# Supplementary material for: Proteomic Analysis of Ubiquitinated Proteins in Rice (Oryza sativa) After Treatment With Pathogen-Associated Molecular Pattern (PAMP) Elicitors
Source: Front Plant Sci. 2018 Jul 23;9:1064. doi: 10.3389/fpls.2018.01064 (PMC6064729; doi:10.3389/fpls.2018.01064)
Supplement: Supplementary file 1 [file Data_Sheet_1.XLSX]

## Sheet: GlyGly (K)Sites
Column description
PEP (Posterior Error Probability)
Score diff (Score differential)
Localization prob (Localization propability)
m/z (mass-to-charge ratio)
Intensity (mass spectrometric signal intensity of the peptide)
CK1, CK2, CK3 (water-treated sample 1, 2, and 3)
Mass error ppm (Mass error in parts per million )
Table S1. Complete list of all identified ubiquitinated sites found in this study.
Protein IDs	PEP	Score	Modified sequence	Score diff	Localization prob	Position in peptide	m/z	Mass error [ppm]	Intensity	Intensity CK1	Intensity CK2	Intensity CK3	Intensity chitin1	Intensity chitin2	Intensity chitin3	Intensity flg22-1	Intensity flg22-2	Intensity flg22-3
>Os01g0100900-01 Sphingosine-1-phosphate lyase, Disease resistance response	1.86588e-05	117.2	_K(gl)LGYPIPPFDFCVK_	92.2502	1	1	897.966	1.1704	176610000	17676000	24273000	0	0	30189000	16119000	32679000	26675000	29001000
>Os01g0103100-01 TGF-beta receptor, type I/II extracellular region family protein.	0.00309338	73.252	_HTTELLYEVGGAK(gl)SAVR_	50.1885	1	13	649.009	0.38252	122340000	0	16217000	70886000	0	0	0	22379000	0	12860000
>Os01g0104400-01 Ricin B-related lectin domain containing protein.	6.44956e-13	105.32	_MVNNIYLNFDALHGDK(gl)DHGGVR_	69.2548	1	16	650.567	-0.0030014	236770000	56179000	29597000	0	0	43400000	16542000	20047000	18173000	52830000
>Os01g0104400-01 Ricin B-related lectin domain containing protein.	0.000175849	86.856	_VKDEEGYPAMALVNK(gl)ATGDALK_	26.4415	0.997735	15	812.081	0.1621	144890000	26475000	7521000	0	7095200	12135000	14837000	6181300	19948000	50698000
>Os01g0106800-01 RING-box protein 1A (Regulator of cullins 1a) (dRbx1).	0.000711582	80.632	_QVCPLDNSEWEFQK(gl)YGH_	80.6319	1	14	751.001	0.89299	6518900	6518900	0	0	0	0	0	0	0	0
>Os01g0108200-01 Prolyl endopeptidase (EC 3.4.21.26) (Post-proline cleaving enzyme) (PE).	6.15995e-16	133.66	_IDVK(gl)SGHGAGRPTK_	63.161	1	4	512.946	0.10205	626690000	0	13602000	0	0	185680000	83024000	165710000	98398000	80273000
>Os01g0120800-01 Eukaryotic translation initiation factor 3 subunit 10 (eIF-3 theta) (Eukaryotic translation initiation factor 3 large subunit) (eIF3a).	0.00430416	64.954	_K(gl)PSKLGENLTSLAAVVENEHKR_	0.465649	0.526779	1	634.348	0.60599	32756000	0	16842000	0	0	0	0	15914000	0	0
>Os01g0120800-01 Eukaryotic translation initiation factor 3 subunit 10 (eIF-3 theta) (Eukaryotic translation initiation factor 3 large subunit) (eIF3a).	0.00906495	109.71	_LLNDVK(gl)LR_	73.2482	1	6	362.221	-0.42365	57612000	0	0	0	0	23094000	0	17902000	0	16617000
>Os01g0120800-01 Eukaryotic translation initiation factor 3 subunit 10 (eIF-3 theta) (Eukaryotic translation initiation factor 3 large subunit) (eIF3a).	1.0841e-35	80.43	_NQAQALEDALDVEDLEADKRPEDLMLSYVSGEK(gl)GKDR_	6.40509	0.813551	33	711.181	-0.40336	13212000	0	0	0	0	0	0	13212000	0	0
>Os01g0120800-01 Eukaryotic translation initiation factor 3 subunit 10 (eIF-3 theta) (Eukaryotic translation initiation factor 3 large subunit) (eIF3a).	2.30162e-62	238.84	_NQAQALEDALDVEDLEADKRPEDLMLSYVSGEKGK(gl)DR_	1.68151	0.595587	35	1066.27	-0.39044	362710000	80158000	104210000	0	0	29356000	18007000	54742000	21838000	54405000
>Os01g0121700-01 ABC transporter-like domain containing protein.	0.0110018	62.104	_LGLVNCADSIVGDAK(gl)VR_	62.1037	1	15	634.335	-1.1416	0	0	0	0	0	0	0	0	0	0
>Os01g0125900-01 Ubiquitin-conjugating enzyme/RWD-like domain containing protein.	3.00741e-42	162.65	_LITALK(gl)DAGANCDQYEHLGK_	91.0919	1	6	777.718	-0.080915	60469000	0	25242000	0	0	9773100	0	0	12358000	13095000
>Os01g0125900-01 Ubiquitin-conjugating enzyme/RWD-like domain containing protein.	2.62293e-08	138.63	_SK(gl)EQPCSVGFK_	111.344	1	2	690.832	-3.5532	24263000	0	24263000	0	0	0	0	0	0	0
>Os01g0127600-01 Bowman-Birk type proteinase inhibitor D-II precursor (IV).	0.0021092	69.522	_SCSGGCGK(gl)CVQVESQPPR_	65.4698	1	8	702.975	-0.17662	13654000	0	13654000	0	0	0	0	0	0	0
>Os01g0128400-01 Protein of unknown function DUF2359, TMEM214 domain containing protein.	0.0100451	96.253	_ILSAPK(gl)AR_	66.073	1	6	485.296	-0.41256	159190000	20445000	47237000	0	0	17898000	20238000	33280000	20089000	0
>Os01g0135900-02 LMW heat shock protein.	1.04681e-05	76.295	_VVTDK(gl)QPAIAAAAPVPAVVAPAVEAK_	75.5754	1	5	866.494	0.44867	150680000	15482000	0	0	0	33965000	26593000	22659000	29036000	22943000
>Os01g0141100-01 Salt-induced AAA-Type ATPase.	1.36916e-08	132.84	_AFPLYMNALEYFK(gl)THLK_	24.7004	0.996623	13	734.047	-0.53856	20561000	9859300	0	0	0	10701000	0	0	0	0
>Os01g0141100-01 Salt-induced AAA-Type ATPase.	0.000394847	108.9	_THLK(gl)YEKNPK_	48.4695	0.999986	4	457.917	1.9575	230980000	0	67385000	0	0	82477000	0	81118000	0	0
>Os01g0147900-01 Triosephosphate isomerase, cytosolic (EC 5.3.1.1) (TIM) (Triose- phosphate isomerase).	0.0122242	51.479	_ELAAKPDVDGFLVGGASLK(gl)PEFIDIINSATVK_	29.5031	0.998455	19	857.963	0.53198	11797000	11797000	0	0	0	0	0	0	0	0
>Os01g0147900-01 Triosephosphate isomerase, cytosolic (EC 5.3.1.1) (TIM) (Triose- phosphate isomerase).	1.21546e-20	163.35	_ESGSTMDVVAAQTK(gl)AISER_	132.791	1	14	1047.51	-0.38038	423440000	54380000	83139000	0	55924000	64461000	53211000	37952000	26714000	47657000
>Os01g0147900-01 Triosephosphate isomerase, cytosolic (EC 5.3.1.1) (TIM) (Triose- phosphate isomerase).	1.02255e-66	240.85	_IK(gl)DWTNVVVAYEPVWAIGTGK_	198.577	1	2	1230.65	0.71745	1138800000	144770000	158300000	0	102850000	255150000	109080000	140420000	87102000	141170000
>Os01g0147900-01 Triosephosphate isomerase, cytosolic (EC 5.3.1.1) (TIM) (Triose- phosphate isomerase).	4.62511e-08	132.64	_SQLRPEIQVAAQNCWVKK(gl)_	8.35794	0.872638	18	757.067	0.023604	9728200	9728200	0	0	0	0	0	0	0	0
>Os01g0149600-01 Histon H2B	0.0106287	91.9	_AVTK(gl)FTSA_	78.7702	1	4	469.751	-0.051407	26885000000	4041400000	3939900000	0	2067000000	5149500000	4819200000	2841300000	1565300000	2461800000
>Os01g0149600-01 Histon H2B	1.70259e-32	245.15	_HAVSEGTK(gl)AVTK_	93.4722	1	8	671.36	0.053652	7115700000	1626300000	1192200000	0	164280000	128030000	1011700000	944920000	1071000000	977220000
>Os01g0149600-01 Histon H2B	0.0213384	77.282	_IYIFK(gl)VLK_	22.8742	0.994867	5	569.355	0.067171	117130000	25628000	21028000	0	0	14964000	14822000	19235000	12468000	8980900
>Os01g0149600-01 Histon H2B	0.00438541	66.059	_VLK(gl)QVHPDIGISSK_	54.5851	0.999997	3	545.646	0.74934	218710000	33179000	92159000	0	0	14383000	0	0	45521000	33469000
>Os01g0149600-01 Histon H2B	6.95912e-40	231.41	_KPAAK(gl)KPAEEEPAAEK_	20.6139	0.991372	5	603.323	0.34024	1008200000	71592000	199210000	0	55564000	77774000	68877000	313870000	108340000	112940000
>Os01g0149600-01 Histon H2B	5.53437e-16	216.83	_K(gl)PAEEEPAAEK_	199.923	1	1	656.823	-0.15552	587390000	87228000	60021000	0	91395000	51558000	49686000	60112000	50734000	136660000
>Os01g0149600-01 Histon H2B	1.36276e-43	167.29	_KPAEEEPAAEK(gl)AEK_	40.1106	0.999903	11	820.91	0.071682	492710000	178060000	97468000	0	0	55218000	57643000	42347000	0	61968000
>Os01g0149600-01 Histon H2B	2.07373e-33	194.37	_LVLPGELAK(gl)HAVSEGTK_	80.7888	1	9	932.02	0.02408	3856700000	463270000	555850000	162560000	393350000	828030000	353010000	442780000	330370000	327520000
>Os01g0149600-01 Histon H2B	0.0057253	105.2	_RLPAGK(gl)AEK_	61.5604	0.999999	6	542.317	0.55575	257320000	85381000	18953000	0	0	41295000	32258000	67722000	0	11715000
>Os01g0149600-01 Histon H2B	4.76063e-05	152.7	_YNK(gl)K(gl)PTITSR_	30.2054	1	3	479.26	-3.9514	2604600000	443300000	443950000	0	203330000	272420000	287110000	323920000	185610000	444920000
>Os01g0151700-01 Short-chain dehydrogenase Tic32.	8.19727e-05	116.84	_ATAK(gl)STGIEGR_	116.837	1	4	602.818	-1.1799	212660000	44227000	48735000	0	0	26705000	29321000	27571000	0	36097000
>Os01g0151700-01 Short-chain dehydrogenase Tic32.	0.00212847	75.669	_IIEENPK(gl)AHIDVLK_	26.3593	0.997693	7	578.325	0.17207	49014000	9986700	10803000	0	0	0	0	16082000	0	12142000
>Os01g0151700-01 Short-chain dehydrogenase Tic32.	0.0081994	81.017	_LDLSSLK(gl)SVR_	56.3592	1	7	411.238	-0.51974	167930000	10160000	0	0	0	42441000	8574600	20669000	38072000	48016000
>Os01g0153100-00 Histone H2B-3 (Fragment).	0.0143873	75.213	_AVTK(gl)FTSS_	33.3956	1	4	477.748	0.072784	31676000000	4828300000	3348100000	42786000	5563500000	5391400000	5508900000	1323200000	3317700000	2351800000
>Os01g0153100-00 Histone H2B-3 (Fragment).	0.00101066	101.66	_LAAEAAK(gl)LAR_	101.664	1	7	564.33	0.076213	129090000	26528000	41576000	0	0	15131000	11164000	15022000	0	19666000
>Os01g0153100-00 Histone H2B-3 (Fragment).	5.01162e-81	197.47	_RLPAGKGEK(gl)GSGEGK_	87.1237	1	9	528.953	0.18646	196760000	27468000	37386000	0	0	27387000	0	75746000	0	28772000
>Os01g0153100-00 Histone H2B-3 (Fragment).	0.00131842	81.632	_RLPAGKGEKGSGEGK(gl)_	3.88553	0.698982	15	396.967	0.25283	211200000	39292000	59372000	0	0	26374000	0	50741000	0	35423000
>Os01g0169900-01 Protein of unknown function DUF1421 family protein.	7.8873e-49	224.33	_LMNDSDVQQPQK(gl)GWFGR_	97.4499	1	12	707.337	0.68032	283220000	55991000	94198000	0	0	31662000	19626000	41635000	0	40107000
>Os01g0170000-01 Raffinose synthase family protein.	0.016269	57.499	_DCLFADPLHDGK(gl)TMLK_	6.8459	0.828684	12	658.985	-0.95398	5686400	0	0	0	0	5686400	0	0	0	0
>Os01g0170300-01 Serine/threonine protein kinase-related domain containing protein.	0	347.2	_HDDSAEAQK(gl)AGSGSAIK_	183.396	1	9	893.422	-2.5304	543210000	133240000	131250000	88745000	0	67870000	50521000	40198000	0	31380000
>Os01g0173100-01 Alba, DNA/RNA-binding protein family protein.	2.44993e-05	125.74	_K(gl)PLFFYVNLAK_	114.528	1	1	727.414	-0.48415	32873000	5947700	0	0	0	17051000	9874600	0	0	0
>Os01g0175000-02 Biostress-resistance-related protein (Fragment).	8.32785e-36	207.72	_(ac)SSFGGTSSVASGGGK(gl)R_	128.707	1	15	799.382	0.1699	140010000	32998000	31393000	0	0	0	13600000	19657000	21590000	20768000
>Os01g0176200-01 UDP-glucuronosyl/UDP-glucosyltransferase family protein.	0.00559371	79.07	_GNK(gl)ASVDEAK_	73.6065	1	3	566.783	-1.4091	11747000	0	4847400	0	0	0	0	6899600	0	0
>Os01g0177200-01 Ubiquitin-specific protease 14.	2.6716e-07	123.02	_IAVDK(gl)VILAESADR_	119.65	1	5	807.446	0.37623	424610000	53170000	75067000	18953000	0	112440000	61414000	64057000	0	39507000
>Os01g0177200-01 Ubiquitin-specific protease 14.	7.7521e-20	154.71	_LMAFVSHMGTSTHCGHYVAHVLK(gl)DGR_	105.734	1	23	605.893	-0.53642	181020000	42692000	63134000	0	0	75195000	0	0	0	0
>Os01g0177200-01 Ubiquitin-specific protease 14.	0.0107721	76.345	_MFK(gl)TVIAAK_	58.0336	0.999998	3	561.821	-0.62196	18613000	0	0	0	0	0	0	0	0	18613000
>Os01g0177200-01 Ubiquitin-specific protease 14.	2.6346e-10	130.72	_TVIAAK(gl)HPEFSSM(ox)R_	49.2161	1	6	568.623	0.11613	10460000000	830820000	1064900000	263130000	508060000	2517300000	2618000000	1492000000	550180000	615640000
>Os01g0177200-01 Ubiquitin-specific protease 14.	0.011454	87.181	_YFEK(gl)QSLK_	45.5951	0.999972	4	578.803	-0.57164	569170000	72660000	104460000	0	0	95219000	91056000	94938000	57020000	53822000
>Os01g0179200-01 Syntaxin, N-terminal domain containing protein.	3.131e-12	115.98	_TSVFDDPTVEIQELTAVIK(gl)K_	0	0.5	19	783.085	0.42115	11064000	0	0	0	0	0	11064000	0	0	0
>Os01g0179200-01 Syntaxin, N-terminal domain containing protein.	3.131e-12	115.98	_TSVFDDPTVEIQELTAVIK(gl)K_	0	0.5	20	783.085	0.42115	11064000	0	0	0	0	0	11064000	0	0	0
>Os01g0180800-01 Heat shock protein Hsp70 family protein.	0.00298331	101.38	_DAALSK(gl)DPK_	37.6467	0.999828	6	529.777	0.028772	876160000	150480000	51994000	0	0	131450000	143110000	125250000	0	273880000
>Os01g0180800-01 Heat shock protein Hsp70 family protein.	1.88262e-05	98.943	_GCALECAILSPTFK(gl)VR_	98.9432	1	14	645.997	-0.82457	115790000	11384000	21306000	0	0	22111000	23195000	13059000	15149000	9586300
>Os01g0180800-01 Heat shock protein Hsp70 family protein.	0.00549989	70.529	_REEFEK(gl)ISASILER_	66.2462	1	6	607.655	0.17792	128230000	8628800	22670000	0	0	21851000	18925000	16826000	19826000	19508000
>Os01g0182600-01 GIGANTEA protein.	0.0123755	63.894	_GSGK(gl)HPQLMPSTPR_	63.8937	1	4	803.91	0.55339	0	0	0	0	0	0	0	0	0	0
>Os01g0185200-03 Glutaminyl-tRNA synthetase, class Ic domain containing protein.	4.46379e-26	188.49	_STVNEVLK(gl)HNMEAILEQR_	155.107	1	8	742.383	-0.71047	294000000	58943000	47011000	0	0	0	68196000	44002000	34920000	40923000
>Os01g0185300-01 Transferase family protein.	1.00362e-07	128.9	_MLASCVTK(gl)EHSEEFVR_	87.1483	1	8	679.656	-2.0488	47442000	16910000	19093000	0	0	11438000	0	0	0	0
>Os01g0186200-01 Phototropin.	0.00655699	72.496	_YSK(gl)LTGLVVCGK_	64.9517	1	3	719.89	-0.33188	0	0	0	0	0	0	0	0	0	0
>Os01g0191100-01 Acidic ribosomal protein P2a-4 (Fragment).	4.31083e-24	171.48	_EK(gl)FASVPSGGGGVAVAAAAPAAGGAGGAPAAEAK_	106.946	1	2	979.5	0.3484	172500000	0	43307000	0	0	33691000	0	46294000	22644000	26562000
>Os01g0191700-01 Pyrophosphate-fructose-6-phosphate 1-phosphotransferase-like protein (Pyrophosphate-dependent phosphofructo-1-kinase-like protein).	1.01749e-06	105.39	_(ac)MEAVGVAPAPAGVPEK(gl)K_	3.43309	0.687938	16	903.975	0.69869	0	0	0	0	0	0	0	0	0	0
>Os01g0191700-01 Pyrophosphate-fructose-6-phosphate 1-phosphotransferase-like protein (Pyrophosphate-dependent phosphofructo-1-kinase-like protein).	8.8733e-09	111.92	_(ac)MEAVGVAPAPAGVPEKK(gl)_	0.87303	0.550087	17	903.975	-0.13974	0	0	0	0	0	0	0	0	0	0
>Os01g0192900-00 1-aminocyclopropane-1-carboxylate synthase family protein.	9.51942e-05	100.41	_DNALFQDYHGLK(gl)SFR_	84.8736	1	12	642.315	-0.27976	66609000	6226300	0	0	0	18849000	11736000	16844000	0	12954000
>Os01g0195400-00 Harpin-induced 1 domain containing protein.	0.000620101	84.753	_MYQRPIYRPQAPAAK(gl)R_	50.8061	1	15	687.371	-0.3717	685040000	7277300	56017000	0	62998000	161850000	57934000	144330000	88761000	105880000
>Os01g0195400-00 Harpin-induced 1 domain containing protein.	1.11278e-24	110.68	_(ac)SSNGK(gl)PNPPPAASAAAAAGNGAGGPPK_	102.713	1	5	1235.61	2.3427	5805500	0	0	0	0	5805500	0	0	0	0
>Os01g0200700-01 Metallothionein-like protein type 3 (MT-3) (MWMT3).	6.99e-05	110.44	_CGNCDCADKSQCVK(gl)K_	7.93307	0.861341	14	648.599	0.82709	86967000	18150000	0	0	20519000	21002000	20295000	7001800	0	0
>Os06g0550000-00 60S ribosomal protein L11.	6.24165e-34	202.5	_ASK(gl)VLEQLSGQSPVFSK_	168.893	1	3	960.015	0.31207	16006000	0	0	0	0	10797000	0	0	0	5208700
>Os06g0550000-00 60S ribosomal protein L11.	0.00667288	70.628	_GEK(gl)AMQLLESGLK_	64.5463	1	3	759.403	0.14811	0	0	0	0	0	0	0	0	0	0
>Os06g0550000-00 60S ribosomal protein L11.	0.000861782	84.753	_YEGVILNK(gl)AQANTS_	84.7534	1	8	811.413	-0.70273	17147000	6421700	10725000	0	0	0	0	0	0	0
>Os01g0209800-01 Cationic amino acid transporter (Fragment).	8.21496e-08	135.09	_(ac)AAVDTPEK(gl)PYEGKPAAEAR_	2.2973	0.629243	8	719.359	0.25201	23919000	23919000	0	0	0	0	0	0	0	0
>Os01g0209800-01 Cationic amino acid transporter (Fragment).	1.29485e-38	169.43	_(ac)AAVDTPEKPYEGK(gl)PAAEAR_	34.1468	0.999615	13	719.359	0.27624	86730000	0	4967000	0	15680000	44087000	21996000	0	0	0
>Os01g0212400-01 EF-Hand type domain containing protein.	1.09465e-06	123.41	_SVPTSGAYSNK(gl)FITDYHAR_	70.8373	1	11	743.363	0.56476	117230000	15248000	6112300	0	0	27944000	31117000	12154000	0	24657000
>Os01g0212700-01 RING-H2 finger protein ATL2K.	1.54009e-05	117.93	_AAVEGPATAAIAK(gl)K_	9.65721	0.902354	13	706.399	-0.44718	27622000	0	0	0	0	9991500	7028400	10602000	0	0
>Os01g0212700-01 RING-H2 finger protein ATL2K.	0.00669374	73.927	_AAVEGPATAAIAKK(gl)_	1.03589	0.559349	14	706.399	-5.7784	0	0	0	0	0	0	0	0	0	0
>Os01g0213400-01 Zinc finger, RING/FYVE/PHD-type domain containing protein.	3.63324e-90	180.13	_GGPGATAADCAVCLSELADGEK(gl)VR_	180.135	1	22	840.06	0.26027	22945000	0	0	0	0	0	13077000	9867800	0	0
>Os01g0223600-01 Pto kinase interactor 1-like protein.	4.99182e-05	130.75	_AYYYSK(gl)DEK_	46.5282	0.999978	6	640.793	-0.1284	93787000	0	27074000	0	0	25311000	0	22978000	0	18424000
>Os01g0227300-01 RAB7D.	1.88429e-13	99.366	_NAIK(gl)NEPEEEIYLPDTIDVGGAGR_	99.3661	1	4	905.447	3.1945	0	0	0	0	0	0	0	0	0	0
>Os01g0229200-01 VHS domain containing protein.	0.0126462	102.77	_AGAAFPK(gl)R_	102.773	1	7	466.259	-1.5065	183130000	76097000	32416000	0	0	22774000	0	27335000	0	24506000
>Os01g0229200-01 VHS domain containing protein.	3.32642e-14	106.03	_K(gl)PKSLQALVDTEDSMNQDSK_	0.701028	0.540267	1	783.385	-0.26676	22182000	0	0	0	0	11549000	0	0	0	10634000
>Os01g0229200-01 VHS domain containing protein.	5.27184e-06	125.28	_KPK(gl)SLQALVDTEDSMNQDSK_	6.91204	0.830835	3	783.385	-0.95435	31553000	9611400	7868100	0	0	0	0	14073000	0	0
>Os01g0233000-01 DREPP plasma membrane polypeptide family protein.	2.30824e-21	176.84	_AAAAEFLK(gl)SFNKEEIGKEIDDK_	34.9045	0.999675	8	642.58	0.37798	144320000	0	23025000	0	0	51701000	25773000	22411000	0	21408000
>Os01g0233000-01 DREPP plasma membrane polypeptide family protein.	2.88835e-05	90.725	_SFNK(gl)EEIGKEIDDK_	43.7612	0.999958	4	589.292	2.0244	68725000	7836800	18593000	0	0	18479000	0	15422000	0	8393100
>Os01g0233000-01 DREPP plasma membrane polypeptide family protein.	2.10619e-69	300.51	_SFNKEEIGK(gl)EIDDK_	83.1052	1	9	883.434	0.18819	2799700000	379490000	481910000	95214000	0	473890000	568010000	326630000	235000000	239520000
>Os01g0233000-01 DREPP plasma membrane polypeptide family protein.	3.27814e-07	130.01	_EIDDK(gl)KTELEPK_	8.13556	0.866837	5	779.902	-2.0348	97294000	27719000	48783000	0	0	0	0	0	20792000	0
>Os01g0233000-01 DREPP plasma membrane polypeptide family protein.	0.000861811	85.945	_KTELEPK(gl)VVEVVESSPPEIK_	16.0222	0.975618	7	784.428	0.77495	133140000	32880000	32222000	0	0	18046000	15410000	19039000	0	15538000
>Os01g0233000-01 DREPP plasma membrane polypeptide family protein.	2.67546e-28	159.49	_EVAVEEEK(gl)KEEEAAPAEPAAAAAEAAAPSTEVVEEK_	7.26362	0.84191	8	1265.28	-0.025977	185380000	18620000	36500000	0	0	0	16994000	19129000	44312000	49823000
>Os01g0233000-01 DREPP plasma membrane polypeptide family protein.	4.84722e-18	89.299	_K(gl)EEEAAPAEPAAAAAEAAAPSTEVVEEK_	77.3974	1	1	960.796	-0.39185	255630000	13580000	19037000	0	0	0	54478000	0	107110000	61426000
>Os01g0233000-01 DREPP plasma membrane polypeptide family protein.	1.69947e-52	226.71	_FLEELAK(gl)IDFPGAKPVSDAVAK_	86.6487	1	7	1230.16	0.52548	1543300000	170940000	167530000	86219000	144370000	266140000	265820000	168810000	109700000	163730000
>Os01g0233000-01 DREPP plasma membrane polypeptide family protein.	2.49918e-06	120.66	_IDFPGAK(gl)PVSDAVAK_	71.1812	1	7	814.936	0.24907	2010500000	152600000	194750000	97484000	237960000	362720000	199100000	317890000	221570000	226410000
>Os01g0233000-01 DREPP plasma membrane polypeptide family protein.	2.29078e-24	203.11	_NGPAVTK(gl)FLEELAK_	104.532	1	7	815.944	-0.5488	1349600000	156950000	139250000	0	96580000	232720000	255850000	118950000	171370000	177880000
>Os01g0233000-01 DREPP plasma membrane polypeptide family protein.	0.000105885	108.28	_K(gl)EEEKPAEAAAPAAEPEKQ_	2.33147	0.631077	1	713.018	-0.071648	23085000	0	23085000	0	0	0	0	0	0	0
>Os01g0233000-01 DREPP plasma membrane polypeptide family protein.	9.07451e-66	247.35	_KEEEK(gl)PAEAAAPAAEPEKQ_	49.1602	0.999988	5	1069.02	-0.061278	265100000	4200800	57909000	0	0	15797000	31763000	136530000	0	18899000
>Os01g0233000-01 DREPP plasma membrane polypeptide family protein.	5.43847e-05	114.72	_KEEEKPAEAAAPAAEPEK(gl)Q_	92.7447	1	18	713.018	-0.37863	205700000	42681000	47177000	0	0	61135000	24245000	0	0	30464000
>Os05g0238200-01 Ubiquitin ligase SINAT5 (EC 6.3.2.-) (Seven in absentia homolog 5).	0.011505	63.374	_CLALEK(gl)VAESLELPCK_	47.3834	0.999982	6	987.505	-5.4417	0	0	0	0	0	0	0	0	0	0
>Os01g0235900-00 Thioredoxin fold domain containing protein.	0.0104241	56.055	_ALEDIK(gl)PALSSNTTTTENAK_	37.9975	0.999841	6	740.045	0.39557	4492900	0	4492900	0	0	0	0	0	0	0
>Os01g0238500-01 Branched-chain-amino-acid aminotransferase-like protein 3, chloroplast precursor.	5.87637e-05	89.232	_AVTTSVPMK(gl)PPLFATMK_	44.5824	0.999965	9	645.014	-0.11284	57605000	0	0	0	0	35138000	0	0	0	22467000
>Os01g0238500-01 Branched-chain-amino-acid aminotransferase-like protein 3, chloroplast precursor.	0.00417031	111.46	_HIAADEAK(gl)R_	111.455	1	8	562.794	0.029527	207000000	21069000	21663000	0	0	21608000	0	68247000	0	74416000
>Os01g0238500-01 Branched-chain-amino-acid aminotransferase-like protein 3, chloroplast precursor.	0.00366105	128.38	_ILAGCTAK(gl)R_	128.383	1	8	552.303	-0.067344	4151000000	362580000	290270000	0	250870000	983640000	997180000	508510000	276620000	481290000
>Os01g0238500-01 Branched-chain-amino-acid aminotransferase-like protein 3, chloroplast precursor.	0.000130731	102.28	_LVESGLLK(gl)AVTTR_	42.3169	1	8	500.963	0.021986	245280000	6388600	9894700	0	49883000	56933000	45176000	0	63749000	13252000
>Os01g0238500-01 Branched-chain-amino-acid aminotransferase-like protein 3, chloroplast precursor.	1.88938e-38	153.86	_TMMALSDLLWEDMK(gl)SGPDR_	93.6838	1	14	770.69	-0.16951	112000000	4727100	11648000	0	0	36253000	21051000	7637800	4727600	25960000
>Os01g0238500-01 Branched-chain-amino-acid aminotransferase-like protein 3, chloroplast precursor.	3.44502e-13	147.56	_VGK(gl)TMMALSDLLWEDMK_	145.155	1	3	694.674	-0.1678	85832000	0	3194400	0	0	32897000	17875000	4587100	5775500	21504000
>Os01g0238600-01 Nucleic acid-binding, OB-fold domain containing protein.	0.0102036	77.192	_IDMFK(gl)GSMR_	49.0599	1	5	599.789	0.62013	29769000	0	19190000	0	0	5987300	0	0	0	4591400
>Os01g0238600-01 Nucleic acid-binding, OB-fold domain containing protein.	0.00909299	106.36	_LAVDK(gl)WGR_	35.4379	1	5	353.53	0.13699	1021700000	172340000	45827000	12209000	130450000	207080000	100950000	109650000	147060000	96123000
>Os01g0238600-01 Nucleic acid-binding, OB-fold domain containing protein.	8.84972e-73	184.99	_NEQVDLLK(gl)PGATVIMR_	184.992	1	8	949.512	1.2933	164890000	52049000	7290300	0	0	30590000	28059000	21776000	0	25127000
>Os01g0238600-01 Nucleic acid-binding, OB-fold domain containing protein.	1.84806e-05	92.925	_(ac)STPAAGEK(gl)PALR_	92.9251	1	8	677.36	1.5196	14336000	0	7288900	0	0	0	0	7047400	0	0
>Os01g0239700-01 Leucine-rich receptor-like protein kinase.	1.08808e-24	175.33	_WVCSTIDQK(gl)GVEHVLDSK_	94.5876	1	9	1108.04	0.065488	178550000	38246000	61873000	0	0	11673000	0	32755000	19107000	14892000
>Os01g0253100-01 Avr9/Cf-9 induced kinase 1.	0.00400878	77.185	_LGGQYPK(gl)DDFVR_	77.1846	1	7	754.878	-0.31378	44502000	11622000	27128000	0	0	5753200	0	0	0	0
>Os01g0254100-01 CTV.2.	3.34842e-07	128.54	_ENEQLSK(gl)YGDTK_	43.8235	0.999959	7	763.36	0.013587	13189000	7962900	0	0	0	0	0	5226000	0	0
>Os01g0254100-01 CTV.2.	0.0169604	65.5	_LVFPTLK(gl)ASR_	35.7104	1	7	415.915	-0.327	143030000	0	39256000	0	0	0	0	63913000	0	39858000
>Os01g0254900-01 Syntaxin 22 (AtSYP22) (AtVAM3).	0.000158269	96.64	_DFQAVLK(gl)EFQK_	27.1709	0.998085	7	733.886	0.018632	77782000	6379700	7377200	0	0	21208000	18891000	9447800	0	14479000
>Os01g0254900-01 Syntaxin 22 (AtSYP22) (AtVAM3).	0.00474959	84.658	_LK(gl)QASEADHR_	69.0102	1	2	423.55	-0.2869	17023000	0	17023000	0	0	0	0	0	0	0
>Os01g0254900-01 Syntaxin 22 (AtSYP22) (AtVAM3).	7.91283e-28	151.7	_QHITQLVK(gl)DTSEK_	25.7268	0.997332	8	820.934	0.66997	0	0	0	0	0	0	0	0	0	0
>Os01g0260700-01 PUR ALPHA-1.	0.00300533	123.96	_ISEK(gl)TSSTR_	123.957	1	4	561.791	-0.29672	28773000	2506100	5423300	0	0	0	0	14083000	0	6761100
>Os01g0260700-01 PUR ALPHA-1.	0.00396824	66.325	_LVDLPPQEEISGMGMSK(gl)VIR_	66.325	1	17	771.736	-0.26478	13407000	0	1635000	0	0	4843700	2291200	0	0	4637300
>Os01g0267900-01 Calmodulin NtCaM3 (Calmodulin NtCaM4) (Calmodulin NtCaM5) (Calmodulin NtCaM6) (Calmodulin NtCaM7) (Calmodulin NtCaM8) (Calmodulin NtCaM11) (Calmodulin NtCaM12).	1.2072e-52	236.59	_EAFSLFDKDGDGCITTK(gl)ELGTVMR_	106.911	1	17	935.446	-0.5206	495510000	86779000	100860000	0	0	104200000	70681000	34960000	45850000	52182000
>Os01g0267900-01 Calmodulin NtCaM3 (Calmodulin NtCaM4) (Calmodulin NtCaM5) (Calmodulin NtCaM6) (Calmodulin NtCaM7) (Calmodulin NtCaM8) (Calmodulin NtCaM11) (Calmodulin NtCaM12).	2.86788e-26	229.97	_MKDTDSEEELK(gl)EAFR_	98.2484	1	11	647.967	-0.065621	720130000	112840000	113370000	0	0	113570000	93451000	68193000	91734000	126970000
>Os01g0267900-01 Calmodulin NtCaM3 (Calmodulin NtCaM4) (Calmodulin NtCaM5) (Calmodulin NtCaM6) (Calmodulin NtCaM7) (Calmodulin NtCaM8) (Calmodulin NtCaM11) (Calmodulin NtCaM12).	2.45056e-17	161.14	_EAFSLFDK(gl)DGDGCITTK_	75.6431	1	8	1009.46	0.33303	80444000	16689000	0	0	0	32828000	17749000	0	0	13178000
>Os01g0267900-01 Calmodulin NtCaM3 (Calmodulin NtCaM4) (Calmodulin NtCaM5) (Calmodulin NtCaM6) (Calmodulin NtCaM7) (Calmodulin NtCaM8) (Calmodulin NtCaM11) (Calmodulin NtCaM12).	7.44852e-05	99.891	_K(gl)MKDTDSEEELKEAFR_	0	0.5	1	690.665	1.1554	13268000	0	0	0	0	13268000	0	0	0	0
>Os01g0267900-01 Calmodulin NtCaM3 (Calmodulin NtCaM4) (Calmodulin NtCaM5) (Calmodulin NtCaM6) (Calmodulin NtCaM7) (Calmodulin NtCaM8) (Calmodulin NtCaM11) (Calmodulin NtCaM12).	3.94953e-05	103.66	_MK(gl)DTDSEEELK_	60.3796	0.999999	2	719.822	0.97575	573730000	92083000	58581000	0	0	90699000	83555000	51209000	74063000	123540000
>Os01g0267900-01 Calmodulin NtCaM3 (Calmodulin NtCaM4) (Calmodulin NtCaM5) (Calmodulin NtCaM6) (Calmodulin NtCaM7) (Calmodulin NtCaM8) (Calmodulin NtCaM11) (Calmodulin NtCaM12).	5.13459e-40	230.38	_VFDK(gl)DQNGFISAAELR_	141.552	1	4	962.482	-0.73704	889210000	117510000	146360000	26205000	27357000	154060000	83685000	102770000	138810000	92457000
>Os01g0273000-01 26 proteasome complex subunit DSS1 (Deleted in split hand/split foot protein 1) (Split hand/foot deleted protein 1).	0.00129006	66.533	_(ac)AAAAPADAK(gl)AEAAK_	7.348	0.844479	9	706.362	-3.445	0	0	0	0	0	0	0	0	0	0
>Os01g0273800-01 FAD-dependent pyridine nucleotide-disulphide oxidoreductase domain containing protein.	0.00616667	56.247	_VVPEVPGMETFPGK(gl)VVHAADYR_	56.2469	1	14	838.093	-1.3223	11139000	11139000	0	0	0	0	0	0	0	0
>Os01g0276000-01 60S ribosomal protein L30.	0.0161663	72.643	_SGK(gl)YTLGYK_	64.0617	1	3	565.796	0.40908	29729000	14675000	8168500	0	0	0	0	0	0	6885500
>Os01g0276000-01 60S ribosomal protein L30.	6.89333e-10	147.16	_VCCLSIIDPGDSDIIK(gl)TTGEQ_	98.1645	1	16	1218.08	-0.38341	14818000	7518400	7299900	0	0	0	0	0	0	0
>Os01g0279900-01 Transcription factor TGA6 (AtbZIP45). Splice isoform 2.	2.96668e-27	151.78	_LK(gl)LTQLEQELQR_	142.573	1	2	806.954	0.57058	75757000	21952000	13699000	0	0	15237000	0	0	0	24869000
>Os01g0281400-00 Coatomer, beta subunit domain containing protein.	5.83373e-18	201.48	_EFLDHIIK(gl)STNMK_	75.6665	1	8	845.435	0.85528	329550000	33592000	54051000	0	0	61991000	48344000	39416000	50011000	42148000
>Os01g0281400-00 Coatomer, beta subunit domain containing protein.	0.00029312	81.922	_VAVNTVIQNEKEFLDHIIKSTNMK(gl)_	1.09188	0.562475	24	722.135	-0.8914	11975000	0	11975000	0	0	0	0	0	0	0
>Os01g0290700-01 CjMDR1.	1.67215e-07	137.44	_EGEATESEIIEAAK(gl)LANAHK_	18.2057	0.985109	14	742.373	0.39119	51753000	4066100	0	0	0	19995000	12923000	0	0	14769000
>Os01g0290700-01 CjMDR1.	6.75172e-38	125.11	_LANAHK(gl)FISSSHQGYGTTVGER_	46.9713	1	6	825.411	-3.4393	0	0	0	0	0	0	0	0	0	0
>Os01g0291500-01 Transferase family protein.	7.70778e-17	163.09	_HVTADLSLDSINK(gl)AK_	28.4772	0.998582	13	575.976	1.7033	169090000	0	9518300	0	0	34408000	55777000	0	36339000	33050000
>Os01g0300200-01 ATP-citrate lyase subunit B.	0.000399764	91.64	_ISPVTEITPPPIPEDLK(gl)TAIK_	11.4037	0.932503	17	791.781	0.028786	131790000	18274000	23461000	0	0	33532000	0	30357000	0	26166000
>Os01g0300200-01 ATP-citrate lyase subunit B.	0.00105247	75.319	_ISPVTEITPPPIPEDLKTAIK(gl)_	10.4838	0.917888	21	791.781	0.66283	55038000	0	0	0	0	0	28118000	0	26920000	0
>Os01g0313300-01 EREBP-3 protein (Fragment).	7.11381e-05	104.63	_VNFPNDFGAAPAPAAAAAK(gl)AVPR_	66.0447	1	19	779.741	-0.41588	286820000	0	0	0	0	23093000	43465000	74848000	73998000	71412000
>Os01g0313300-01 EREBP-3 protein (Fragment).	3.3301e-10	84.181	_LCASDFWPDADDSDPHTPAPEK(gl)PPR_	84.1808	1	22	979.103	-3.3107	0	0	0	0	0	0	0	0	0	0
>Os01g0313300-01 EREBP-3 protein (Fragment).	1.8923e-10	152.96	_WAAEIRDPVK(gl)GVR_	65.2336	1	10	537.63	-0.39035	821520000	18312000	0	0	0	119580000	158570000	221410000	162840000	140810000
>Os01g0315800-01 UDP-glucuronic acid decarboxylase (EC 4.1.1.35).	0.0148111	95.815	_SCYDEGK(gl)R_	74.4861	1	7	564.741	2.7281	23445000	23445000	0	0	0	0	0	0	0	0
>Os01g0317800-01 Alpha/beta hydrolase family protein.	6.4143e-06	110.77	_(ac)AHPVAEADEK(gl)SPFGR_	50.305	1	10	589.62	-1.2063	77133000	0	23758000	0	0	23875000	0	29500000	0	0
>Os01g0323000-01 Ser Thr specific protein kinase-like protein.	0.00858117	68.034	_LLNNLGQAEK(gl)EFR_	68.034	1	10	549.293	-2.8474	6375400	0	0	0	0	0	0	0	0	6375400
>Os01g0323600-01 S-adenosylmethionine synthase 2.	0.003948	83	_ATVDYEK(gl)IVR_	82.9999	1	7	654.351	-0.86628	117280000	23515000	11473000	36858000	0	13518000	0	18014000	0	13898000
>Os01g0323600-01 S-adenosylmethionine synthase 2.	1.02001e-06	132.72	_CK(gl)VLVNIEQQSPDIAQGVHGHFTK_	95.8312	1	2	705.612	0.043749	73219000	14078000	21894000	0	0	11365000	0	12642000	0	13240000
>Os01g0323600-01 S-adenosylmethionine synthase 2.	0.000593094	84.874	_EDPDFTWEVVK(gl)PLKYEK_	2.867	0.629303	11	746.376	0.25743	75681000	0	50127000	0	0	0	0	25553000	0	0
>Os01g0323600-01 S-adenosylmethionine synthase 2.	4.93002e-18	135.09	_EDPDFTWEVVKPLK(gl)YEK_	7.25573	0.836814	14	1119.06	-0.25413	116390000	61540000	0	0	0	19186000	28579000	7080500	0	0
>Os01g0323600-01 S-adenosylmethionine synthase 2.	1.91252e-05	102.78	_EDPDFTWEVVKPLKYEK(gl)ASS_	5.56886	0.76923	17	828.076	-0.86508	109790000	0	0	0	0	62657000	0	0	23421000	23710000
>Os01g0323600-01 S-adenosylmethionine synthase 2.	6.96246e-16	104.31	_EHVIK(gl)PVIPDKYLDEK_	5.57694	0.781852	5	679.705	-0.075994	123230000	0	123230000	0	0	0	0	0	0	0
>Os01g0323600-01 S-adenosylmethionine synthase 2.	1.42754e-16	156.5	_EHVIKPVIPDK(gl)YLDEK_	44.7305	0.999957	11	510.031	-0.5274	461430000	81609000	51110000	0	0	76535000	53263000	104370000	35827000	58716000
>Os01g0323600-01 S-adenosylmethionine synthase 2.	4.63205e-34	202.79	_ENFDFRPGMMTINLDLK(gl)R_	202.792	1	17	771.049	0.56592	102970000	13830000	23086000	0	0	38063000	16673000	0	0	11321000
>Os01g0323600-01 S-adenosylmethionine synthase 2.	5.99917e-08	156.36	_IPDKEILK(gl)IVK_	61.8971	0.999999	8	705.44	-0.043477	222500000	42424000	59167000	0	0	15602000	23762000	38217000	20264000	23061000
>Os01g0323600-01 S-adenosylmethionine synthase 2.	5.99788e-06	119.25	_QAAK(gl)SIVASGLAR_	64.3937	1	4	693.397	0.30395	1215200000	143380000	247390000	91415000	0	190760000	161300000	160970000	108330000	111700000
>Os01g0323600-01 S-adenosylmethionine synthase 2.	3.27362e-36	161.01	_VHTVLISTQHDETVTNDEIAADLK(gl)EHVIKPVIPDKYLDEK_	14.7703	0.967443	24	778.743	0.52362	129830000	38639000	46306000	0	0	21773000	0	0	0	23109000
>Os01g0328400-01 Ubiquitin.	1.03493e-111	247.38	_AK(gl)IQDK(gl)EGIPPDQQR_	105.137	1	2	651.005	0.52697	2350500000	333860000	255530000	63360000	166140000	371810000	302940000	303950000	173470000	379390000
>Os01g0328400-01 Ubiquitin.	6.67804e-34	182.57	_IQDK(gl)EGIPPDQQR_	67.1016	1	4	819.416	-0.14876	7116400000	914270000	1115600000	339080000	196070000	864380000	644640000	1157100000	951390000	933900000
>Os01g0328400-01 Ubiquitin.	8.88896e-12	205.13	_VDDATGK(gl)VTRLR_	32.0677	1	7	722.897	0.29866	96323000000	11575000000	9041700000	19461000	11928000000	11734000000	13378000000	9762600000	17466000000	11419000000
>Os01g0328400-01 Ubiquitin.	3.9962e-174	348.16	_LIFAGK(gl)QLEDGRTLADYNIQK(gl)ESTLHLVLR_	162.452	1	6	918.248	2.0519	517540000000	41559000000	41510000000	32311000000	52268000000	198880000000	39488000000	43348000000	31824000000	36347000000
>Os01g0328400-01 Ubiquitin.	0	425.94	_TLADYNIQK(gl)ESTLHLVLR_	60.0343	1	9	743.406	0.098306	101010000000	11065000000	11256000000	13028000000	10946000000	14634000000	10084000000	10915000000	8120200000	10959000000
>Os01g0328400-01 Ubiquitin.	3.17969e-08	155.97	_MQIFVK(gl)TLTGK_	48.7819	0.999987	6	460.595	-0.27545	8961700000	855240000	1315400000	341450000	459020000	2735200000	1179200000	910690000	462810000	702740000
>Os01g0328400-01 Ubiquitin.	0	390.28	_TLTGK(gl)TITLEVESSDTIDNVKAK_	154.49	1	5	859.792	0.36695	24249000000	1859900000	2231300000	3850800000	2981200000	3312500000	2937200000	2122900000	2423800000	2529100000
>Os01g0328400-01 Ubiquitin.	1.14581e-172	240.2	_TITLEVESSDTIDNVK(gl)AK_	28.5515	0.998606	16	1039.04	-0.29834	277310000	18757000	55233000	0	0	49491000	59566000	35112000	27070000	32076000
>Os01g0348700-01 60S ribosomal protein L23a (L25).	1.98421e-24	176.83	_AYVK(gl)LTPDYDALDVANK_	109.279	1	4	1005.51	-0.12217	202680000	24175000	29962000	0	0	41779000	30370000	21425000	29498000	25473000
>Os01g0348700-01 60S ribosomal protein L23a (L25).	0.0185065	85.212	_MYDIQAKK(gl)_	1.96451	0.611197	8	555.784	0.44339	83498000	17390000	14762000	0	0	1311300	18129000	14044000	0	17862000
>Os01g0348700-01 60S ribosomal protein L23a (L25).	6.10165e-06	127.51	_YPLTTESAMK(gl)K_	19.2226	0.988181	10	691.853	1.7594	82414000	13125000	11041000	0	0	11145000	24708000	8071600	14323000	0
>Os01g0355600-01 Galactose-binding like domain containing protein.	0.0118416	64.224	_ISDFTK(gl)SVQYGQK_	37.8659	0.999837	6	807.91	0.31694	0	0	0	0	0	0	0	0	0	0
>Os01g0358400-01 40S ribosomal protein S4.	0.010462	93.143	_LLYDTK(gl)GR_	93.1432	1	6	540.296	0.24656	102940000	0	33866000	0	0	13505000	0	28743000	0	26821000
>Os01g0358400-01 40S ribosomal protein S4.	0.00490062	88.948	_LQSVK(gl)DEDAK_	50.144	0.99999	5	623.817	4.2968	0	0	0	0	0	0	0	0	0	0
>Os01g0360200-01 Respiratory burst oxidase homolog.	0.00391116	80.318	_ADLSK(gl)GITDEK_	48.1594	0.999985	5	645.83	0.55728	0	0	0	0	0	0	0	0	0	0
>Os01g0360200-01 Respiratory burst oxidase homolog.	2.13347e-07	126.09	_EIIALSASANKLSK(gl)_	5.21017	0.768469	14	779.944	-0.042108	87183000	14826000	11140000	0	0	15675000	9873100	10952000	18754000	5962200
>Os01g0372700-01 Asparaginyl-tRNA synthetase, cytoplasmic 1 (EC 6.1.1.22) (Asparagine-- tRNA ligase 1) (AsnRS 1).	1.01218e-06	112.34	_ASK(gl)QEITAAVAELNK_	106.434	1	3	843.955	-5.5556	34741000	6882900	6021800	0	0	10973000	5266200	5597300	0	0
>Os01g0372700-01 Asparaginyl-tRNA synthetase, cytoplasmic 1 (EC 6.1.1.22) (Asparagine-- tRNA ligase 1) (AsnRS 1).	3.73977e-05	109.84	_QEITAAVAELNK(gl)AK_	4.64675	0.744588	12	800.439	1.7637	12711000	5576700	0	0	0	0	0	7134100	0	0
>Os01g0372700-01 Asparaginyl-tRNA synthetase, cytoplasmic 1 (EC 6.1.1.22) (Asparagine-- tRNA ligase 1) (AsnRS 1).	7.18624e-12	151.74	_QEITAAVAELNKAK(gl)_	3.21551	0.677083	14	800.439	1.364	7218700	0	7218700	0	0	0	0	0	0	0
>Os01g0376700-01 Sucrose-phosphatase (EC 3.1.3.24).	4.58599e-71	192.68	_EDHIK(gl)PTDAVVK_	80.3588	1	5	733.386	2.189	92896000	7235300	15156000	0	0	32325000	12148000	14663000	0	11369000
>Os01g0504500-02 Multi antimicrobial extrusion protein MatE family protein.	0.0021709	79.337	_KEEEEEEYAAAGK(gl)VR_	77.784	1	13	617.962	-0.34949	60853000	0	0	0	0	16871000	0	13041000	11665000	19276000
>Os01g0505400-01 2-hydroxyphytanoyl-CoA lyase.	0.000456961	111.52	_HK(gl)SLDEGIEK_	107.184	1	2	635.325	-2.0543	0	0	0	0	0	0	0	0	0	0
>Os01g0507700-01 Heavy metal transport/detoxification protein domain containing protein.	2.60543e-10	117.92	_GVTSVAVNPK(gl)QSR_	113.987	1	10	728.897	-0.72565	24549000	6248100	13255000	0	0	5046200	0	0	0	0
>Os01g0513900-01 Kinesin heavy chain (Fragment).	0.00302812	99.653	_LK(gl)EGCHINR_	71.3491	1	2	414.212	-0.48658	234130000	0	30330000	0	0	66233000	50896000	31848000	0	54826000
>Os01g0534900-01 Hv711N16.16 (Fragment).	0.00472197	88.681	_IEK(gl)EETDER_	88.6806	1	3	631.797	-1.7256	4842000	0	0	0	0	0	4842000	0	0	0
>Os01g0558300-01 RWD domain containing protein.	0.0180332	59.607	_AK(gl)LMPESALTAPK_	59.4961	0.999999	2	735.903	-0.48292	38081000	12071000	10321000	0	0	6402300	0	0	9286600	0
>Os01g0558600-01 Ras-related protein RIC1.	4.24574e-05	98.227	_DATNVEK(gl)AFMTMAGEIK_	49.0042	0.999987	7	985.472	-1.5495	35918000	0	0	0	0	14738000	9859100	0	0	11321000
>Os01g0558600-01 Ras-related protein RIC1.	5.26368e-34	198.96	_MASQPATNASK(gl)PATVQMR_	141.128	1	11	1001.99	-3.4872	286490000	22604000	37328000	0	0	60675000	39767000	29288000	56697000	40128000
>Os01g0558600-01 Ras-related protein RIC1.	0.000406168	129.7	_TVEQDGK(gl)TIK_	26.559	0.997796	7	616.828	2.278	130640000	0	42528000	0	0	27821000	37486000	0	0	22808000
>Os01g0559000-01 Protein of unknown function DUF1000 family protein.	0.00867666	60.278	_VVALNESVAGSVK(gl)SVFKPWEQR_	27.8864	0.998376	13	636.845	0.46765	13003000	0	0	0	0	13003000	0	0	0	0
>Os01g0560200-01 Vesicle transport v-SNARE 13 (AtVTI13) (Vesicle transport v-SNARE protein VTI13) (Vesicle soluble NSF attachment protein receptor 13).	0.00901735	103.92	_AGLLAK(gl)LR_	87.3226	1	6	478.306	0.21229	213470000	33797000	37588000	0	0	54819000	27853000	28212000	17754000	13442000
>Os01g0560200-01 Vesicle transport v-SNARE 13 (AtVTI13) (Vesicle transport v-SNARE protein VTI13) (Vesicle soluble NSF attachment protein receptor 13).	4.00466e-08	137.69	_LIHAHGTLDNVDDNIGK(gl)SR_	137.691	1	17	730.373	0.59722	38103000	0	0	0	0	9519700	0	13700000	0	14883000
>Os01g0560200-01 Vesicle transport v-SNARE 13 (AtVTI13) (Vesicle transport v-SNARE protein VTI13) (Vesicle soluble NSF attachment protein receptor 13).	0.00248948	84.289	_SGIDGAEALIK(gl)K_	10.4415	0.91715	11	658.364	-0.45348	30467000	8790100	8673300	0	0	13004000	0	0	0	0
>Os01g0571100-01 gibberellin responsive1.	1.00006e-05	160.18	_DVEKDDPSK(gl)R_	91.5256	1	9	651.818	-0.11847	121400000	0	4338100	0	0	49022000	0	36887000	0	31155000
>Os01g0574800-01 Harpin-induced 1 domain containing protein.	1.50919e-05	116.84	_AYVPASK(gl)PVPVAAAR_	83.729	1	7	805.954	0.28132	1020400000	60047000	117330000	33184000	36220000	215440000	118160000	142950000	156120000	140970000
>Os01g0575000-01 Root hair defective 3 GTP-binding family protein.	2.82201e-05	108.56	_SLEK(gl)EGFAVAAR_	108.564	1	4	696.368	1.1889	13343000	0	8237100	0	0	0	0	0	5106200	0
>Os01g0588100-00 Hypersensitive-induced response protein.	0.000372025	92.063	_TSIPK(gl)LALEEVFDK_	74.2625	1	5	568.645	0.12309	147310000	21358000	20763000	0	0	29036000	14347000	22673000	15154000	23980000
>Os01g0591000-01 Aldehyde/histidinol dehydrogenase domain containing protein.	1.43109e-07	111.83	_(ac)AAANGGDSK(gl)GFEVPK_	45.2984	0.99997	9	802.389	1.0282	0	0	0	0	0	0	0	0	0	0
>Os01g0591300-01 Cytosolic aldehyde dehydrogenase RF2D.	2.11601e-62	168.78	_VGDPFDAATNMGPQVDK(gl)VQFER_	168.779	1	17	1268.1	-0.21276	0	0	0	0	0	0	0	0	0	0
>Os01g0607900-01 Serine/threonine protein kinase-related domain containing protein.	0.00291019	104.2	_AYYFSK(gl)DEK_	30.2695	0.999061	6	632.796	0.14154	514120000	139130000	95447000	0	15959000	69787000	30303000	63008000	47739000	52744000
>Os01g0607900-01 Serine/threonine protein kinase-related domain containing protein.	0.00141307	85.554	_GSGK(gl)TPLDWDAR_	71.548	1	4	708.847	0.48269	123560000	30028000	43634000	38840000	0	15470000	15724100	11318000	0	7381500
>Os01g0609900-02 PDR-like ABC transporter (PDR4 ABC transporter).	1.55779e-13	125.73	_VSGK(gl)VTYNGHGMHEFVPER_	98.2688	1	4	753.364	-0.48189	176650000	0	11409000	0	0	69552000	33782000	22245000	33710000	5949000
>Os01g0610500-01 Yip1 domain containing protein.	0.000625842	102.48	_GK(gl)ISGAYRPPTDADDTFSSSK_	101.352	1	2	772.036	-0.15926	26045000	0	7174800	0	0	0	0	18870000	0	0
>Os01g0612000-01 DNA methyl transferase4.	0.00501508	76.655	_QGLQK(gl)HSADAR_	76.6551	1	5	442.229	0.72515	30438000	9199200	8056300	0	0	6786200	0	6396400	0	0
>Os01g0616900-00 Ctps protein.	1.79559e-11	108.92	_TPCVIFMPEGSK(gl)THMGGTMR_	108.915	1	12	784.364	-1.421	0	0	0	0	0	0	0	0	0	0
>Os01g0622700-01 Protein ABIL1.	0.00690312	76.143	_HYIVPTLANK(gl)R_	66.0557	1	10	475.937	2.2889	0	0	0	0	0	0	0	0	0	0
>Os05g0154700-01 Kinesin heavy chain (Fragment).	0.00157541	94.297	_SLLALK(gl)ECIR_	80.7633	1	6	658.871	0.25198	48049000	9980600	13588000	0	0	0	6784600	9555700	0	8139700
>Os01g0633200-01 X1 (Fragment).	0.0029347	121.8	_NAIK(gl)SSHLK_	58.1518	0.999998	4	556.315	-0.60552	684360000	165720000	156040000	0	0	0	0	143500000	0	219100000
>Os01g0633200-01 X1 (Fragment).	9.06903e-06	118.16	_SSHLK(gl)LATLEQER_	118.163	1	5	813.434	-0.16202	6745300	0	0	0	0	6745300	0	0	0	0
>Os01g0636400-01 Alpha/beta hydrolase family protein.	7.59249e-17	114.02	_AELLEGLVVSNK(gl)DATVPVLPQK_	45.5302	0.999972	12	812.123	0.36576	65506000	15291000	50215000	0	0	0	0	0	0	0
>Os01g0636400-01 Alpha/beta hydrolase family protein.	7.10086e-19	136.34	_DVAPEGAAAADSGK(gl)QQK_	15.7144	0.973875	14	878.927	0.13666	0	0	0	0	0	0	0	0	0	0
>Os01g0638000-01 UDP-glucuronosyl/UDP-glucosyltransferase family protein.	1.26131e-16	108.4	_GALEK(gl)GGSSYDDVGILMDELMAR_	108.405	1	5	847.737	0.34051	0	0	0	0	0	0	0	0	0	0
>Os01g0639900-01 Carbonic anhydrase, chloroplast precursor (EC 4.2.1.1) (Carbonate dehydratase).	9.51816e-33	198.02	_KVQTEHASLPFDDQCAILEK(gl)EAVNQSLENLK_	63.3451	1	20	917.961	-1.1869	244370000	21463000	66184000	0	0	58441000	17991000	32776000	0	47517000
>Os01g0639900-01 Carbonic anhydrase, chloroplast precursor (EC 4.2.1.1) (Carbonate dehydratase).	4.42549e-12	127.32	_TYPFVK(gl)EGIANGTLK_	67.1262	1	6	876.47	-1.4608	161690000	26733000	13154000	0	0	26977000	30555000	20689000	23717000	19868000
>Os01g0653800-02 WD40 repeat-like domain containing protein.	3.48767e-05	109	_QSK(gl)LDGEDSVFQK_	102.417	1	3	797.889	-0.35206	197640000	32477000	34275000	0	0	26701000	30808000	24142000	31081000	18159000
>Os01g0654500-01 NADP-isocitrate dehydrogenase.	0.0140475	58.159	_IK(gl)VANPIVEMDGDEMTR_	57.5196	1	2	677.999	0.092312	10484000	0	0	0	0	5664500	0	0	0	4819400
>Os01g0654500-01 NADP-isocitrate dehydrogenase.	0.00356527	73.082	_LVPGWTK(gl)PICIGR_	56.1224	1	7	805.945	1.5107	11424000	4208600	0	0	0	7215000	0	0	0	0
>Os01g0655800-01 ACS-like protein.	1.45884e-32	148.91	_EVFDLSTK(gl)IGNSIR_	40.9413	1	8	564.969	0.52746	120440000	20254000	16283000	0	0	14052000	33759000	14067000	8035400	13990000
>Os01g0658400-01 Ubiquitin-conjugating enzyme OsUBC5a.	1.30896e-53	229.65	_VFHPNINSNGSICLDILK(gl)DQWSPALTISK_	77.2255	1	18	1127.91	-0.35617	2395800000	255740000	325570000	387070000	0	329200000	173270000	384370000	158950000	381590000
>Os01g0659200-01 Vacuolar ATP synthase subunit E (EC 3.6.3.14) (V-ATPase E subunit) (Vacuolar proton pump E subunit).	2.90886e-05	105.14	_DGK(gl)IVCENTLDAR_	63.7088	1	3	802.888	1.1653	0	0	0	0	0	0	0	0	0	0
>Os01g0659200-01 Vacuolar ATP synthase subunit E (EC 3.6.3.14) (V-ATPase E subunit) (Vacuolar proton pump E subunit).	0.000111508	92.633	_VLQAQDDLVNSMK(gl)EDATK_	18.0347	0.984521	13	707.016	-0.49371	41812000	11105000	16612000	0	0	0	0	0	0	14095000
>Os01g0659200-01 Vacuolar ATP synthase subunit E (EC 3.6.3.14) (V-ATPase E subunit) (Vacuolar proton pump E subunit).	1.95955e-79	260.02	_IKVLQAQDDLVNSMKEDATK(gl)QLLR_	75.0865	1	20	718.391	-0.66027	547480000	86550000	107240000	0	0	104710000	126820000	35921000	23158000	63089000
>Os01g0659200-01 Vacuolar ATP synthase subunit E (EC 3.6.3.14) (V-ATPase E subunit) (Vacuolar proton pump E subunit).	1.36156e-54	259	_(ac)M(ox)NDADVAK(gl)QIQQM(ox)VR_	97.4171	1	8	967.957	-0.38794	2249400000	283020000	267570000	104890000	0	422160000	367480000	203500000	195730000	405030000
>Os01g0661000-01 Uncharacterised protein family UPF0497, trans-membrane plant domain containing protein.	0.00118765	78.234	_LLSGEDHAGTETK(gl)PVPEK_	22.0197	0.993758	13	674.676	5.7506	0	0	0	0	0	0	0	0	0	0
>Os01g0663800-01 Protein of unknown function DUF1296 family protein.	5.22844e-43	180.28	_LLSQDTFQEVK(gl)SK_	19.5962	0.989145	11	818.931	1.092	637840000	97413000	57279000	0	0	87930000	100070000	111970000	96068000	87102000
>Os01g0663800-01 Protein of unknown function DUF1296 family protein.	2.52698e-07	122.45	_LLSQDTFQEVKSK(gl)_	3.43231	0.6879	13	818.931	1.1355	58815000	0	30430000	0	0	28385000	0	0	0	0
>Os01g0667200-01 Glyoxalase II.	0.00277685	83.617	_K(gl)IMDNLNLAYPK_	70.2137	1	1	767.408	-0.60157	4167000	0	0	0	0	0	0	0	0	4167000
>Os01g0667200-01 Glyoxalase II.	0.000376308	90.367	_TVDRDLNLIK(gl)ELGLK_	17.2101	0.981344	10	614.355	0.31877	20074000	1594300	0	0	0	8349300	6343700	0	0	3786800
>Os01g0672400-01 Drought induced 19 family protein.	4.27057e-05	92.935	_(ac)MDSEHWISSLAAAK(gl)R_	67.0953	1	14	619.969	0.26992	32728000	11345000	10244000	0	0	0	0	0	2951200	8187600
>Os01g0673600-01 Ubiquitin-conjugating enzyme E2.	6.56538e-97	318.18	_DK(gl)WSPALQIR_	125.698	1	2	664.359	0.10312	37248000000	2327700000	2079000000	8682800000	4956600000	7088400000	4056900000	3628900000	3764900000	662520000
>Os01g0673600-01 Ubiquitin-conjugating enzyme E2.	2.51286e-24	184.99	_FLTK(gl)IYHPNIDKLGR_	78.2194	1	4	483.023	-0.13975	10339000000	1550700000	1319600000	348930000	1060300000	1615500000	925660000	1178200000	1251700000	1088800000
>Os01g0673600-01 Ubiquitin-conjugating enzyme E2.	1.24272e-10	155.15	_IYHPNIDK(gl)LGR_	45.8289	1	8	360.699	0.16793	31728000000	2260900000	3169700000	1279500000	5475500000	5921900000	4492700000	4732900000	2313400000	2081800000
>Os01g0673600-01 Ubiquitin-conjugating enzyme E2.	8.87906e-39	251	_HWK(gl)ANEAEAVETAK_	100.374	1	3	849.416	-0.85059	267350000	49399000	36092000	0	0	64956000	53118000	36408000	0	27373000
>Os01g0673600-01 Ubiquitin-conjugating enzyme E2.	4.63888e-97	320.06	_ICLDILK(gl)DK_	19.464	0.988813	7	411.229	0.31284	69986000000	10181000000	11449000000	1195100000	3801800000	14919000000	5238400000	6998000000	6256900000	9947400000
>Os01g0673600-01 Ubiquitin-conjugating enzyme E2.	0.0179833	42.314	_LELFLPEEYPMAAPK(gl)VR_	42.3144	1	15	706.375	0.63779	9403100	0	0	0	0	9403100	0	0	0	0
>Os01g0673600-01 Ubiquitin-conjugating enzyme E2.	0.0182991	100.57	_RIIK(gl)ETQR_	100.569	1	4	579.341	0.60306	778710000	254230000	193800000	0	0	91847000	0	57616000	0	181210000
>Os01g0686800-01 Protein containing the WD-40 repeat, Innate immunuty	0.00183472	77.776	_HIVQDLK(gl)PEIPVSK_	44.0905	0.999961	7	572.993	-0.70559	115340000	20499000	0	0	0	14385000	10959000	20866000	24814000	23813000
>Os01g0694900-01 Epsin-like, N-terminal domain containing protein.	0.000731655	91.812	_LSK(gl)QGQGPEK(gl)GHSR_	46.9641	1	3	434.975	0.12685	431160000	72863000	101020000	0	0	110030000	9192900	53585000	28730000	55738000
>Os01g0695100-01 Phosphoethanolamine N-methyltransferase.	0.00271929	76.151	_TAGHVLAMDFIESVIK(gl)K_	0	0.5	16	658.356	0.048558	0	0	0	0	0	0	0	0	0	0
>Os01g0695100-01 Phosphoethanolamine N-methyltransferase.	0.00271929	76.151	_TAGHVLAMDFIESVIK(gl)K_	0	0.5	17	658.356	0.048558	0	0	0	0	0	0	0	0	0	0
>Os01g0697100-01 UDP-glucuronosyl/UDP-glucosyltransferase family protein.	1.76495e-09	141.69	_KFDKPPEPDLDALLPK(gl)GFLER_	84.7908	1	16	635.594	0.061046	1864600000	156860000	41334000	0	190970000	325820000	93938000	257410000	340210000	458070000
>Os01g0697100-01 UDP-glucuronosyl/UDP-glucosyltransferase family protein.	0.000890976	94.767	_GLVVK(gl)SWAPQR_	61.5934	1	5	452.258	-0.56627	114740000	0	0	0	0	11146000	3140900	28295000	41699000	30457000
>Os01g0700000-01 Conserved hypothetical protein.	1.09959e-06	64.701	_SGGVLVK(gl)DVVEVSR_	53.9948	1	7	779.433	-4.3505	0	0	0	0	0	0	0	0	0	0
>Os01g0707300-01 Vesicle transport v-SNARE 13 (AtVTI13) (Vesicle transport v-SNARE protein VTI13) (Vesicle soluble NSF attachment protein receptor 13).	0.000806383	140.83	_LNQSNDK(gl)IK_	25.1363	0.996945	7	587.315	0.95721	69276000	0	6183500	0	0	33735000	0	0	0	29357000
>Os01g0708500-01 lysine decarboxylase-like protein.	0.0002512	92.38	_TSWEMSELGYGK(gl)TPEES_	92.3804	1	12	1022.94	-3.7693	0	0	0	0	0	0	0	0	0	0
>Os01g0710000-01 WD-repeat protein RBAP1.	9.8815e-11	121.7	_MSDLIYRPEDEVLAELENFK(gl)THLASCAPR_	121.696	1	20	880.432	0.40413	37462000	0	0	0	0	37462000	0	0	0	0
>Os01g0710000-01 WD-repeat protein RBAP1.	6.79524e-05	115.04	_WGPQFEK(gl)ATYK_	39.5626	0.999889	7	734.865	-0.26434	37306000	8622000	0	0	0	17543000	0	0	0	11140000
>Os01g0710700-01 Lipase, class 3 family protein.	1.08967e-57	186.91	_SLEWVDVLK(gl)PDLVDHDDILPEGHPGR_	157.075	1	9	1022.52	-5.6265	11083000	0	11083000	0	0	0	0	0	0	0
>Os01g0717000-01 GmCK1p (EC 2.7.1.32).	3.29094e-06	170.99	_NLCSSDESK(gl)K_	11.1687	0.929018	9	641.291	-0.18361	109960000	21959000	14709000	0	0	15989000	0	33134000	0	24168000
>Os01g0718300-01 Receptor serine/threonine kinase, Organ development through controlling cell division and elongation	0.00483479	88.596	_LK(gl)NEEASTSR_	59.5697	1	2	624.813	-4.1245	4960000	0	4960000	0	0	0	0	0	0	0
>Os01g0718300-01 Receptor serine/threonine kinase, Organ development through controlling cell division and elongation	1.22205e-60	219.77	_VMAMFK(gl)EIQAGSTVDSK_	124.703	1	6	978.482	0.16598	145110000	19481000	18299000	0	0	40834000	37092000	11710000	0	19698000
>Os01g0721900-01 Nuclear RNA binding protein B (Fragment).	0.000264243	100.64	_AAQAASAAAK(gl)FPTKPAPPTQAAR_	24.3668	0.996355	10	779.42	-0.10157	92943000	13412000	21602000	0	0	20677000	0	20683000	0	16567000
>Os01g0721900-01 Nuclear RNA binding protein B (Fragment).	0.00815007	73.499	_ALLAFK(gl)AEER_	73.4995	1	6	631.349	2.2301	0	0	0	0	0	0	0	0	0	0
>Os01g0721900-01 Nuclear RNA binding protein B (Fragment).	0.00573875	86.189	_K(gl)GNDEIFIK_	65.4116	1	1	589.314	-1.504	11483000	0	7265900	0	0	0	0	4217500	0	0
>Os01g0721900-01 Nuclear RNA binding protein B (Fragment).	0.000222695	89.049	_K(gl)SVSINEFLKPAEGER_	70.8936	1	1	640.006	0.13524	38995000	0	12250000	0	0	10677000	0	16067000	0	0
>Os01g0721900-01 Nuclear RNA binding protein B (Fragment).	6.74576e-05	105.46	_SVSINEFLK(gl)PAEGER_	46.9257	1	9	597.307	-0.15065	29303000	7446000	0	0	0	13710000	0	0	0	8146600
>Os01g0721900-01 Nuclear RNA binding protein B (Fragment).	0.00173319	89.049	_K(gl)VEVDKDLQSMQPLSTK_	34.0759	0.999609	1	687.361	-1.4841	0	0	0	0	0	0	0	0	0	0
>Os01g0723200-01 40S ribosomal protein S19-like.	7.76498e-05	98.694	_STGFGLIYDNLDAAKK(gl)_	0.857635	0.54921	16	913.968	-0.54321	43533000	10872000	10791000	0	0	17392000	0	4478300	0	0
>Os01g0723200-01 40S ribosomal protein S19-like.	0.0199976	125.25	_KYEPK(gl)YR_	111.986	1	5	549.291	0.083129	182220000	33940000	32595000	0	0	50680000	0	27281000	0	37728000
>Os01g0723200-01 40S ribosomal protein S19-like.	1.0495e-61	189.1	_STGFGLIYDNLDAAK(gl)K_	17.6015	0.982924	15	913.968	-0.28113	379720000	56501000	75189000	0	40339000	38751000	60672000	7842900	40359000	60070000
>Os01g0723400-01 Malic oxidoreductase family protein.	0.00646848	77.64	_YNK(gl)GLAFNER_	60.2551	1	3	663.333	-0.56032	16292000	0	0	0	0	10221000	0	6071400	0	0
>Os01g0723800-01 P-glycoprotein homologue.	4.02526e-54	229.48	_AANAHEFISSLK(gl)DGYHTDCGEHGLQLSGGQK_	136.068	1	12	861.152	-0.50358	56699000	0	0	0	0	28901000	0	27799000	0	0
>Os01g0723800-01 P-glycoprotein homologue.	4.21866e-45	159.81	_K(gl)SISPQNSQVEKDNQK_	94.2537	1	1	648.664	-0.53115	98054000	0	15925000	0	0	0	38367000	25477000	0	18285000
>Os01g0730300-02 HAD-superfamily hydrolase subfamily IIB protein.	0.000312786	105.86	_K(gl)AVLVQIANPR_	94.6162	1	1	661.899	0.060008	12790000	0	12790000	0	0	0	0	0	0	0
>Os01g0731000-01 ubiquitin domain containing 1.	1.38785e-68	173.77	_QMRDEFWDTAPHYGGQK(gl)EIWDALR_	160.843	1	17	766.61	0.069338	174890000	18707000	13970000	0	58352000	43488000	0	12362000	8773300	19241000
>Os01g0734466-01 NAD(P)H oxidase (Fragment).	8.44376e-17	172.02	_SALITMLQALNHAK(gl)NGVDIVSGTK_	41.9346	0.999936	14	865.802	0.33522	54674000	0	0	0	0	30001000	24673000	0	0	0
>Os01g0736900-01 Reticulon family protein.	2.11064e-08	111.12	_(ac)AEHK(gl)EEQSVMEK_	97.4367	1	4	800.867	-0.57749	0	0	0	0	0	0	0	0	0	0
>Os01g0738800-01 Conserved hypothetical protein.	3.11181e-87	193.64	_EADKLASK(gl)SPVPVNTK_	83.2952	1	8	899.489	1.2354	94551000	0	0	0	0	20262000	15071000	28905000	0	30313000
>Os01g0738800-01 Conserved hypothetical protein.	2.09898e-07	132.05	_EHGENVK(gl)KPANGEK_	30.6926	0.999126	7	550.945	1.4866	85592000	0	0	0	0	12938000	2668000	30512000	0	39475000
>Os01g0742500-01 Hexokinase.	2.4662e-20	158.06	_DRVPSDGSQK(gl)QR_	144.572	1	10	496.25	-1.2541	36851000	0	5005200	0	0	13495000	18351000	0	0	0
>Os01g0742500-01 Hexokinase.	2.95538e-05	91.317	_LAHDASLFGDVVPTK(gl)LEQR_	49.4254	1	15	737.39	-0.43448	7896100	0	0	0	0	7896100	0	0	0	0
>Os01g0742500-01 Hexokinase.	2.30361e-07	131.86	_TVIALDGGLYEHYK(gl)K_	7.6969	0.854741	14	910.981	-0.14278	9519300	0	0	0	0	0	9519300	0	0	0
>Os01g0742500-01 Hexokinase.	6.62718e-17	159.02	_TVIALDGGLYEHYKK(gl)_	1.26946	0.57256	15	607.656	0.14278	145170000	43492000	30901000	0	0	0	50937000	0	0	19845000
>Os05g0521300-04 kinesin motor protein-related.	0.0157914	64.266	_DLLSNDIAQK(gl)R_	64.2655	1	10	693.87	-0.80968	0	0	0	0	0	0	0	0	0	0
>Os01g0744400-01 Isoform 2 of Golgin candidate 1.	0.0110604	60.034	_LQEYK(gl)SENAQLEELLVQER_	60.0343	1	5	811.747	4.045	0	0	0	0	0	0	0	0	0	0
>Os01g0750300-01 Cellulose synthase (Fragment).	4.01507e-10	109.06	_AQAPPVEEQIMDEK(gl)DLTDAYEPLSR_	72.5319	1	14	987.138	0.25597	64177000	0	0	0	0	18774000	14966000	9976000	0	20460000
>Os01g0750300-01 Cellulose synthase (Fragment).	8.24055e-06	74.579	_AQK(gl)TPEEGWIMQDGTPWPGNNPR_	40.6255	1	3	908.426	1.6883	167330000	47501000	57406000	0	0	32705000	0	29720000	0	0
>Os01g0752300-01 60S ribosomal protein L18a-1.	0.00071425	95.957	_KSNGQILAINEIFEK(gl)NPTTIK_	13.5975	0.958151	15	824.787	0.043029	41964000	18900000	9082400	0	0	5514200	0	0	0	8468200
>Os01g0754100-01 Nucleic acid-binding, OB-fold domain containing protein.	0.000753519	105.57	_(ac)AAAAAAAK(gl)R_	91.318	1	8	478.767	-0.062209	169310000	39861000	15825000	0	0	47087000	33521000	12863000	0	20150000
>Os01g0757200-01 GA 2-oxidase3, GA metabolism	0.00292671	93.111	_VVANSLK(gl)SR_	93.1105	1	7	363.212	-0.37699	358320000	17092000	0	0	0	56411000	61055000	49887000	71034000	102840000
>Os01g0757600-00 Myosin heavy chain-like protein (Fragment).	2.2916e-40	182.76	_ELEEEETK(gl)K_	16.4393	0.977801	8	624.801	-0.25044	1288200000	39608000	36820000	0	0	737820000	18437000	24206000	0	431340000
>Os01g0757600-00 Myosin heavy chain-like protein (Fragment).	6.51639e-13	87.102	_MIEEESIDATAIDSGEK(gl)ENPEVAELK_	21.6773	0.99325	17	987.801	-0.90239	0	0	0	0	0	0	0	0	0	0
>Os01g0758300-01 Phosphoenolpyruvate carboxylase, housekeeping isozyme (EC 4.1.1.31) (PEPCase).	0.00571962	68.49	_IDGK(gl)QEVMIGYSDSGKDAGR_	52.2612	0.999994	4	747.359	3.9	0	0	0	0	0	0	0	0	0	0
>Os01g0760600-01 Aspartate aminotransferase, cytoplasmic (EC 2.6.1.1) (Transaminase A).	9.57124e-36	151.8	_EYLPITGLADFNK(gl)LSAK_	22.4217	0.994307	13	665.358	0.1892	91609000	0	0	0	0	26598000	25306000	24616000	0	15089000
>Os01g0760600-01 Aspartate aminotransferase, cytoplasmic (EC 2.6.1.1) (Transaminase A).	1.57663e-05	101.15	_TIPHLADAIHAAVTKLK(gl)_	1.57956	0.589938	17	638.37	0.36089	152910000	18552000	29559000	0	0	18337000	26793000	23025000	11850000	24797000
>Os01g0764000-01 Glutathione S-transferase I (EC 2.5.1.18) (GST-I) (GST-29) (GST class- phi).	0.00431061	65.956	_PSSQK(gl)VASLMKPPA_	47.1271	0.999981	5	777.919	-0.9216	40009000	0	15146000	0	0	24863000	0	0	0	0
>Os01g0764000-01 Glutathione S-transferase I (EC 2.5.1.18) (GST-I) (GST-29) (GST class- phi).	1.9941e-05	131.82	_VVEENLEK(gl)LK_	20.947	0.992023	8	657.867	-0.15716	381980000	41566000	86552000	0	0	74360000	17892000	52656000	54095000	54862000
>Os01g0764000-01 Glutathione S-transferase I (EC 2.5.1.18) (GST-I) (GST-29) (GST class- phi).	0.00235498	89.9	_VVEENLEKLK(gl)K_	1.74513	0.581018	10	721.914	-2.4022	9370300	0	0	0	0	0	9370300	0	0	0
>Os01g0769700-01 Resistance protein candidate (Fragment).	0.000985569	79.337	_GLHYLHTGAK(gl)HTIIHR_	79.3371	1	10	492.772	0.28973	47685000	0	28133000	0	0	19552000	0	0	0	0
>Os01g0769700-01 Resistance protein candidate (Fragment).	7.62578e-12	157.67	_K(gl)GILDQIVDPHLK_	84.9297	1	1	795.454	-0.47463	866610000	154190000	216080000	0	0	146100000	67449000	119780000	76293000	86716000
>Os01g0769700-01 Resistance protein candidate (Fragment).	4.05972e-11	126.1	_TTNILLDEK(gl)WVAK_	41.7999	0.999934	9	822.951	0.33074	106340000	0	8663700	0	67659000	0	0	7525600	12642000	9849600
>Os01g0785900-01 Zinc finger, C2H2-type domain containing protein.	0.000322065	88.021	_TSLLK(gl)SESSCVR_	88.0206	1	5	740.875	1.6814	16677000	7264100	0	0	0	5116600	0	0	0	4296600
>Os01g0793900-01 Conserved hypothetical protein.	8.24371e-05	99.215	_AAGEGK(gl)GRPVEK_	60.0675	0.999999	6	656.852	1.1704	0	0	0	0	0	0	0	0	0	0
>Os01g0803200-01 Cysteine proteinase inhibitor-I (Oryzacystatin-I).	0.0206178	54.598	_ANSLLEFEK(gl)LVSVK_	5.28831	0.771655	9	564.317	-0.28056	9091600	0	0	0	0	0	4505600	0	0	4585900
>Os01g0803200-01 Cysteine proteinase inhibitor-I (Oryzacystatin-I).	5.12189e-05	186.16	_FAVTEHNK(gl)K_	17.8924	0.984013	8	594.312	-0.19176	166700000	0	40012000	0	0	24460000	41344000	33062000	0	27818000
>Os01g0810300-01 Calmodulin-like protein.	0.000419532	76.691	_EAFSLFDKDGDGSITTK(gl)ELGTVMR_	40.1155	0.999903	17	911.113	0.032141	20092000	0	0	0	0	11617000	8475500	0	0	0
>Os01g0810300-01 Calmodulin-like protein.	8.37247e-10	151.55	_SAGPSAAPASK(gl)R_	120.551	1	11	607.318	0.39928	678510000	64584000	55222000	0	15411000	120330000	126700000	64878000	151470000	79916000
>Os01g0810300-01 Calmodulin-like protein.	3.72883e-18	203.11	_TK(gl)SAGPSAAPASKR_	75.6212	1	2	481.595	-0.58784	212100000	38269000	31557000	0	0	30531000	15395000	39112000	25025000	32211000
>Os01g0811100-01 Proteasome subunit alpha type 3 (EC 3.4.25.1) (20S proteasome alpha subunit G) (20S proteasome subunit alpha-7).	0.00090152	84.468	_VYGEPISVK(gl)ELADR_	73.91	1	9	845.444	-4.6791	80992000	12854000	22541000	0	0	23652000	0	11759000	0	10185000
>Os01g0812200-01 Cyclin-like F-box domain containing protein.	1.08133e-05	102.73	_ENK(gl)LSASACSNR_	79.6329	1	3	725.839	-1.5102	27275000	0	0	0	0	0	0	11562000	0	15713000
>Os01g0815800-01 60S ribosomal protein L24-A (L30A) (RP29) (YL21).	0.00455503	86.014	_FSGQK(gl)IYPGK_	56.9611	0.999998	5	619.83	-0.060403	66990000	18570000	0	0	0	13015000	6847300	8994700	0	19563000
>Os01g0815800-01 60S ribosomal protein L24-A (L30A) (RP29) (YL21).	7.44783e-12	158.01	_SIVGATLEVIQK(gl)K_	8.60111	0.878732	12	750.443	0.29647	67735000	16255000	23795000	0	0	0	0	14393000	13292000	0
>Os01g0815800-01 60S ribosomal protein L24-A (L30A) (RP29) (YL21).	1.77543e-11	155.02	_SIVGATLEVIQKK(gl)_	1.63537	0.593043	13	750.443	-0.32556	39939000	0	0	0	0	15797000	12315000	0	0	11827000
>Os01g0817700-01 2,3-bisphosphoglycerate-independent phosphoglycerate mutase (EC 5.4.2.1) (Phosphoglyceromutase) (BPG-independent PGAM) (PGAM-I).	0.00678207	82.287	_ALEIAEK(gl)AR_	82.2868	1	7	557.814	-0.39383	24145000	0	0	0	24145000	0	0	0	0	0
>Os01g0817700-01 2,3-bisphosphoglycerate-independent phosphoglycerate mutase (EC 5.4.2.1) (Phosphoglyceromutase) (BPG-independent PGAM) (PGAM-I).	3.08707e-05	96.067	_DAILSGK(gl)FDQVR_	67.5191	1	7	488.26	-2.5302	353440000	0	0	0	0	166000000	126010000	0	61428000	0
>Os01g0817700-01 2,3-bisphosphoglycerate-independent phosphoglycerate mutase (EC 5.4.2.1) (Phosphoglyceromutase) (BPG-independent PGAM) (PGAM-I).	0.000273409	89.483	_ECFDK(gl)GTLHLIGLLSDGGVHSR_	54.2226	1	5	632.07	0.067958	66990000	8961400	16872000	0	0	13455000	6182900	11111000	10407000	0
>Os01g0817700-01 2,3-bisphosphoglycerate-independent phosphoglycerate mutase (EC 5.4.2.1) (Phosphoglyceromutase) (BPG-independent PGAM) (PGAM-I).	4.39528e-08	139.32	_NK(gl)SGQPLLDK_	120.192	1	2	607.33	0.48997	573640000	76818000	73479000	0	74008000	78144000	72366000	80823000	61868000	56131000
>Os01g0817700-01 2,3-bisphosphoglycerate-independent phosphoglycerate mutase (EC 5.4.2.1) (Phosphoglyceromutase) (BPG-independent PGAM) (PGAM-I).	1.95729e-14	103.5	_SGQPLLDK(gl)NGGIQILTSHTLQPVPVAIGGPGLHPGVK_	88.2358	1	8	953.281	-0.40205	173190000	0	43787000	0	0	47361000	27873000	30184000	0	23983000
>Os01g0818600-01 Leucine-rich repeat transmembrane protein kinase.	1.40626e-05	115.73	_VYK(gl)GNLTDGTAVAIKR_	98.4863	1	3	607.339	1.8247	15767000	0	15767000	0	0	0	0	0	0	0
>Os01g0819400-00 Ubiquitin carrier protein.	0.00515069	83.617	_TDRPK(gl)YETTAR_	68.1712	1	5	484.579	0.73025	328750000	107290000	117980000	0	0	0	63760000	39714000	0	0
>Os01g0819400-00 Ubiquitin carrier protein.	2.89603e-10	90.485	_TK(gl)VFHPNINSNGSICLDILKEQWSPALTISK_	4.86642	0.754085	2	906.977	0.29	350020000	0	0	0	0	350020000	0	0	0	0
>Os01g0819400-00 Ubiquitin carrier protein.	1.45333e-198	370.58	_VFHPNINSNGSICLDILK(gl)EQWSPALTISK_	119.735	1	18	1132.59	0.05258	20793000000	2318100000	2460600000	1840400000	2662400000	3261500000	1229700000	2783600000	1844400000	2391900000
>Os01g0821800-01 Nucleic acid-binding, OB-fold-like domain containing protein.	4.71229e-09	140.14	_K(gl)AAPENKAPENK_	62.8538	0.999999	1	470.916	-0.16769	7463400	2049900	2733900	0	0	2679600	0	0	0	0
>Os01g0834200-01 T-cell immune regulator 1 transcript variant 3 (Fragment).	0.00181211	65.47	_ICGSFGASCYPVPEEMVK(gl)QR_	65.47	1	18	810.373	-3.7891	0	0	0	0	0	0	0	0	0	0
>Os01g0835500-01 Respiratory burst oxidase protein.	0.000280253	135.99	_ACEAQVTSK(gl)K_	6.09765	0.802824	9	618.306	-0.54766	22333000	0	13263000	0	0	0	0	0	0	9069700
>Os01g0835500-01 Respiratory burst oxidase protein.	0.00540291	70.889	_GMVSAQAAPEKMK(gl)R_	0.968558	0.555525	13	539.945	-0.33467	20524000	0	20524000	0	0	0	0	0	0	0
>Os01g0835500-01 Respiratory burst oxidase protein.	5.86339e-06	106.52	_NLFGK(gl)ACEAQVTSK_	60.0437	0.999999	5	833.914	1.3638	5244200	0	5244200	0	0	0	0	0	0	0
>Os01g0835900-00 Histone H4.	0.00366789	81.494	_DNIQGITK(gl)PAIRR_	64.2245	1	8	532.637	0.77928	259970000	51727000	35415000	0	0	57642000	45924000	36779000	0	32479000
>Os01g0835900-00 Histone H4.	1.84156e-07	131.26	_GK(gl)GGK(gl)GLGK(gl)GGAK(gl)R_	120.838	1	5	576.319	0.24245	628460000	77458000	125460000	1398100	0	23725000	3712500	245140000	0	151570000
>Os01g0835900-00 Histone H4.	1.84156e-07	131.26	_GK(gl)GGK(gl)GLGK(gl)GGAK(gl)R_	120.838	1	9	576.319	0.24245	599930000	77458000	118360000	1398100	0	23725000	3712500	229550000	0	145720000
>Os01g0835900-00 Histone H4.	1.84156e-07	131.26	_GK(gl)GGK(gl)GLGK(gl)GGAK(gl)R_	120.838	1	13	576.319	0.24245	628460000	77458000	125460000	1398100	0	23725000	3712500	245140000	0	151570000
>Os01g0835900-00 Histone H4.	1.84156e-07	131.26	_GK(gl)GGK(gl)GLGK(gl)GGAK(gl)R_	120.838	1	2	576.319	0.24245	480510000	69489000	94073000	1398100	0	23725000	0	172710000	0	119110000
>Os01g0835900-00 Histone H4.	0.000318497	98.407	_GVLK(gl)IFLENVIR_	92.1898	1	4	757.956	0.51913	104260000	12388000	14803000	0	0	19481000	15685000	21310000	8226700	12362000
>Os01g0837300-01 UDP-glucuronic acid decarboxylase 1.	0.000256807	85.808	_ASK(gl)ASRPGPR_	67.7257	1	3	380.879	-0.28199	146200000	30302000	0	0	0	38783000	44051000	14306000	0	18758000
>Os01g0839700-01 Ubiquitin carrier protein.	4.26322e-25	179.41	_(ac)AATISQASLLLQKQLK(gl)_	2.66414	0.648725	16	935.044	0.21568	51830000	19559000	0	0	0	0	21642000	0	0	10629000
>Os01g0840100-01 Heat shock protein Hsp70 family protein.	2.55597e-05	125.48	_CMEPVEK(gl)CLR_	125.48	1	7	718.328	0.011259	8398300	0	0	0	0	8398300	0	0	0	0
>Os01g0840100-01 Heat shock protein Hsp70 family protein.	5.51911e-81	194.05	_LSKEEIEK(gl)MVQEAEK_	86.4405	1	8	952.985	-0.3601	623610000	53155000	58088000	0	66131000	107770000	59651000	118230000	91133000	69449000
>Os01g0840100-01 Heat shock protein Hsp70 family protein.	3.71093e-43	206.95	_MVQEAEK(gl)YKAEDEEHKK_	37.3476	0.999816	7	736.02	-0.58207	2201900000	200670000	282300000	97477000	131950000	320230000	327860000	447470000	175280000	218610000
>Os01g0840100-01 Heat shock protein Hsp70 family protein.	2.10454e-15	206.36	_NK(gl)ITITNDK(gl)GR_	153.535	1	9	744.4	-1.4255	19647000000	2485900000	1835200000	0	1471400000	3065800000	3294800000	2213500000	2532200000	2747700000
>Os01g0840100-01 Heat shock protein Hsp70 family protein.	0.00933982	123.86	_K(gl)CMEPVEK_	118.306	1	1	567.768	0.18336	65639000	16968000	0	0	0	0	32837000	0	0	15834000
>Os01g0840100-01 Heat shock protein Hsp70 family protein.	0.00986914	97.565	_LSK(gl)EEIEK_	77.7786	1	3	545.293	1.3764	1076500000	81454000	79490000	0	0	234050000	188600000	108190000	231280000	153420000
>Os01g0840100-01 Heat shock protein Hsp70 family protein.	2.10567e-12	123.19	_MDK(gl)SSVHDVVLVGGSTR_	114.336	1	3	950.981	-0.95394	108980000	22638000	20261000	0	0	20478000	0	20953000	0	24650000
>Os01g0840100-01 Heat shock protein Hsp70 family protein.	2.35186e-16	162.37	_MK(gl)ELESICNPIIAK_	98.3417	1	2	880.458	-0.20387	57367000	0	0	0	0	20177000	12665000	17543000	0	6981400
>Os01g0840100-01 Heat shock protein Hsp70 family protein.	2.33719e-06	153.54	_NK(gl)ITITNDK(gl)GR_	153.535	1	2	744.4	-1.4255	1262600000	108610000	113000000	0	0	446760000	192770000	143140000	120120000	138190000
>Os01g0840100-01 Heat shock protein Hsp70 family protein.	3.14276e-21	228.61	_NTIKDDK(gl)IASK_	56.3185	0.999998	7	673.867	0.029426	1839000000	209530000	182780000	0	0	345480000	356020000	211860000	277010000	256330000
>Os01g0840100-01 Heat shock protein Hsp70 family protein.	0.000892304	147.78	_TK(gl)DNNLLGK_	126.628	1	2	558.804	-0.73023	331950000	54847000	0	0	68462000	0	82081000	0	126560000	0
>Os01g0840100-01 Heat shock protein Hsp70 family protein.	2.86503e-34	203.04	_VQQLLQDFFNGK(gl)ELCK_	46.87	0.999979	12	694.354	0.25034	155260000	0	0	0	0	49796000	51927000	28289000	25244000	0
>Os01g0851700-01 Cytosolic starch phosphorylase (Fragment).	1.54055e-36	165.58	_ILDNSNPQK(gl)PVVR_	101.326	1	9	797.439	-1.6979	537770000	71332000	90763000	0	31881000	92450000	37326000	82362000	74367000	57292000
>Os01g0851700-01 Cytosolic starch phosphorylase (Fragment).	0.00200837	56.121	_KFADDEK(gl)LHAEWASAK_	27.955	0.998055	7	653.99	0.0073833	38914000	19778000	0	0	0	0	0	0	11193000	7944200
>Os01g0855000-01 Glycerol-3-phosphate acyltransferase 6 (EC 2.3.1.15) (AtGPAT6).	0.0155148	48.623	_SVLPK(gl)FYAEDVHPESWR_	48.6226	1	5	725.36	-0.49801	0	0	0	0	0	0	0	0	0	0
>Os01g0857000-01 Double-stranded RNA-binding-like domain containing protein.	5.20681e-06	135.99	_LQVWDEK(gl)DQPR_	135.987	1	7	764.381	-0.21981	238160000	51755000	35009000	0	0	31551000	20626000	38445000	28563000	32208000
>Os01g0857700-01 G10.	0.00337987	72.184	_HLREEK(gl)VIECVHCGCR_	59.8838	1	6	549.761	0.50629	45824000	20720000	25104000	0	0	0	0	0	0	0
>Os01g0857700-01 G10.	0.00104075	111.06	_K(gl)CEALWPIFR_	111.057	1	1	717.372	-0.60691	122720000	28721000	15440000	0	0	10089000	13921000	29806000	12973000	11768000
>Os01g0857700-01 G10.	0.000288812	87.566	_VK(gl)YPGGWELIEPTIR_	87.5658	1	2	936.504	0.28167	22972000	0	0	0	15191000	0	0	7781600	0	0
>Os01g0860300-01 Ribosomal protein L1.	0.0025861	68.557	_(ac)SK(gl)LQSDALR_	62.4631	1	2	587.315	0.67849	33300000	17531000	13495000	0	0	0	0	2273600	0	0
>Os01g0860300-01 Ribosomal protein L1.	0.000826772	137.95	_VNETK(gl)ATVK_	62.575	0.999999	5	552.306	0.049272	2303100000	623480000	398710000	0	0	639000000	13156000	598590000	0	30197000
>Os01g0861700-00 Hypothetical conserved gene.	4.02292e-05	115.1	_FEGK(gl)PLVTPPERPAR_	83.9663	1	4	603.332	-0.45085	276040000	31189000	43194000	0	0	34136000	58005000	69236000	0	40278000
>Os01g0861900-01 transposon protein Mutator sub-class.	1.90796e-10	127.76	_LLDACK(gl)QNGVK_	50.7258	0.999992	6	680.356	2.3698	0	0	0	0	0	0	0	0	0	0
>Os01g0862300-01 Sorting nexin 1.	5.2456e-28	158.06	_ELTADSEEATK(gl)R_	98.4072	1	11	732.352	-1.2578	8577600	0	8577600	0	0	0	0	0	0	0
>Os01g0866100-01 Actin 4.	2.17575e-25	226.04	_HTGVMVGMGQK(gl)DAYVGDEAQSK(gl)R_	121.465	1	22	673.82	-0.57443	1668700000	268970000	398340000	0	119120000	211100000	253420000	187620000	92747000	137350000
>Os01g0866100-01 Actin 4.	6.18612e-49	222.06	_HTGVMVGMGQK(gl)DAYVGDEAQSK(gl)R_	121.465	1	11	673.82	-0.57443	561510000	122720000	222270000	0	0	84439000	25752000	24944000	23646000	57742000
>Os01g0866300-01 VAMP-like protein YKT61 (AtYKT61) (Geranylgeranylated protein 1) (AtGP1).	0.011952	64.439	_DLDETK(gl)IILHK_	33.2532	0.999527	6	719.899	1.512	14606000	0	8608900	0	0	0	0	0	0	5997400
>Os01g0866400-01 Fructose-1,6-bisphosphatase (EC 3.1.3.11) (Fragment).	0.00856403	69.846	_NWDEPTAK(gl)FVEK_	12.0545	0.941346	8	789.383	-4.2649	0	0	0	0	0	0	0	0	0	0
>Os01g0874700-01 GOLD domain containing protein.	0.00029842	85.146	_AEAAPAEEAK(gl)PAEPEPEEK_	29.8157	0.998958	10	702.999	-0.24722	11416000	0	11416000	0	0	0	0	0	0	0
>Os01g0874700-01 GOLD domain containing protein.	8.43802e-15	153.25	_AEAAPAEEAKPAEPEPEEK(gl)TVVVTEEEAATK_	53.9116	0.999996	19	1122.21	0.25872	71030000	0	43972000	0	0	11704000	0	15354000	0	0
>Os01g0874700-01 GOLD domain containing protein.	6.71783e-06	134.75	_AEEPAK(gl)EEEPK_	77.6492	1	6	685.825	0.031243	82365000	0	8094100	0	0	12962000	16337000	21624000	0	23349000
>Os01g0874700-01 GOLD domain containing protein.	0.00877209	69.451	_AEETK(gl)AEEEPK_	22.7447	0.994713	5	687.823	0.51246	5266400	0	0	0	0	0	5266400	0	0	0
>Os01g0874700-01 GOLD domain containing protein.	7.56754e-06	136.99	_APVEAEK(gl)EK_	8.13162	0.866733	7	557.791	-0.76499	192090000	0	44361000	0	0	25310000	0	73120000	0	49297000
>Os01g0874700-01 GOLD domain containing protein.	0.00122284	122.69	_APVEAEKEK(gl)K_	5.17077	0.764943	9	621.838	0.1549	11951000	0	0	0	0	0	0	9124200	0	2826400
>Os01g0874700-01 GOLD domain containing protein.	2.6652e-06	107.5	_K(gl)VEEETPAVEAEAK_	107.201	1	1	822.41	0.27508	0	0	0	0	0	0	0	0	0	0
>Os01g0874700-01 GOLD domain containing protein.	0.00452383	81.625	_GSFK(gl)VGEPGK_	65.7042	1	4	560.293	0.034923	500540000	59261000	52073000	0	0	84609000	55360000	82178000	61751000	105310000
>Os01g0874700-01 GOLD domain containing protein.	1.85259e-07	115.87	_KVEEETPAVEAEAK(gl)EEK_	27.784	0.998337	14	677.336	-0.14534	34101000	0	13408000	0	0	0	5629800	15063000	0	0
>Os01g0874700-01 GOLD domain containing protein.	1.349e-11	148.72	_VEAAVEETK(gl)AEETK_	42.3981	0.999942	9	824.407	-0.053802	8016800	0	0	0	0	0	0	8016800	0	0
>Os01g0878800-01 4,5-DOPA dioxygenase extradiol.	0.00124846	81.723	_ELLEQAGFGPVK(gl)ENHSR_	81.723	1	12	675.676	0.30414	0	0	0	0	0	0	0	0	0	0
>Os01g0878800-01 4,5-DOPA dioxygenase extradiol.	4.18918e-13	54.167	_VAHPSPDHFLPLHVALGAAGEGAK(gl)AELIHR_	54.1669	1	24	645.747	0.57588	10559000	10559000	0	0	0	0	0	0	0	0
>Os01g0880200-01 Glycosyl transferase, family 8 protein.	5.69381e-05	110.92	_YRPAGAADDTAK(gl)R_	87.1795	1	12	502.587	-0.12823	119010000	0	14589000	0	0	29574000	32745000	21487000	0	20618000
>Os01g0881300-02 MtN3 and saliva related transmembrane protein family protein.	5.07203e-13	91.767	_AAAAVEMADAK(gl)TNKVVADDADADADGK_	5.91877	0.796216	11	916.431	-1.2365	320790000	0	0	320790000	0	0	0	0	0	0
>Os01g0881300-02 MtN3 and saliva related transmembrane protein family protein.	9.73641e-25	185.02	_TNK(gl)VVADDADADADGK_	115.179	1	3	859.895	-0.013216	272050000	25010000	17484000	0	30041000	32545000	31489000	67772000	29570000	38140000
>Os01g0881300-02 MtN3 and saliva related transmembrane protein family protein.	2.29922e-08	100.77	_VVADDADADADGK(gl)SADDK_	36.8555	0.999794	13	631.277	0.77943	0	0	0	0	0	0	0	0	0	0
>Os01g0881300-02 MtN3 and saliva related transmembrane protein family protein.	5.8824e-11	118.87	_GDAADEVEDAK(gl)K_	18.4896	0.986038	11	681.313	0.038894	73750000	0	5354900	0	0	11278000	0	34838000	0	22280000
>Os01g0881300-02 MtN3 and saliva related transmembrane protein family protein.	4.25306e-06	120.14	_K(gl)AAAAVEMADAK_	86.0543	1	1	645.33	-0.11618	212680000	6410200	19149000	0	0	26331000	55868000	58878000	0	46046000
>Os01g0887700-01 Zinc finger, RING/FYVE/PHD-type domain containing protein.	0.000231834	87.148	_EKTPNSSSK(gl)SNKPSSK_	8.86292	0.859423	9	607.31	0.25698	9097400	899250	2067900	0	0	0	0	4692200	0	1438100
>Os01g0889000-01 Tetratricopeptide-like helical domain containing protein.	1.28241e-06	132.14	_STAPNQLQLIESLESK(gl)LSPR_	48.7832	1	16	775.752	-0.45093	195280000	28364000	22716000	0	0	0	44118000	28448000	28147000	43484000
>Os01g0889900-01 Serine/threonine protein kinase-related domain containing protein.	0.00179473	60.464	_LGGGAFGSVFK(gl)GSLPADGTPVAVK_	54.6753	0.999997	11	782.753	-0.18013	52481000	8839900	10662000	0	0	8511600	17513000	6954500	0	0
>Os01g0889900-01 Serine/threonine protein kinase-related domain containing protein.	1.30244e-05	111.22	_SFSEK(gl)LGGGAFGSVFK_	65.8424	1	5	866.439	-1.3845	35284000	0	0	0	0	12795000	15530000	6959000	0	0
>Os01g0894700-01 Trigger factor, ribosome-binding, bacterial domain containing protein.	0.00638027	77.192	_VDLPGK(gl)ATQK_	77.1917	1	6	585.827	-0.3777	3234100000	238270000	297480000	0	577450000	248210000	531710000	308760000	771950000	260310000
>Os01g0896700-00 60S ribosomal protein L5.	1.34239e-10	123.64	_GIDADGMESLYKK(gl)_	1.3821	0.578895	13	770.869	-0.30632	40135000	7210600	5278500	0	0	0	5986500	12939000	8720200	0
>Os01g0897600-01 Glycoside hydrolase, family 1 protein.	0.0195209	63.864	_FLK(gl)GDDAENK_	32.4328	0.999429	3	625.804	0.35119	104190000	0	0	0	0	21744000	26074000	13424000	19120000	23829000
>Os01g0897600-01 Glycoside hydrolase, family 1 protein.	3.82866e-19	174.47	_FLKGDDAENK(gl)ADMN_	58.5464	0.999999	10	841.378	-0.076006	253380000	5754200	3904700	0	0	71602000	16998000	41430000	54340000	59353000
>Os01g0897600-01 Glycoside hydrolase, family 1 protein.	8.42349e-19	146.78	_GYLASVAQAIK(gl)DGADVR_	136.014	1	11	924.484	-4.482	106600000	0	0	43586000	0	23222000	22594000	8201500	8999900	0
>Os01g0897600-01 Glycoside hydrolase, family 1 protein.	1.0248e-11	122.31	_LGDDLPTFSEK(gl)DKEFIR_	18.3323	0.985531	11	708.692	-0.72949	69285000	0	3473800	0	0	29753000	9396700	14165000	12496000	0
>Os01g0904400-01 Chromosome assembly protein homolog.	3.01098e-05	122.42	_AEADLANHEK(gl)R_	122.421	1	10	456.56	0.8708	26998000	0	0	0	0	10204000	16794000	0	0	0
>Os01g0905700-01 Zinc finger, RING/FYVE/PHD-type domain containing protein.	0.0018004	67.864	_GSLK(gl)ALEADIHHANTLAHAIHR_	67.8637	1	4	623.083	1.2614	7884300	0	7884300	0	0	0	0	0	0	0
>Os01g0905800-01 Aldolase C-1.	1.65084e-18	105.03	_ALNEHHVLLEGSLLK(gl)PNMVTPGSESK_	53.628	0.999996	15	972.175	-1.1684	150620000	0	23285000	0	0	49520000	25024000	0	18324000	34462000
>Os01g0905800-01 Aldolase C-1.	9.24823e-53	237.13	_ALNEHHVLLEGSLLKPNMVTPGSESK(gl)K_	0	0.5	26	1014.87	0.24962	3139800000	339240000	377320000	0	409220000	460320000	369890000	306960000	529070000	347740000
>Os01g0905800-01 Aldolase C-1.	9.24823e-53	237.13	_ALNEHHVLLEGSLLKPNMVTPGSESKK(gl)_	0.470427	0.527037	27	761.406	-0.7586	3153600000	339240000	364870000	0	409220000	460320000	369890000	306960000	529070000	374010000
>Os01g0905800-01 Aldolase C-1.	1.70856e-49	161.65	_ALQQSTLK(gl)AWGGKTENVVK_	48.4167	0.999983	8	724.731	-0.081409	465450000	72461000	54760000	0	37142000	143560000	100750000	15173000	0	41598000
>Os01g0905800-01 Aldolase C-1.	0.0176073	62.799	_AWGGK(gl)TENVVK_	28.9293	0.998722	5	651.844	0.21352	41738000	0	29436000	0	0	0	12302000	0	0	0
>Os01g0905800-01 Aldolase C-1.	0.000586264	132.88	_TENVVK(gl)AQK_	40.8127	0.999917	6	565.812	1.7657	440630000	151490000	144660000	0	0	86604000	0	57866000	0	0
>Os01g0905800-01 Aldolase C-1.	0.000129858	138.36	_CAK(gl)YYEAGAR_	113.926	1	3	651.798	-0.54581	1945000000	281830000	314400000	0	0	370740000	409710000	252200000	121140000	194990000
>Os01g0905800-01 Aldolase C-1.	0.0080155	62.064	_EGGVLPGIK(gl)VDK_	19.5045	0.988916	9	663.375	-0.42146	149330000	13701000	15757000	0	14605000	18534000	9481300	25606000	37424000	14226000
>Os01g0905800-01 Aldolase C-1.	0.00770566	69.224	_VDK(gl)GTVEVAGTNK_	59.1524	0.999999	3	716.376	1.2768	0	0	0	0	0	0	0	0	0	0
>Os01g0905800-01 Aldolase C-1.	5.39291e-73	227.56	_ETTTQGHDDLGK(gl)R_	48.4666	1	12	524.585	0.53959	588910000	78130000	81025000	0	80061000	114110000	87651000	74060000	0	73867000
>Os01g0905800-01 Aldolase C-1.	1.02654e-34	210.38	_GILAADESTGTIGK(gl)R_	72.2094	1	14	801.926	0.93771	632260000	122870000	65116000	0	41211000	82731000	151660000	58672000	37404000	72596000
>Os01g0905800-01 Aldolase C-1.	2.05294e-12	156.96	_(ac)SAYCGK(gl)YKDELIK_	22.9022	0.9949	6	865.925	1.5629	368610000	27675000	29398000	0	0	41467000	36434000	107130000	23064000	103430000
>Os01g0905800-01 Aldolase C-1.	1.75731e-06	117.78	_YKDELIK(gl)NAAYIGTPGK_	54.6388	0.999997	7	665.69	-0.52649	150480000	0	33279000	0	0	17398000	41530000	14186000	26856000	17232000
>Os01g0905800-01 Aldolase C-1.	2.8098e-05	104.17	_TK(gl)DGKPFVDVLK_	33.9294	0.999596	2	730.909	-0.89734	51929000	8241200	0	0	0	0	0	24889000	16694000	2104800
>Os01g0908200-01 Zinc finger, TAZ-type domain containing protein.	0.0120351	74.464	_AVEK(gl)TEAWR_	74.4644	1	4	602.309	0.62801	14448000	0	14448000	0	0	0	0	0	0	0
>Os01g0916400-01 Selenium binding protein.	4.51677e-10	174.77	_VYVVDTLK(gl)DPR_	131.826	1	8	709.886	0.26003	95718000	16905000	17136000	0	0	7072900	0	16600000	27422000	10581000
>Os01g0918300-01 Ubiquitin-like protein SMT3.	0.00246775	132.91	_STQLK(gl)K(gl)LMNAYCDR_	83.54	1	6	652.652	-0.1595	7447500000	697470000	891370000	244690000	775120000	1308000000	1224500000	575040000	852960000	878280000
>Os01g0918300-01 Ubiquitin-like protein SMT3.	7.11007e-15	157.73	_(ac)SAAGEEDK(gl)KPAGGEGGGAHINLK_	7.99433	0.858355	8	783.719	1.067	84164000	0	84164000	0	0	0	0	0	0	0
>Os01g0918300-01 Ubiquitin-like protein SMT3.	1.56023e-75	202.47	_(ac)SAAGEEDKK(gl)PAGGEGGGAHINLK_	9.42018	0.897438	9	783.719	-0.03287	451170000	65239000	177180000	0	0	12011000	47349000	63872000	0	85513000
>Os01g0920400-01 Dynamin-related protein 3A (Dynamin-like protein 2) (Dynamin-like protein 2a). Splice isoform 2.	0.00542567	76.302	_DTLK(gl)VLQQAYK_	67.5027	1	4	710.893	-0.18958	0	0	0	0	0	0	0	0	0	0
>Os01g0920400-01 Dynamin-related protein 3A (Dynamin-like protein 2) (Dynamin-like protein 2a). Splice isoform 2.	0.000250941	99.834	_SQQDIK(gl)SDLSIK_	47.2584	0.999981	6	738.389	-0.59052	16541000	0	4934000	0	0	3466400	0	8140700	0	0
>Os01g0921600-01 Mitochondrial import receptor subunit TOM20 (Translocase of outer membrane 20 kDa subunit).	1.33704e-23	189.13	_ANEFFEK(gl)ATQCFQK_	85.9945	1	7	621.289	0.11078	288570000	52018000	55958000	0	0	47320000	42480000	31105000	30971000	28716000
>Os01g0921600-01 Mitochondrial import receptor subunit TOM20 (Translocase of outer membrane 20 kDa subunit).	0.00236947	89.028	_ATQCFQK(gl)AVDVEPANDLYR_	89.0284	1	7	780.374	-1.978	13443000	6188400	7254600	0	0	0	0	0	0	0
>Os01g0925800-01 Ubiquitin conjugating enzyme.	6.20304e-22	148.18	_NSSTGMEEK(gl)VQK_	39.6194	0.999891	9	726.343	0.27554	0	0	0	0	0	0	0	0	0	0
>Os01g0925800-01 Ubiquitin conjugating enzyme.	0.000126966	87.388	_SVLK(gl)SVNGDENMALEK_	58.0473	0.999998	4	616.644	-0.86483	12563000	0	12563000	0	0	0	0	0	0	0
>Os01g0925800-01 Ubiquitin conjugating enzyme.	6.75375e-17	157.83	_SVNGDENMALEK(gl)LCSG_	76.1579	1	12	919.406	-0.16857	2109400000	259230000	276980000	79480000	201680000	351650000	202580000	237560000	211830000	288380000
>Os01g0925800-01 Ubiquitin conjugating enzyme.	2.13147e-07	187.42	_VQK(gl)ELTECNR_	70.3986	1	3	464.23	-0.026997	1230700000	177570000	124550000	0	0	157940000	119820000	73315000	269390000	308100000
>Os01g0925800-01 Ubiquitin conjugating enzyme.	5.56551e-67	250.05	_VWHPNISSQNGAICLDILK(gl)DQWSPALTLK_	100.894	1	19	1140.26	0.11403	7078700000	918950000	829750000	559510000	843470000	1049800000	312490000	920380000	726630000	917690000
>Os01g0931100-02 Protein of unknown function DUF1624 domain containing protein.	1.37569e-112	219.58	_SGK(gl)EGDDDGVDVDEK_	190.025	1	3	839.856	0.4751	24461000	0	0	0	0	0	15264000	9196000	0	0
>Os01g0938900-01 Nascent polypeptide-associated complex alpha subunit-like protein 3 (NAC-alpha-like protein 3) (Alpha-NAC-like protein 3).	7.93627e-11	138.71	_IEDLSSQLQTQAAEQFK(gl)APDLSNVISK_	38.9971	0.999874	17	1025.53	-0.058906	13409000	0	0	0	0	0	13409000	0	0	0
>Os01g0957100-01 Protein kinase, core domain containing protein.	0.000165908	109.89	_SEDFVGGADALLSK(gl)ATEIGR_	109.892	1	14	717.362	-0.74132	31979000	18842000	13136000	0	0	0	0	0	0	0
>Os01g0962400-01 Ubiquitin-like, Ufm1 domain containing protein.	5.33661e-34	154.5	_FAAEEFKVPPQTSAIITNDGVGINPQQSAGNVFLK(gl)HGSELR_	127.351	1	35	1121.08	0.29173	34974000	0	11247000	0	0	11219000	12508000	0	0	0
>Os01g0962600-01 40S ribosomal protein S10-1.	4.28836e-119	323.39	_GAPGDFGGEK(gl)GGAPAEFQPSFR_	54.0467	1	10	765.026	-1.5674	53463000000	4306200000	7025100000	6797200000	6200300000	6301200000	3904100000	7487300000	6059900000	5381200000
>Os01g0962600-01 40S ribosomal protein S10-1.	1.05919e-14	110.97	_K(gl)SAKPPSRPFGSGPPGDRPR_	30.9134	0.99919	1	552.046	0.13271	84483000	0	54856000	0	0	0	0	19410000	10217000	0
>Os01g0962600-01 40S ribosomal protein S10-1.	4.18219e-05	116.29	_SAK(gl)PPSRPFGSGPPGDRPR_	31.4097	1	3	693.028	-1.1691	269720000	16151000	33052000	0	0	47445000	65309000	41476000	66289000	0
>Os01g0962600-01 40S ribosomal protein S10-1.	0.000740958	83.54	_SYLNLPSEVVPNTLK(gl)K_	7.62935	0.852799	15	639.354	0.33176	48979000	6966800	0	0	0	17180000	17786000	7046100	0	0
>Os01g0964133-01 Actin.	8.05838e-16	186.13	_DLTDSLMK(gl)ILTER_	84.5663	1	8	824.932	1.4415	43079000	8560800	10873000	0	0	7332400	9909000	6404300	0	0
>Os01g0964133-01 Actin.	1.50228e-08	126.83	_EITALAPSSMK(gl)IK_	15.8322	0.974556	11	501.613	0.25134	1117500000	98227000	145190000	54470000	0	225350000	126520000	201370000	153380000	113020000
>Os01g0964133-01 Actin.	4.51854e-19	154.28	_IK(gl)VVAPPER_	37.7167	1	2	561.835	5.8113	1660800000	147760000	188390000	0	165150000	235090000	282070000	326650000	222790000	92894000
>Os01g0964133-01 Actin.	2.97915e-11	140.93	_MSK(gl)EITALAPSSMK_	120.543	1	3	804.41	-1.8848	23240000	16222000	0	0	0	7018200	0	0	0	0
>Os01g0964133-01 Actin.	3.53836e-05	78.758	_NSSSIEK(gl)SYELPDGQVITIGSER_	30.9755	1	7	875.1	-0.75943	83541000	16564000	0	0	0	20189000	14331000	32456000	0	0
>Os01g0964133-01 Actin.	1.3888e-30	191.61	_VAPEEHPVLLTEAPLNPK(gl)ANR_	136.849	1	18	803.768	-0.10978	686340000	101650000	104230000	0	56523000	86483000	72344000	114300000	65844000	84969000
>Os01g0971500-01 Cytochrome b5.	1.115e-07	95.428	_(ac)SNNK(gl)VLTLEEVSK_	86.3928	1	4	808.928	-0.19002	116600000	18744000	10575000	0	0	22196000	0	33826000	19614000	11640000
>Os01g0971500-01 Cytochrome b5.	3.72915e-66	252.02	_VYNVTK(gl)FLEDHPGGDDVLLSSTAK_	109.509	1	6	907.124	0.015801	343160000	84152000	80270000	0	0	53884000	41768000	0	37634000	45447000
>Os01g0972200-00 Zinc transporter 2 precursor (ZRT/IRT-like protein 2).	0.00687774	37.438	_K(gl)EEEAAAVAHPAMLVR_	37.4379	1	1	612.653	0.073926	32593000	14212000	0	0	0	0	0	0	0	18382000
>Os01g0973500-01 Protein kinase APK1A, chloroplast precursor (EC 2.7.1.-).	1.03609e-05	117.7	_DGPTGDK(gl)SHVSTR_	83.729	1	7	490.903	0.059802	108830000	13790000	10999000	0	23202000	24310000	24131000	0	0	12398000
>Os02g0102300-01 Thiosulfate sulfurtransferase (EC 2.8.1.1) (Rhodanese) (Senescence- associated protein) (Sulfurtransferase protein 16) (AtStr16).	0.00129684	81.428	_SELACVDLLEAGFK(gl)NVK_	5.96496	0.797942	14	669.679	1.9412	0	0	0	0	0	0	0	0	0	0
>Os02g0102300-01 Thiosulfate sulfurtransferase (EC 2.8.1.1) (Rhodanese) (Senescence- associated protein) (Sulfurtransferase protein 16) (AtStr16).	3.6453e-08	113.69	_SELACVDLLEAGFKNVK(gl)_	1.76051	0.599978	17	1004.01	-4.4015	32546000	14217000	0	0	0	0	18329000	0	0	0
>Os02g0103700-01 60S ribosomal protein L9 (Gibberellin-regulated protein GA).	1.07216e-09	150.49	_K(gl)VDM(ox)LEGVTILR_	49.4231	1	1	752.414	-4.802	617760000	71046000	75290000	27668000	48481000	108610000	72295000	50070000	70351000	93951000
>Os02g0103700-01 60S ribosomal protein L9 (Gibberellin-regulated protein GA).	7.73089e-21	218.62	_SAALINQK(gl)CHVK_	78.143	1	8	741.896	-0.18549	2575700000	330140000	446180000	0	131150000	306160000	505220000	409610000	137320000	309960000
>Os02g0103700-01 60S ribosomal protein L9 (Gibberellin-regulated protein GA).	2.42664e-47	201.04	_TAISHVQNLITGVTK(gl)GYR_	124.633	1	15	1036.57	0.019189	1794600000	167820000	174180000	266260000	228200000	224380000	204670000	119800000	264850000	144410000
>Os02g0105500-01 IQ calmodulin-binding region domain containing protein.	0.0208367	56.407	_K(gl)QLSPQDAALLIQMNYR_	56.407	1	1	701.705	-1.7533	6795800	0	0	0	0	6795800	0	0	0	0
>Os02g0105500-01 IQ calmodulin-binding region domain containing protein.	2.33107e-166	282.75	_SMLEELEGMLEIVGPQSLGK(gl)PR_	186.155	1	20	843.101	-0.07203	281880000	0	23748000	30222000	98248000	13033000	0	0	28218000	88410000
>Os02g0105500-01 IQ calmodulin-binding region domain containing protein.	5.74209e-07	121.56	_SK(gl)YTYEAESAGR_	107.927	1	2	738.342	0.054297	108260000	19525000	13835000	0	0	16247000	19587000	18284000	0	20786000
>Os02g0105500-01 IQ calmodulin-binding region domain containing protein.	0.00243768	84.289	_WTTHDK(gl)PDGDR_	84.2893	1	6	721.326	-0.47539	52502000	0	0	0	0	19239000	0	0	0	33263000
>Os02g0109800-01 Tetratricopeptide-like helical domain containing protein.	0.000778959	107.83	_LAELLK(gl)EAGR_	104.795	1	6	607.349	-0.69076	81073000	17097000	21665000	0	0	12185000	9121500	21004000	0	0
>Os02g0109800-01 Tetratricopeptide-like helical domain containing protein.	0.0116693	64.394	_QK(gl)SLENLFVTNSQR_	64.3937	1	2	889.463	-0.7104	0	0	0	0	0	0	0	0	0	0
>Os02g0109800-01 Tetratricopeptide-like helical domain containing protein.	0.00246172	74.744	_VREEK(gl)LGTANPDVEDEK_	70.5026	1	5	681.671	-0.36379	13715000	0	13715000	0	0	0	0	0	0	0
>Os02g0113800-01 Domain of unknown function DUF1618 domain containing protein.	0.00118656	85.619	_FSELLPK(gl)IGNDPEETLRR_	43.4542	1	7	743.394	-1.3143	15042000	0	8128300	0	0	6914100	0	0	0	0
>Os02g0114700-01 Phosphorylation regulatory protein HP-10.	0.000349263	103.1	_LALLMAPVETLDPAPEFVK(gl)K_	0	0.5	19	766.092	-0.5038	49865000	0	0	0	0	13141000	18972000	0	0	17752000
>Os02g0114700-01 Phosphorylation regulatory protein HP-10.	0.000349263	103.1	_LALLMAPVETLDPAPEFVK(gl)K_	0	0.5	20	766.092	-0.5038	49865000	0	0	0	0	13141000	18972000	0	0	17752000
>Os02g0115700-01 Catalase isozyme A (EC 1.11.1.6) (CAT-A).	0.000124514	97.45	_FAGELAHPK(gl)VSPELR_	97.4499	1	9	588.985	-0.062029	27082000	0	27082000	0	0	0	0	0	0	0
>Os02g0115700-01 Catalase isozyme A (EC 1.11.1.6) (CAT-A).	1.17071e-23	127.05	_GASAK(gl)GFFECTHDVTDITCADFLR_	127.052	1	5	944.762	-0.84262	0	0	0	0	0	0	0	0	0	0
>Os02g0120800-01 Small GTP-binding protein (Fragment).	0.0040122	114.39	_ASYENVSK(gl)K_	17.1168	0.980947	8	570.288	-0.32081	277430000	54083000	59903000	0	0	40645000	65738000	31640000	0	25426000
>Os02g0120800-01 Small GTP-binding protein (Fragment).	8.06319e-30	132.26	_DDK(gl)QFFVDHPGAVPITTAQGEELRK_	88.6212	1	3	728.869	0.559	156650000	35567000	37989000	0	0	23343000	0	21880000	0	37869000
>Os02g0120800-01 Small GTP-binding protein (Fragment).	1.60232e-06	109.84	_TQLNVK(gl)GVFDAAIK_	41.0078	0.999921	6	809.452	-1.9535	9178500	0	5231600	0	0	3946900	0	0	0	0
>Os02g0121100-01 Zinc finger, CCHC-type domain containing protein.	9.19367e-74	198.99	_GFGFISPDDGSEDLFVHQSSIK(gl)ADGFR_	129.783	1	22	1014.81	0.24506	491980000	87114000	104780000	0	0	51722000	44068000	88885000	48077000	67327000
>Os02g0121300-01 Cyclophilin, Peptidyl-prolyl cis-trans isomerase, Auxin signal transduction, Lateral root initiation, Stress tolerance	3.62941e-06	121.19	_VVEGMDVVK(gl)AIEK(gl)VGSR_	92.9766	1	13	682.033	-1.0032	5327800000	1609100000	1360900000	0	0	365720000	218935000	655670000	0	817540000
>Os02g0121300-01 Cyclophilin, Peptidyl-prolyl cis-trans isomerase, Auxin signal transduction, Lateral root initiation, Stress tolerance	3.60416e-05	120.32	_ALCTGEK(gl)GVGK_	50.5957	0.999991	7	617.316	0.14255	3523400000	642330000	709550000	0	0	681690000	318990000	240880000	381850000	548080000
>Os02g0121300-01 Cyclophilin, Peptidyl-prolyl cis-trans isomerase, Auxin signal transduction, Lateral root initiation, Stress tolerance	1.54707e-26	163.71	_GVGK(gl)SGKPLHYK_	51.1724	0.999992	4	692.888	0.50167	6118400000	1122500000	1064000000	0	200710000	991370000	698600000	573310000	775660000	692310000
>Os02g0121300-01 Cyclophilin, Peptidyl-prolyl cis-trans isomerase, Auxin signal transduction, Lateral root initiation, Stress tolerance	0.0123803	98.044	_FADEVFK(gl)FK_	14.5075	0.965792	7	622.819	-1.8158	0	0	0	0	0	0	0	0	0	0
>Os02g0121300-01 Cyclophilin, Peptidyl-prolyl cis-trans isomerase, Auxin signal transduction, Lateral root initiation, Stress tolerance	0.0034105	92.062	_FADEVFKFK(gl)_	3.8517	0.708247	9	622.819	-1.3201	23096000	0	10531000	0	0	12565000	0	0	0	0
>Os02g0121300-01 Cyclophilin, Peptidyl-prolyl cis-trans isomerase, Auxin signal transduction, Lateral root initiation, Stress tolerance	0.00112414	82.482	_GGSTAK(gl)PVVIADCGQLS_	47.2216	1	6	887.444	-1.1866	1407600000	205520000	344440000	225280000	0	323680000	134350000	0	0	174350000
>Os02g0121300-01 Cyclophilin, Peptidyl-prolyl cis-trans isomerase, Auxin signal transduction, Lateral root initiation, Stress tolerance	2.2044e-16	117.74	_GNGTGGESIYGEK(gl)FADEVFK_	59.7558	0.999999	13	1110.02	1.5659	305650000	49475000	47585000	41027000	11672000	59184000	38521000	20553000	27102000	10529000
>Os02g0121300-01 Cyclophilin, Peptidyl-prolyl cis-trans isomerase, Auxin signal transduction, Lateral root initiation, Stress tolerance	0.000518062	94.191	_IVMELYAK(gl)DVPR_	89.3005	1	8	774.416	-0.44789	175730000	35951000	32421000	0	0	40216000	28072000	9848800	0	29222000
>Os02g0121300-01 Cyclophilin, Peptidyl-prolyl cis-trans isomerase, Auxin signal transduction, Lateral root initiation, Stress tolerance	9.58453e-13	169.62	_VVEGMDVVK(gl)AIEK(gl)VGSR_	92.9766	1	9	682.033	-1.0032	1827700000	271360000	314960000	0	170660000	341770000	185490000	169050000	193390000	181050000
>Os02g0131800-01 Trivalent AI influx transporter, Aluminum (Al) tolerance	4.98764e-12	191.53	_TIDSEK(gl)DGQFR_	89.9003	1	6	705.336	0.54677	143690000	40947000	37561000	0	0	19674000	0	30279000	0	15228000
>Os02g0133800-01 Proteasome subunit alpha type 1 (EC 3.4.25.1) (20S proteasome alpha subunit F) (20S proteasome subunit alpha-6) (Proteasome component C2).	0.000622197	86.211	_RFEGYNDYTPEQLIK(gl)DALSAIK_	24.5243	0.996484	15	895.789	-0.30417	153550000	15542000	15862000	15816000	0	30292000	8056100	24198000	16003000	27782000
>Os02g0133800-01 Proteasome subunit alpha type 1 (EC 3.4.25.1) (20S proteasome alpha subunit F) (20S proteasome subunit alpha-6) (Proteasome component C2).	0.00381642	83.314	_SQAAK(gl)TFLER_	73.8478	1	5	632.836	0.05813	535450000	88320000	86604000	0	0	71389000	83826000	50315000	101460000	53533000
>Os02g0139700-01 Cycloartenol synthase.	1.78502e-25	188.06	_K(gl)ELYEVPYNEVDWDKAR_	81.7698	1	1	756.703	0.68491	408870000	31796000	40104000	0	15337000	60727000	37192000	82956000	49072000	91684000
>Os02g0143100-01 Sucrose-phosphatase (EC 3.1.3.24).	0.000396667	96.756	_ENPVK(gl)PTDAVVK_	57.0255	0.999998	5	705.883	-0.031228	116520000	13721000	14238000	0	0	14647000	0	26223000	34664000	13029000
>Os02g0146600-01 Eukaryotic initiation factor 4A (eIF4A) (eIF-4A).	7.2069e-06	94.01	_(ac)AGMAPEGSQFDAK(gl)HYDSK_	20.027	0.99016	13	698.978	-0.38259	129430000	22561000	27288000	0	0	23010000	20830000	17587000	0	18151000
>Os02g0146600-01 Eukaryotic initiation factor 4A (eIF4A) (eIF-4A).	0.0159139	66.595	_K(gl)GVAINFVTR_	66.5955	1	1	406.903	3.0174	0	0	0	0	0	0	0	0	0	0
>Os02g0146700-02 PSMD2 subunit (Fragment).	9.16585e-68	189.37	_SPEDIYK(gl)VHLIDGR_	138.905	1	7	878.455	-0.80443	105040000	40612000	29369000	0	0	9470200	7198700	5300000	0	13092000
>Os02g0161200-01 Zinc finger, CCCH-type domain containing protein.	0.0139685	66.498	_LGDLLASDILK(gl)R_	66.4975	1	11	476.612	-0.25216	0	0	0	0	0	0	0	0	0	0
>Os02g0164800-01 Zinc finger, C2H2-type domain containing protein.	2.91493e-18	156.72	_CGVCQIGVIGQK(gl)EAVEHAQATGHVNFQEYK_	91.5667	1	12	868.669	0.3461	30156000	15134000	15021000	0	0	0	0	0	0	0
>Os02g0164800-01 Zinc finger, C2H2-type domain containing protein.	1.43175e-05	99.813	_WSIGPVEGLALNFVK(gl)DEK_	23.7622	0.995812	15	706.041	-0.096394	0	0	0	0	0	0	0	0	0	0
>Os02g0165100-01 Protein kinase, core domain containing protein.	1.76384e-05	115.12	_ASNILLDK(gl)DLTPK_	34.7788	0.999667	8	771.43	-0.12919	55328000	0	7793700	0	0	8985300	0	20018000	8446900	10084000
>Os02g0167700-01 Armadillo-like helical domain containing protein.	0.00747968	114.89	_MTGK(gl)DKDYR_	29.0865	0.998767	4	614.293	-0.42416	138020000	42127000	47331000	0	0	21096000	0	0	0	27471000
>Os02g0169300-01 Phosphoglycerate kinase, cytosolic (EC 2.7.2.3).	0.000507144	83.849	_ADLNVPLDDAQK(gl)ITDDTR_	83.8489	1	12	705.35	0.14435	0	0	0	0	0	0	0	0	0	0
>Os02g0169300-01 Phosphoglycerate kinase, cytosolic (EC 2.7.2.3).	5.54288e-06	122.73	_ELDYLVGAVANPK(gl)KPFAAIVGGSK_	8.52968	0.871492	13	853.471	-0.10718	45725000	0	18942000	0	0	18548000	0	0	0	8234800
>Os02g0169300-01 Phosphoglycerate kinase, cytosolic (EC 2.7.2.3).	0.000169787	95.71	_ELDYLVGAVANPKK(gl)PFAAIVGGSK_	1.16838	0.47342	14	853.471	-0.23044	0	0	0	0	0	0	0	0	0	0
>Os02g0169300-01 Phosphoglycerate kinase, cytosolic (EC 2.7.2.3).	0.000299041	106.62	_FAAGTDAIAK(gl)K_	3.3979	0.686196	10	603.827	-0.021367	16463000	0	0	0	0	0	0	16463000	0	0
>Os02g0169300-01 Phosphoglycerate kinase, cytosolic (EC 2.7.2.3).	8.45237e-05	143.5	_K(gl)LADLTTTK_	115.888	1	1	552.817	0.40499	567670000	70878000	112170000	0	51749000	82848000	71101000	69182000	60579000	49168000
>Os02g0169300-01 Phosphoglycerate kinase, cytosolic (EC 2.7.2.3).	6.33425e-07	122.34	_FYKEEEKNDPEFAK(gl)K_	10.5985	0.919856	14	672.662	0.24185	138200000	31715000	13222000	0	0	41745000	25349000	15825000	0	10345000
>Os02g0169300-01 Phosphoglycerate kinase, cytosolic (EC 2.7.2.3).	5.44486e-12	155.01	_SLVEEDKLELATSLIEKAK(gl)_	1.00487	0.557588	19	744.077	0.041761	115060000	0	14592000	0	0	32891000	31090000	0	21199000	15292000
>Os02g0169300-01 Phosphoglycerate kinase, cytosolic (EC 2.7.2.3).	5.04595e-05	94.007	_VILASHLGRPK(gl)GVTPK_	13.4984	0.957226	11	596.36	-0.14388	529350000	107390000	60406000	0	0	96273000	38364000	56343000	57754000	112820000
>Os02g0169300-01 Phosphoglycerate kinase, cytosolic (EC 2.7.2.3).	0.000266983	96.135	_VSTK(gl)IGVIESLLAK_	93.8233	1	4	524.65	-0.1261	280840000	36303000	35988000	0	0	56659000	56141000	24574000	30558000	40620000
>Os02g0171100-01 Glyceraldehyde-3-phosphate dehydrogenase (EC 1.2.1.12) (GAPDH).	0.00673688	71.555	_TVDGPSMK(gl)DWR_	71.5551	1	8	469.222	0.26505	92907000	0	0	0	39572000	11164000	3888600	11653000	16580000	10050000
>Os02g0174200-01 ATMRK serine/threonine protein kinase-like domain containing protein.	4.33471e-07	120.24	_IEVK(gl)TEGMTPETGTYR_	90.7538	1	4	642.647	0.51972	127900000	25731000	28806000	0	0	19761000	19255000	27864000	0	6484200
>Os02g0175400-01 Vacuolar H(+)-ATPase subunit A (Fragment).	3.42474e-05	109.22	_TIAIK(gl)SGDVYIPR_	79.8749	1	5	773.933	0.60242	321940000	50476000	52938000	0	20943000	20553000	48272000	50516000	39968000	38274000
>Os02g0175400-01 Vacuolar H(+)-ATPase subunit A (Fragment).	2.99711e-30	192.15	_YSK(gl)ALEPHYEREDPDFIDIR_	80.9797	1	3	652.567	0.034063	6118700000	609540000	749240000	239660000	403890000	946300000	879370000	987610000	628560000	674530000
>Os02g0175600-01 60S ribosomal protein L27a (Fragment).	0.0183864	80.239	_LISK(gl)VAEK_	41.0907	0.999922	4	501.303	0.29231	187010000	34719000	27938000	0	0	35612000	36605000	22435000	29697000	0
>Os02g0176700-00 autoinhibited calcium ATPase.	1.01243e-16	136.96	_NAVDLCK(gl)NAGVK_	47.152	0.999981	7	701.859	1.4266	0	0	0	0	0	0	0	0	0	0
>Os02g0177500-01 Small nuclear ribonucleoprotein F (snRNP-F) (Sm protein F) (Sm-F) (SmF).	0.000211544	78.413	_(ac)ATVPVNPK(gl)PFLNNLTGKPVIVK_	22.3582	0.99307	8	834.82	0.12319	15201000	15201000	0	0	0	0	0	0	0	0
>Os02g0177600-01 4-coumarate--CoA ligase 1 (EC 6.2.1.12) (4CL 1) (4-coumaroyl-CoA synthase 1) (Clone 4CL14) (Fragment).	0.0081994	72.848	_FVAK(gl)EVVFYK_	46.1748	0.999976	4	672.372	-0.33487	189920000	15316000	15492000	0	0	61034000	23095000	27337000	25825000	21822000
>Os02g0177600-01 4-coumarate--CoA ligase 1 (EC 6.2.1.12) (4CL 1) (4-coumaroyl-CoA synthase 1) (Clone 4CL14) (Fragment).	2.28537e-17	167.28	_GEQIMK(gl)GYLNDPEATK_	84.255	1	6	954.462	0.65065	328120000	40914000	56207000	0	0	63789000	40693000	51329000	0	75192000
>Os02g0177600-01 4-coumarate--CoA ligase 1 (EC 6.2.1.12) (4CL 1) (4-coumaroyl-CoA synthase 1) (Clone 4CL14) (Fragment).	0.000800515	83.606	_KHNITIAPFVPPIVVEIAK(gl)SPR_	80.3919	1	19	635.873	-0.38138	33307000	0	0	0	0	20431000	12875000	0	0	0
>Os02g0177600-01 4-coumarate--CoA ligase 1 (EC 6.2.1.12) (4CL 1) (4-coumaroyl-CoA synthase 1) (Clone 4CL14) (Fragment).	0.00139984	68.567	_LAAGIPDAVAAAAADAPK(gl)SS_	43.5984	1	18	940.989	0.79344	14904000	0	5382700	0	0	0	0	9521000	0	0
>Os02g0177600-01 4-coumarate--CoA ligase 1 (EC 6.2.1.12) (4CL 1) (4-coumaroyl-CoA synthase 1) (Clone 4CL14) (Fragment).	6.38818e-10	142.78	_MVMSGAAPMGK(gl)DLQDAFMAK_	54.2316	0.999996	11	1107.01	0.26283	133680000	0	0	0	0	44803000	51758000	0	0	37118000
>Os02g0177600-01 4-coumarate--CoA ligase 1 (EC 6.2.1.12) (4CL 1) (4-coumaroyl-CoA synthase 1) (Clone 4CL14) (Fragment).	5.47077e-48	168.42	_NAELK(gl)IVDPDTGTSLGR_	134.93	1	5	950.492	0.64889	95582000	0	0	0	0	20984000	17028000	26295000	13965000	17311000
>Os02g0177600-01 4-coumarate--CoA ligase 1 (EC 6.2.1.12) (4CL 1) (4-coumaroyl-CoA synthase 1) (Clone 4CL14) (Fragment).	0.0135192	81.972	_NPSGK(gl)ILR_	59.7997	1	5	499.791	1.2991	134920000	0	0	0	0	17489000	16437000	47085000	23304000	30602000
>Os02g0177600-01 4-coumarate--CoA ligase 1 (EC 6.2.1.12) (4CL 1) (4-coumaroyl-CoA synthase 1) (Clone 4CL14) (Fragment).	4.91771e-10	143.42	_VIVTEACAVEK(gl)VR_	143.424	1	11	794.43	-0.36313	13095000	0	0	0	0	5976600	0	0	0	7118000
>Os02g0177600-01 4-coumarate--CoA ligase 1 (EC 6.2.1.12) (4CL 1) (4-coumaroyl-CoA synthase 1) (Clone 4CL14) (Fragment).	1.73198e-09	141.1	_YK(gl)GFQVPPAELEALLITHPEIK_	141.007	1	2	869.811	0.59698	390810000	38753000	19136000	0	0	114220000	61439000	27823000	58110000	71329000
>Os02g0179300-01 RAD23 protein, isoform II.	5.3209e-40	210.36	_EMVHTNPQILQPMLQELSK(gl)KNPQLLR_	10.4191	0.916758	19	800.682	-0.026903	331220000	76694000	54023000	0	0	58100000	29238000	27931000	32164000	53071000
>Os02g0179300-01 RAD23 protein, isoform II.	0.0154959	75.652	_K(gl)IIEEIQGK_	75.6522	1	1	586.338	-0.14368	34157000	12000000	13849000	0	0	0	0	8308100	0	0
>Os02g0180000-01 Protein phosphatase type-2C.	0.00828127	72.652	_DHK(gl)PELEAER_	72.6522	1	3	669.326	-0.074769	8872800	0	6013100	0	0	0	0	2859600	0	0
>Os02g0180000-01 Protein phosphatase type-2C.	0.0037533	80.737	_ELSALGDK(gl)INK_	15.0425	0.969636	8	651.357	0.053855	15337000	0	0	0	0	15337000	0	0	0	0
>Os02g0180000-01 Protein phosphatase type-2C.	2.69331e-05	109.16	_IVK(gl)AGGFIHMGR_	46.5921	1	3	350.696	-0.50937	253730000	40742000	51730000	0	0	108610000	13952000	18006000	10161000	10524000
>Os02g0181900-01 ClpB.	0.0167813	69.423	_LSLKNDTDK(gl)_	5.3832	0.775482	9	574.301	0.1139	839350000	139220000	189760000	0	0	130740000	80226000	89795000	72194000	137420000
>Os02g0186500-01 Protein kinase-like protein.	2.64761e-07	121.69	_SSNVLLDK(gl)NFQAR_	97.7165	1	8	803.421	1.8002	118770000	7979200	10509000	0	0	14265000	0	11634000	53720000	20664000
>Os02g0186500-01 Protein kinase-like protein.	0.0107179	55.588	_VADFGFAK(gl)LIPDGATHVTTK_	51.1387	0.999992	8	734.723	0.80976	178810000	31857000	37718000	0	0	40933000	55647000	0	4447300	8211700
>Os02g0187800-01 Cinnamyl alcohol dehydrogenase (EC 1.1.1.195).	3.62814e-09	202.05	_ECHPCK(gl)ANVEQYCNK(gl)R_	99.566	1	15	774.337	-0.53963	1663600000	40998000	35745000	0	63165000	372310000	635490000	242050000	116130000	157740000
>Os02g0187800-01 Cinnamyl alcohol dehydrogenase (EC 1.1.1.195).	1.57063e-89	322.39	_ECHPCK(gl)ANVEQYCNK(gl)R_	99.566	1	6	774.337	-0.53963	1674500000	137730000	76694000	0	0	579670000	171360000	190260000	96059000	422770000
>Os02g0187800-01 Cinnamyl alcohol dehydrogenase (EC 1.1.1.195).	1.49384e-107	321.72	_GLTSQIEVVK(gl)MDYVNQALER_	316.195	1	10	1204.12	0.82976	690650000	41758000	0	0	82285000	196400000	128870000	65235000	63965000	112140000
>Os02g0187800-01 Cinnamyl alcohol dehydrogenase (EC 1.1.1.195).	0.00093481	121.29	_K(gl)TGPEDVVVK_	120.549	1	1	593.327	-1.3315	604550000	0	36823000	0	100590000	115980000	89103000	49446000	83879000	128730000
>Os02g0187800-01 Cinnamyl alcohol dehydrogenase (EC 1.1.1.195).	5.23285e-188	305.75	_NHLGASK(gl)YPMVPGHEVVGEVVEVGPEVTK_	76.8868	1	7	635.328	-0.23783	4524200000	347070000	241240000	0	557010000	668970000	918190000	705740000	398180000	687780000
>Os02g0187800-01 Cinnamyl alcohol dehydrogenase (EC 1.1.1.195).	0.00174984	78.661	_VAK(gl)SMGHHVTVISSSAR_	78.6612	1	3	627.663	-5.5815	0	0	0	0	0	0	0	0	0	0
>Os02g0190800-01 Alpha/beta hydrolase fold-1 domain containing protein.	0.00151429	70.235	_GGNHCNLELYPEYIK(gl)HLK_	7.0899	0.836513	15	767.048	0.30242	86449000	9602000	51660000	0	0	11116000	0	14071000	0	0
>Os02g0190800-01 Alpha/beta hydrolase fold-1 domain containing protein.	0.0088127	40.432	_GGNHCNLELYPEYIK(gl)HLKK_	0	0.333333	18	607.561	0.65364	0	0	0	0	0	0	0	0	0	0
>Os02g0190800-01 Alpha/beta hydrolase fold-1 domain containing protein.	0.0088127	40.432	_GGNHCNLELYPEYIK(gl)HLKK_	0	0.333333	19	607.561	0.65364	0	0	0	0	0	0	0	0	0	0
>Os02g0193300-01 Conserved hypothetical protein.	3.89229e-06	119.76	_ASAALAAVK(gl)APR_	119.764	1	9	620.362	-0.54465	9277200	0	0	0	0	0	0	9277200	0	0
>Os02g0193300-01 Conserved hypothetical protein.	2.5765e-05	66.3	_VIAADGSLK(gl)ELHAAASPAVADVLR_	66.3	1	9	830.122	-2.559	0	0	0	0	0	0	0	0	0	0
>Os02g0194200-01 K Homology, type 1, subgroup domain containing protein.	0.000440464	80.975	_NIELEGTFDQIK(gl)NASAMVR_	80.9749	1	12	750.711	-1.2715	0	0	0	0	0	0	0	0	0	0
>Os02g0196600-01 ATPase, P-type, K/Mg/Cd/Cu/Zn/Na/Ca/Na/H-transporter family protein.	7.09521e-05	104.45	_LEGVSSPEDIK(gl)LIQSR_	92.9766	1	11	629.006	-0.39227	32473000	10367000	10380000	0	0	0	6860700	0	0	4865500
>Os02g0196800-01 Fumarylacetoacetase (Fragment).	7.97814e-06	119	_ATLQK(gl)ILSADEPVLR_	80.1018	1	5	884.502	-0.39328	117190000	21214000	15046000	0	0	27453000	18382000	10302000	10075000	14718000
>Os02g0198600-01 DNA-damage inducible protein DDI1-like.	1.96239e-63	234.11	_LSK(gl)LASLSQGAAGESSTAR_	116.728	1	3	650.008	-0.28202	604460000	100320000	139640000	0	0	80875000	67038000	87492000	52012000	77093000
>Os02g0198600-01 DNA-damage inducible protein DDI1-like.	0.00015186	108.92	_QK(gl)GIDENWEAALEHNPEAFAR_	89.0284	1	2	847.07	-0.20457	75750000	32369000	31624000	0	0	0	0	11757000	0	0
>Os02g0199900-01 26S proteasome regulatory complex subunit p42D.	3.4078e-06	126.69	_AIASNIDANFLK(gl)IVSSAIIDK_	67.6901	1	12	773.097	0.25348	110660000	10307000	16343000	0	0	23099000	12698000	22061000	13572000	12579000
>Os02g0202500-01 nucleic acid binding.	0.00168602	98.898	_K(gl)IMTSTVDVK_	98.6649	1	1	618.337	0.30853	98559000	19848000	17776000	0	0	17145000	19097000	11595000	0	13098000
>Os02g0202500-01 nucleic acid binding.	2.72553e-08	137.19	_TDK(gl)FDELMAAAAEER_	41.8708	1	3	604.281	0.042205	331250000	38394000	49794000	0	0	71068000	52748000	38085000	39280000	41882000
>Os02g0203700-01 Testis expressed sequence 13A protein.	0.000220447	98.507	_ASRPGWK(gl)SGDWICTR_	47.9161	1	7	630.972	-0.034311	124940000	27465000	22210000	0	0	22759000	0	17525000	16317000	18668000
>Os02g0205300-01 TAT-binding protein homolog (Fragment).	1.17858e-17	135.86	_(ac)ATVAMDISK(gl)PPPAAGGDEAAAAK_	54.5075	0.999996	9	1148.07	0.2869	27017000	0	8455300	0	0	7928300	0	0	0	10633000
>Os02g0205300-01 TAT-binding protein homolog (Fragment).	1.49988e-52	223.85	_(ac)ATVAMDISKPPPAAGGDEAAAAK(gl)GR_	116.514	1	23	836.755	-0.27759	587360000	69871000	80877000	0	64198000	61610000	66438000	75780000	94281000	74303000
>Os02g0205300-01 TAT-binding protein homolog (Fragment).	0.0212525	76.728	_SIDITK(gl)ITPSTR_	76.7282	1	6	723.402	0.36436	6384300	0	6384300	0	0	0	0	0	0	0
>Os02g0205300-01 TAT-binding protein homolog (Fragment).	1.34759e-13	119.08	_TMLELLNQLDGFEASNK(gl)IK_	1.29166	0.573811	17	760.063	0.81906	0	0	0	0	0	0	0	0	0	0
>Os02g0205300-01 TAT-binding protein homolog (Fragment).	6.0929e-20	128.59	_TMLELLNQLDGFEASNKIK(gl)_	1.26739	0.572443	19	760.063	-0.40744	0	0	0	0	0	0	0	0	0	0
>Os02g0205300-01 TAT-binding protein homolog (Fragment).	6.98474e-10	138.42	_YVVDIDK(gl)SIDITK_	53.1188	0.999995	7	811.935	-0.32757	567460000	50737000	70327000	0	0	172370000	57202000	98224000	56737000	61864000
>Os02g0206700-01 UDP-glucuronosyl/UDP-glucosyltransferase family protein.	1.45298e-08	96.79	_VEVTK(gl)DTQPGFLNSPGWEDLR_	96.7902	1	5	834.747	-0.15703	12256000	0	0	0	0	4692900	0	7562800	0	0
>Os02g0208500-01 Conserved hypothetical protein.	0.00660149	50.957	_(ac)MDEPSQGGDQK(gl)LSAMEHVK_	29.29	0.998824	11	748.34	1.091	16722000	0	0	0	0	9307500	0	0	0	7414100
>Os02g0208700-00 Protein kinase Kelch repeat:Kelch.	3.99663e-07	113.59	_WVFVAGGHDEEK(gl)NALR_	85.493	1	12	647.99	0.54008	68619000	4576000	0	0	0	9873500	0	18720000	15350000	20099000
>Os02g0218200-01 Peptidase M1, membrane alanine aminopeptidase family protein.	1.92595e-05	106.33	_AEANLGNVLK(gl)EISHDH_	106.334	1	10	620.978	-0.12086	49950000	0	0	0	0	42020000	0	7929900	0	0
>Os02g0220500-01 Elongation factor 1-gamma (EF-1-gamma) (eEF-1B gamma).	0.00416369	83.397	_K(gl)APPPKEQKPK_	66.4544	1	1	454.601	0.44098	5595700	0	808110	0	0	0	0	3050600	0	1737000
>Os02g0220500-01 Elongation factor 1-gamma (EF-1-gamma) (eEF-1B gamma).	0.000452443	128.27	_LYSNTK(gl)TNFR_	83.8686	1	6	679.347	1.1582	455850000	43672000	72401000	0	30568000	76531000	74915000	94457000	25941000	37361000
>Os02g0224100-01 Protein phosphatase 2C domain containing protein.	0.000149401	92.792	_VFGLK(gl)DEPGVMR_	54.005	1	5	487.922	-2.9938	31632000	0	0	0	0	24404000	0	7227600	0	0
>Os02g0229000-01 40S ribosomal protein S19-like.	0.00194251	63.602	_(ac)ADTK(gl)TAPAVTLR_	36.4597	1	4	700.381	1.7778	104320000	0	39070000	0	0	20708000	0	0	44545000	0
>Os02g0232400-01 Citrate synthase.	5.2264e-07	112.5	_GLK(gl)IYDPGYLNTAPVR_	112.5	1	3	631.007	-0.4737	7195800	7195800	0	0	0	0	0	0	0	0
>Os02g0232900-01 NOD26-like membrane integral protein ZmNIP1-1.	0.0176603	63.694	_SGSFLK(gl)SMNR_	63.6941	1	6	620.809	-0.1917	0	0	0	0	0	0	0	0	0	0
>Os02g0234800-01 U2 small nuclear ribonucleoprotein A' (U2 snRNP-A').	0.00480568	55.526	_KVPAK(gl)TFTPGQVVDAQDTTMEEQGPK_	6.33956	0.81149	5	972.818	1.6066	0	0	0	0	0	0	0	0	0	0
>Os02g0234800-01 U2 small nuclear ribonucleoprotein A' (U2 snRNP-A').	2.12573e-05	100.35	_LQFLSLLDNTVTK(gl)QPDYR_	78.6612	1	13	755.734	0.29517	98741000	18005000	18966000	0	0	26782000	0	11990000	0	22999000
>Os02g0234800-01 U2 small nuclear ribonucleoprotein A' (U2 snRNP-A').	6.86464e-08	122.5	_VVAPTPEQITAIK(gl)AAIVNSQTLEEVAR_	122.498	1	13	988.212	-1.1779	20190000	0	0	0	0	0	0	20190000	0	0
>Os02g0244600-01 Nucleotide-binding, alpha-beta plait domain containing protein.	0.00361107	85.554	_IFFQQLCGK(gl)VSR_	72.7309	1	9	532.949	0.15414	119320000	19479000	21705000	0	0	41972000	26087000	0	0	10078000
>Os02g0244600-01 Nucleotide-binding, alpha-beta plait domain containing protein.	0.0183097	85.355	_K(gl)LEELMSK_	83.5463	1	1	546.292	0.86323	232310000	0	85007000	0	0	60498000	0	44754000	42050000	0
>Os02g0244600-01 Nucleotide-binding, alpha-beta plait domain containing protein.	2.10857e-10	119.76	_VLPSK(gl)TAILPVNPK(gl)FLPR_	51.4954	1	14	740.107	-0.62419	216840000	31928000	25717000	0	0	69412000	36110000	21111000	17634000	14928000
>Os02g0244700-01 Phosphoenolpyruvate carboxylase 1 (EC 4.1.1.31) (PEPCase 1) (CP21).	0.000132935	97.214	_(ac)AAAAGK(gl)AAMER_	77.5932	1	6	601.801	-0.2618	139150000	27715000	39950000	0	0	0	0	34343000	37139000	0
>Os02g0244700-01 Phosphoenolpyruvate carboxylase 1 (EC 4.1.1.31) (PEPCase 1) (CP21).	7.05976e-12	167.44	_HYGVK(gl)LTMFHGR_	34.3313	1	5	780.399	0.67722	13132000000	2178300000	1010200000	86100000	643160000	3237200000	1393500000	1839900000	1184900000	1558300000
>Os02g0244700-01 Phosphoenolpyruvate carboxylase 1 (EC 4.1.1.31) (PEPCase 1) (CP21).	9.93901e-68	166.06	_INGK(gl)QEVMIGYSDSGKDAGR_	129.582	1	4	747.031	-0.87167	56405000	30310000	0	0	0	0	0	0	0	26095000
>Os02g0244700-01 Phosphoenolpyruvate carboxylase 1 (EC 4.1.1.31) (PEPCase 1) (CP21).	0.0195648	79.059	_SIVFK(gl)EPR_	30.6867	1	5	545.306	1.4853	598590000	78464000	66072000	0	26323000	93871000	66940000	52070000	144980000	69867000
>Os02g0244700-01 Phosphoenolpyruvate carboxylase 1 (EC 4.1.1.31) (PEPCase 1) (CP21).	2.04593e-36	186.54	_SREEVFDALK(gl)NQTVDLVFTAHPTQSVRR_	114.984	1	10	672.352	0.60221	630410000	79124000	90070000	0	52985000	124310000	79347000	51119000	61785000	91663000
>Os02g0245000-01 Ubiquitin domain containing protein.	1.85991e-06	108.34	_DLQDGAK(gl)DLTTVLER_	98.5073	1	7	894.46	-0.36887	0	0	0	0	0	0	0	0	0	0
>Os02g0245000-01 Ubiquitin domain containing protein.	1.96633e-11	159.08	_NGK(gl)SFLTSLAQR_	62.8909	1	3	479.26	1.5951	49010000	12820000	17318000	0	0	0	4682400	0	0	14189000
>Os02g0247200-01 T-complex protein 1, gamma subunit (TCP-1-gamma) (CCT-gamma) (Matricin) (mTRiC-P5).	0.00815744	80.239	_DVVAPGK(gl)MR_	47.1977	1	7	362.862	-0.1622	494870000	0	5527400	0	98853000	145710000	71749000	13247000	54784000	105000000
>Os02g0247200-01 T-complex protein 1, gamma subunit (TCP-1-gamma) (CCT-gamma) (Matricin) (mTRiC-P5).	0.000208666	100.73	_GASK(gl)DVLNEVER_	92.0629	1	4	715.865	0.29679	86132000	0	4961500	0	0	23485000	21453000	10452000	11326000	14454000
>Os02g0247200-01 T-complex protein 1, gamma subunit (TCP-1-gamma) (CCT-gamma) (Matricin) (mTRiC-P5).	0.000117517	97.384	_GLSDLAVHYLGK(gl)AGVSAIR_	97.3835	1	12	681.044	0.85655	29609000	0	0	0	0	0	0	18326000	0	11283000
>Os02g0247200-01 T-complex protein 1, gamma subunit (TCP-1-gamma) (CCT-gamma) (Matricin) (mTRiC-P5).	6.24205e-28	157.86	_K(gl)GENQTNAELMK_	144.292	1	1	738.859	1.0881	65417000	0	0	0	0	0	8311500	0	46395000	10710000
>Os02g0255500-01 Extensin (Fragment).	0.00523868	73.219	_EVNVK(gl)SGLPATR_	73.2189	1	5	692.881	0.74165	6535600	0	6535600	0	0	0	0	0	0	0
>Os02g0264300-01 Conserved hypothetical protein.	0.00771858	74.162	_NGYVFVK(gl)GLK_	9.86477	0.906485	7	619.848	2.86	0	0	0	0	0	0	0	0	0	0
>Os02g0265400-01 Vacuolar protein sorting 29 (Vesicle protein sorting 29) (hVPS29) (PEP11). Splice isoform 2.	3.29797e-06	122.57	_SMLVPGK(gl)IQHIICTGNLCIK_	80.9257	1	7	799.425	0.1495	185640000	27499000	27315000	0	0	26879000	26131000	18561000	16065000	43185000
>Os11g0265000-01 Uridine kinase family protein.	0.00386753	71.558	_AVDIPNYNFK(gl)TYK_	13.6544	0.958674	10	562.954	0.23839	51026000	10563000	0	0	0	19935000	0	11973000	0	8554500
>Os11g0265000-01 Uridine kinase family protein.	0.000318835	93.959	_AVDIPNYNFKTYK(gl)_	4.00055	0.715278	13	843.928	0.039753	25983000	0	0	0	0	0	19538000	0	0	6444700
>Os02g0274100-01 Peroxisomal fatty acid beta-oxidation multifunctional protein (MFP).	0.000728331	78.441	_ASDLDIASILGMGFPK(gl)FR_	78.4412	1	16	1026.53	3.203	5115400	0	5115400	0	0	0	0	0	0	0
>Os02g0274100-01 Peroxisomal fatty acid beta-oxidation multifunctional protein (MFP).	9.9912e-05	99.451	_LTTK(gl)VPGVTDVQLKPR_	77.237	1	4	622.698	-0.021259	27379000	0	0	0	0	13375000	0	0	0	14004000
>Os02g0274900-02 metabolite transport protein csbC.	0.000234717	86.378	_LLGPLHVK(gl)SAMAELSR_	57.4992	1	8	612.677	-0.59433	266510000	29123000	30895000	0	0	58767000	41118000	36664000	31662000	38282000
>Os02g0283800-01 SERK1 (Fragment).	5.12938e-05	111.77	_GTMGHIAPEYLSTGK(gl)SSER_	99.0214	1	15	712.344	-0.038264	106310000	11444000	16207000	0	0	14723000	9592400	18058000	18167000	18120000
>Os02g0283800-01 SERK1 (Fragment).	0.0130756	100.45	_IAFGQLK(gl)R_	71.2957	1	7	349.542	-0.80983	722580000	97872000	80598000	0	31475000	148040000	134010000	93695000	72023000	64881000
>Os02g0285300-01 DREPP plasma membrane polypeptide family protein.	6.07013e-102	233.14	_KAAAAELIK(gl)SFDESK_	89.6852	1	9	861.457	0.22441	2886800000	351890000	426260000	71285000	137010000	707840000	311050000	320470000	308640000	252340000
>Os02g0285300-01 DREPP plasma membrane polypeptide family protein.	5.93562e-40	228.9	_SFDESK(gl)EGINGEFEEK_	119.715	1	6	979.934	1.6906	223930000	43930000	40340000	0	0	15346000	14114000	40569000	0	69630000
>Os02g0285300-01 DREPP plasma membrane polypeptide family protein.	0.000136027	115.57	_EGINGEFEEK(gl)K_	19.4603	0.988804	10	697.333	-1.302	88465000	26244000	14981000	0	0	13260000	0	23477000	0	10503000
>Os02g0285300-01 DREPP plasma membrane polypeptide family protein.	3.80997e-80	260.38	_EATAAAAEEEK(gl)K_	12.7538	0.94963	11	681.331	0.067002	396520000	77515000	37382000	0	68745000	26965000	61583000	74891000	21798000	27639000
>Os02g0285300-01 DREPP plasma membrane polypeptide family protein.	5.63169e-114	307.43	_EATAAAAEEEKK(gl)EEAAAAAAATDAAGEEK_	2.83558	0.657668	12	973.455	-0.26789	423860000	45134000	37382000	0	68745000	27490000	61583000	62690000	55487000	65344000
>Os02g0285300-01 DREPP plasma membrane polypeptide family protein.	3.61471e-05	110.78	_KEEAAAAAAATDAAGEEK(gl)KEEAEEK_	2.33421	0.547893	18	666.068	-0.40861	12905000	0	12905000	0	0	0	0	0	0	0
>Os02g0285300-01 DREPP plasma membrane polypeptide family protein.	0.000108559	102.28	_FVDDLAK(gl)IEFPGAK_	54.7451	0.999997	7	832.438	-0.032436	222020000	22671000	46224000	0	0	43372000	27020000	38184000	28582000	15965000
>Os02g0285300-01 DREPP plasma membrane polypeptide family protein.	0.00937639	82.261	_K(gl)AAAAELIK_	81.6839	1	1	514.809	-0.13022	141290000	21313000	26617000	0	0	23385000	28331000	18767000	0	22875000
>Os02g0285300-01 DREPP plasma membrane polypeptide family protein.	0.000676311	88.755	_KADLQPK(gl)VVEIYEAAPAPLK_	33.5484	0.999558	7	765.43	0.069278	177870000	40256000	37665000	0	0	40843000	16791000	14101000	11342000	16869000
>Os02g0285300-01 DREPP plasma membrane polypeptide family protein.	7.70529e-17	168.93	_NSAAVTK(gl)FVDDLAK_	64.867	1	7	796.918	-0.37671	93122000	8196400	14271000	0	0	19589000	13138000	13855000	12474000	11598000
>Os02g0285300-01 DREPP plasma membrane polypeptide family protein.	8.97486e-05	103.29	_QLSEGIAK(gl)VGPALLSGPVFATFEK_	84.663	1	8	858.471	0.67748	44108000	0	0	0	0	20776000	12459000	0	10873000	0
>Os02g0285300-01 DREPP plasma membrane polypeptide family protein.	5.03106e-05	106.14	_VSTLLPADEEEIK(gl)PK_	10.8925	0.924707	13	891.978	2.4425	762920000	47466000	62521000	0	247360000	80051000	79227000	141420000	14126000	90746000
>Os02g0285300-01 DREPP plasma membrane polypeptide family protein.	2.47369e-06	109.26	_VSTLLPADEEEIKPK(gl)EATAAAAEEEK_	21.3831	0.991887	15	961.821	0.17641	320820000	0	0	0	0	61007000	33852000	96217000	84852000	44896000
>Os02g0287000-02 Ribosomal protein S3Ae domain containing protein.	0.000641571	89.507	_ELVSK(gl)FIPEVIGK_	69.3825	1	5	786.953	0.36666	89173000	10380000	9875800	0	0	8983400	25524000	13142000	8305900	12963000
>Os02g0287000-02 Ribosomal protein S3Ae domain containing protein.	0.00139557	79.311	_NVLTNFWGMSFTTDK(gl)LR_	73.4642	1	15	715.358	0.45945	9439000	0	0	0	0	0	9439000	0	0	0
>Os02g0287000-02 Ribosomal protein S3Ae domain containing protein.	0.00668511	72.327	_TQGTK(gl)IASEGLK_	52.4843	0.999994	5	673.867	2.5624	0	0	0	0	0	0	0	0	0	0
>Os02g0297600-01 Protein of unknown function DUF707 family protein.	0.00295261	126.82	_AK(gl)PANSIGR_	124.743	1	2	343.193	0.60768	301190000	87239000	51340000	0	0	63453000	0	42698000	0	56460000
>Os02g0301100-01 RAG1-activating protein 1 homologue domain containing protein.	7.28834e-49	229.46	_K(gl)EADHVAMTDVVVDSAK_	92.3881	1	1	643.651	-1.7856	612130000	115420000	127310000	0	0	97392000	25403000	118090000	46393000	82124000
>Os02g0301100-01 RAG1-activating protein 1 homologue domain containing protein.	5.64046e-38	156.92	_K(gl)RKEADHVAMTDVVVDSAK_	0	0.5	1	554.039	-0.19471	411420000	89284000	98294000	0	0	70978000	10115000	75688000	0	67062000
>Os02g0312600-01 Rac-like GTP-binding protein 7.	5.33769e-07	114.69	_TQQNVK(gl)SVFDSAIK_	63.3651	1	6	560.297	0.21129	341170000	80853000	83046000	0	0	64826000	24186000	31181000	21017000	36057000
>Os02g0317400-01 Longin-like domain containing protein.	3.75483e-05	88.803	_(ac)GEFSK(gl)ESCPSVK_	60.5199	0.999999	5	755.846	1.6666	0	0	0	0	0	0	0	0	0	0
>Os02g0329800-01 Glycosyltransferase AER61, uncharacterized domain containing protein.	0.0143769	70.977	_GLTTK(gl)IEPK_	16.4304	0.977757	5	367.549	0.66965	1248100000	206990000	191270000	0	0	176260000	151700000	285150000	24986000	211770000
>Os02g0332200-01 T-complex protein 1 delta subunit.	2.55257e-08	140.78	_K(gl)TETYTDTK_	123.866	1	1	600.791	1.1492	0	0	0	0	0	0	0	0	0	0
>Os02g0448400-01 Synaptotagmin C.	0.0135024	58.09	_IGMSVIPLK(gl)ELIPDEAK_	43.618	0.999957	9	656.368	0.00065344	14082000	6187600	0	0	0	0	0	0	0	7894600
>Os02g0456800-01 Pollen signalling protein with adenylyl cyclase activity (Fragment).	0.000475537	83.106	_TALGALPK(gl)SIGNLLHLR_	83.1055	1	8	630.042	0.22942	8692400	0	0	0	0	0	5571900	0	3120400	0
>Os02g0461900-02 Actin associated protein.	3.10769e-06	144.17	_EVECGK(gl)AGKPK_	46.7001	0.999979	6	658.835	0.74011	90922000	15473000	38708000	0	0	0	0	0	0	36740000
>Os02g0471500-01 Protein phosphatase 2C domain containing protein.	0.000169235	92.935	_VWLPK(gl)YNSPGLAMAR_	92.9346	1	5	606.322	-0.6502	37359000	0	19567000	0	0	17792000	0	0	0	0
>Os02g0478600-01 40S ribosomal protein S15A.	0.000110086	115.46	_FLIVMQK(gl)HGYIGEFEFVDDHR_	92.3103	1	7	674.334	0.7377	190540000	42784000	59626000	0	0	53511000	0	0	0	34617000
>Os02g0478600-01 40S ribosomal protein S15A.	0.0124089	104.06	_TMYNAEK(gl)R_	51.1927	1	7	563.769	3.2081	151780000	20790000	23930000	0	0	32936000	43073000	0	0	31054000
>Os04g0399000-00 Ribosomal protein S27.	0.0005136	81.723	_VLSNDIDLLNPPAELEK(gl)LK_	0	0.5	17	745.746	5.5311	83976000	16933000	14795000	0	0	0	14718000	16311000	21220000	0
>Os04g0399000-00 Ribosomal protein S27.	0.0005136	81.723	_VLSNDIDLLNPPAELEK(gl)LK_	0	0.5	19	745.746	5.5311	83976000	16933000	14795000	0	0	0	14718000	16311000	21220000	0
>Os02g0489400-01 40S ribosomal protein S8.	9.48629e-05	92.38	_ADGYILEGK(gl)ELEFYMK_	46.8399	0.999979	9	673.996	-0.36907	19918000	0	0	0	0	14705000	5213000	0	0	0
>Os02g0497700-01 Ras-GTPase-activating protein SH3-domain binding protein-like.	0.00128784	98.048	_SYASIVK(gl)VMK_	22.7543	0.994724	7	620.342	0.54556	96091000	12473000	0	0	0	22977000	21146000	14895000	0	24600000
>Os02g0497700-01 Ras-GTPase-activating protein SH3-domain binding protein-like.	0.00882695	71.349	_SYASIVKVMK(gl)_	3.62346	0.69727	10	620.342	-0.43102	28855000	0	9237200	0	0	0	0	0	19617000	0
>Os02g0503400-01 60S ribosomal protein L35.	0.00254745	86.344	_DLK(gl)AELSLLR_	54.4709	1	3	636.37	-0.23676	16736000	0	0	0	0	9394600	7341800	0	0	0
>Os02g0503400-01 60S ribosomal protein L35.	0.000779284	107.79	_VLTVISQK(gl)QR_	86.8981	1	8	643.383	0.30137	31155000	10938000	11411000	0	0	0	0	8806800	0	0
>Os02g0504500-01 PUG domain containing protein.	2.10823e-77	268.14	_SQTEVDLHTK(gl)R_	105.46	1	10	476.579	0.20688	414700000	63075000	75160000	0	0	69461000	56906000	48399000	41914000	59788000
>Os02g0510100-01 U6 snRNA-associated Sm-like protein LSm6 (Sm protein F).	2.785e-76	176.73	_(ac)SSGGEK(gl)SGSGGGGGGGGGGAVK_	66.3107	1	6	910.412	-0.31853	8749200	0	3993900	0	0	0	4755400	0	0	0
>Os02g0519900-01 Elongation factor EF-2 (Fragment).	0.00313393	96.665	_ETVLEK(gl)SCR_	96.665	1	6	618.306	-0.38505	107630000	27056000	33803000	0	0	14752000	15991000	16030000	0	0
>Os02g0519900-01 Elongation factor EF-2 (Fragment).	1.89112e-58	181.51	_GLK(gl)EQMTPLSDFEDKL_	141.838	1	3	982.985	0.77493	406070000	83938000	92999000	0	7376600	68680000	53915000	15004000	38390000	45772000
>Os02g0519900-01 Elongation factor EF-2 (Fragment).	1.62854e-25	174.32	_K(gl)GLKEQMTPLSDFEDKL_	1.56739	0.589259	1	698.358	-0.98921	67763000	3346300	3616300	0	0	0	0	29142000	0	31658000
>Os02g0519900-01 Elongation factor EF-2 (Fragment).	2.86503e-34	149.3	_NATLTNEK(gl)ESDACPIR_	149.298	1	8	966.958	2.4555	0	0	0	0	0	0	0	0	0	0
>Os02g0519900-01 Elongation factor EF-2 (Fragment).	1.31766e-24	186.23	_SK(gl)ILSEEFGWDKDLAK_	133.547	1	2	660.674	0.58085	416240000	98413000	80179000	0	0	59713000	30723000	59432000	45016000	42762000
>Os02g0519900-01 Elongation factor EF-2 (Fragment).	0.000719709	86.944	_VAVQCK(gl)VASDLPK_	44.1556	0.999962	6	764.911	1.0147	86624000	18625000	25469000	0	0	16105000	0	26424000	0	0
>Os02g0525900-01 Acetyl-coenzyme A synthetase 2 (EC 6.2.1.1) (Acetate--CoA ligase 2) (Acyl-activating enzyme 2).	9.5059e-44	216.71	_GTASGDQPAGASSDK(gl)LR_	130.393	1	15	866.416	-0.32356	171520000	23471000	25472000	0	0	16919000	34676000	47246000	0	23739000
>Os02g0525900-01 Acetyl-coenzyme A synthetase 2 (EC 6.2.1.1) (Acetate--CoA ligase 2) (Acyl-activating enzyme 2).	5.13205e-15	154.49	_IGTAEVESALVSHPK(gl)CAEAAVVAVEHEVK_	64.4146	1	15	786.905	-0.19316	194570000	37246000	0	0	0	20161000	33618000	55836000	0	47708000
>Os02g0525900-01 Acetyl-coenzyme A synthetase 2 (EC 6.2.1.1) (Acetate--CoA ligase 2) (Acyl-activating enzyme 2).	0.0183123	112.11	_KYQK(gl)MYER_	59.5286	0.999999	4	630.314	-0.94138	69640000	0	10065000	0	0	31123000	28452000	0	0	0
>Os02g0529700-01 Acidic ribosomal protein P2a-4 (Fragment).	0.0161931	48.388	_EK(gl)FASVPCGGGGVAVAAAAPAAGGGAAPQSEAK_	46.9749	0.99998	2	1009.16	-1.2543	10932000	0	10932000	0	0	0	0	0	0	0
>Os02g0530100-02 Copper chaperone homolog CCH.	0.000413782	90.444	_GNVK(gl)PEDVFQTVSK_	78.7526	1	4	831.428	-0.64663	226560000	27870000	25937000	0	19214000	58915000	12110000	24401000	29326000	28787000
>Os02g0530100-02 Copper chaperone homolog CCH.	3.47934e-05	101.49	_VTVK(gl)GNVKPEDVFQTVSK_	27.2645	0.998124	4	697.048	-0.17929	109370000	23565000	27055000	0	0	22459000	16775000	19521000	0	0
>Os02g0534800-01 40S ribosomal protein S14 (Clone MCH2).	2.17898e-11	103.5	_TREPK(gl)EENVTLGPTVR_	103.5	1	5	647.345	0.33104	22033000	0	0	0	0	0	0	6884300	0	15148000
>Os02g0537700-01 2-cys peroxiredoxin BAS1, chloroplast precursor (EC 1.11.1.15) (Thiol- specific antioxidant protein) (Fragment).	0.000165902	85.932	_GLFIIDK(gl)EGVIQHSTINNLAIGR_	85.9323	1	7	874.817	-1.8451	8536800	0	0	0	0	0	8536800	0	0	0
>Os02g0541325-00 Serine decarboxylase.	0.00432188	148.14	_GFQK(gl)EVQK_	86.1814	1	4	539.288	0.81748	527430000	68226000	67353000	0	40630000	81210000	57527000	61633000	62918000	87933000
>Os02g0543000-01 Abscisic stress ripening protein 1.	0.00041478	95.197	_DGEEESSGVVDYDKEK(gl)K_	7.76852	0.749439	16	676.64	0.71404	0	0	0	0	0	0	0	0	0	0
>Os02g0549600-01 40S ribosomal protein S10-1.	1.10716e-81	180.86	_KDYNLAK(gl)HPQIDVPNLQVIK_	71.8324	1	7	816.452	0.16946	276740000	46840000	65111000	0	0	33350000	12755000	42238000	20467000	55976000
>Os02g0549600-01 40S ribosomal protein S10-1.	0.0191233	56.9	_K(gl)DYNLAKHPQIDVPNLQVIK_	3.27581	0.680109	1	612.591	0.24449	55710000	0	0	0	0	33898000	0	0	21811000	0
>Os02g0549600-01 40S ribosomal protein S10-1.	4.10048e-08	135.47	_K(gl)SARPPGRPFGSGPPGDRPR_	66.325	1	1	441.438	0.26448	2721500000	444620000	146960000	119970000	240420000	497790000	34538000	246840000	431610000	558740000
>Os02g0549600-01 40S ribosomal protein S10-1.	7.36178e-11	119.92	_NYLNLPSEIVPATLK(gl)K_	8.83135	0.884269	15	957.538	-0.16971	62895000	0	0	0	18769000	11842000	7143000	12340000	0	12800000
>Os02g0557100-01 AIG1 domain containing protein.	0.000742097	78.088	_LNITVDK(gl)LQQQLMEEQNAR_	70.9438	1	7	795.745	-1.2427	21538000	4745400	3847000	0	0	5264100	3305400	4375700	0	0
>Os02g0557700-01 Short-chain dehydrogenase/reductase SDR domain containing protein.	0.019335	58.98	_SDSNMAELAK(gl)AVVEK_	27.5602	0.998249	10	853.425	-3.5826	0	0	0	0	0	0	0	0	0	0
>Os02g0573500-01 Monosaccharide transporter 1.	1.1855e-24	154.13	_IRGAAANIDAELK(gl)DIAR_	99.569	1	13	637.685	0.3271	455830000	14354000	26158000	0	24133000	132650000	99768000	49905000	55246000	53621000
>Os02g0576700-01 Nucleosome assembly protein (NAP) family protein.	8.18914e-16	128.85	_VLEVEQK(gl)YSEIR_	120.574	1	7	803.925	1.4998	8710400	0	0	0	0	8710400	0	0	0	0
>Os02g0580300-01 14-3-3 protein 6.	5.27125e-07	131.43	_ACNLAK(gl)QAFDEAISELDTLSEESYK_	122.701	1	6	982.794	0.22547	37359000	0	0	37359000	0	0	0	0	0	0
>Os02g0580300-01 14-3-3 protein 6.	1.97061e-16	127.88	_EENVYMAK(gl)LAEQAER_	83.54	1	8	947.952	-1.9161	31948000	9512000	7673000	0	0	9079500	0	0	0	5683500
>Os02g0580300-01 14-3-3 protein 6.	4.36846e-12	169.23	_IISSIEQK(gl)EESRGNEDR_	42.3376	1	8	702.014	-1.43	587830000	85779000	113620000	0	24019000	85545000	66127000	75919000	75587000	61234000
>Os02g0586400-01 Small GTP-binding protein.	2.61171e-08	132.13	_TAQNVEEAFIK(gl)TAGTIYK_	47.3027	0.999981	11	700.032	-0.23257	81633000	15733000	13329000	0	0	17114000	12832000	14653000	0	7970400
>Os02g0590800-00 Serine/threonine-protein kinase Nek6.	2.1131e-12	166.6	_CSNILLTK(gl)DNNIR_	95.2645	1	8	837.933	-3.8567	6082300	0	6082300	0	0	0	0	0	0	0
>Os02g0590800-00 Serine/threonine-protein kinase Nek6.	0.00132836	63.573	_SAVK(gl)LAHSDSTPAEWDHLNIVQQR_	63.5726	1	4	704.857	-0.040643	20122000	11518000	8604000	0	0	0	0	0	0	0
>Os02g0591700-01 Candida glabrata strain CBS138 chromosome L complete sequence.	2.47495e-44	167.89	_KTEGELFETEK(gl)EATK_	33.3424	0.999537	11	927.46	0.64585	220550000	37353000	32078000	0	0	40894000	25147000	39594000	0	45480000
>Os02g0593700-01 TA4 protein (Fragment).	1.82266e-05	99.991	_SASK(gl)GISDAQSK_	78.2322	1	4	646.826	-0.15103	0	0	0	0	0	0	0	0	0	0
>Os02g0595700-01 Chloroplast translational elongation factor Tu.	1.57229e-12	168.02	_EHILLAK(gl)QVGVPK_	67.462	1	7	773.459	-0.75324	16479000	0	4703000	0	0	6399700	5376200	0	0	0
>Os02g0601300-01 Glyceraldehyde-3-phosphate dehydrogenase, cytosolic 3 (EC 1.2.1.12).	3.44539e-15	187.45	_AAIKEEAEGK(gl)LK_	54.4617	0.999996	10	700.891	0.041177	1158700000	156350000	286020000	0	36258000	155340000	155750000	44001000	211270000	113760000
>Os02g0601300-01 Glyceraldehyde-3-phosphate dehydrogenase, cytosolic 3 (EC 1.2.1.12).	0.00118461	92.19	_AAIKEEAEGKLK(gl)_	3.00125	0.666203	12	467.596	0.35575	172580000	0	0	0	0	19448000	0	153130000	0	0
>Os02g0601300-01 Glyceraldehyde-3-phosphate dehydrogenase, cytosolic 3 (EC 1.2.1.12).	4.87095e-05	87.676	_AASFNIIPSSTGAAK(gl)AVGK_	21.524	0.993009	15	952.515	-0.31839	22363000	0	0	0	0	22363000	0	0	0	0
>Os02g0601300-01 Glyceraldehyde-3-phosphate dehydrogenase, cytosolic 3 (EC 1.2.1.12).	0.0015049	75.911	_DAPMFVVGVNEK(gl)EYK_	13.0497	0.952791	12	920.451	-0.26922	13202000	2286400	5485300	0	0	0	0	0	0	5430700
>Os02g0601300-01 Glyceraldehyde-3-phosphate dehydrogenase, cytosolic 3 (EC 1.2.1.12).	0.00630442	77.562	_DAPMFVVGVNEKEYK(gl)_	1.41105	0.58052	15	920.451	-0.99949	0	0	0	0	0	0	0	0	0	0
>Os02g0601300-01 Glyceraldehyde-3-phosphate dehydrogenase, cytosolic 3 (EC 1.2.1.12).	1.46876e-30	196.28	_FGIVEGLMTTVHAITATQK(gl)TVDGPSMK_	50.6574	0.999991	19	982.84	-0.11588	67456000	0	12464000	0	0	18452000	0	15082000	0	21459000
>Os02g0601300-01 Glyceraldehyde-3-phosphate dehydrogenase, cytosolic 3 (EC 1.2.1.12).	0.00673688	71.555	_TVDGPSMK(gl)DWR_	71.5551	1	8	469.222	0.26505	92907000	0	0	0	39572000	11164000	3888600	11653000	16580000	10050000
>Os02g0601300-01 Glyceraldehyde-3-phosphate dehydrogenase, cytosolic 3 (EC 1.2.1.12).	0.00937827	71.614	_IK(gl)IGINGFGR_	46.8189	1	2	396.9	0.010714	18399000	4403100	0	0	0	10226000	0	0	0	3769600
>Os02g0601300-01 Glyceraldehyde-3-phosphate dehydrogenase, cytosolic 3 (EC 1.2.1.12).	4.81818e-06	126.45	_KVVISAPSK(gl)DAPMFVVGVNEK_	58.0786	0.999998	9	777.091	0.75225	376660000	56897000	70230000	0	0	93417000	49103000	32438000	14653000	59922000
>Os02g0601300-01 Glyceraldehyde-3-phosphate dehydrogenase, cytosolic 3 (EC 1.2.1.12).	1.65105e-05	126.76	_LEK(gl)PASYDQIK_	77.6684	1	3	469.249	0.18228	749290000	167310000	131050000	0	0	172100000	96527000	66101000	43681000	72521000
>Os02g0601300-01 Glyceraldehyde-3-phosphate dehydrogenase, cytosolic 3 (EC 1.2.1.12).	1.46905e-09	143.95	_LEKPASYDQIK(gl)AAIK_	36.8815	0.999791	11	597	-0.35864	402710000	53963000	5122100	0	0	40259000	72070000	28274000	162020000	41005000
>Os02g0601300-01 Glyceraldehyde-3-phosphate dehydrogenase, cytosolic 3 (EC 1.2.1.12).	0.0174695	75.764	_VKDSK(gl)TLIFGTK_	20.8663	0.991872	5	725.917	4.3578	0	0	0	0	0	0	0	0	0	0
>Os02g0608500-01 Ankyrin-kinase protein (Fragment).	0.0122433	67.214	_LNK(gl)ISTSFTK_	46.9547	0.99998	3	626.848	0.18698	0	0	0	0	0	0	0	0	0	0
>Os02g0608500-01 Ankyrin-kinase protein (Fragment).	0.00586803	83.948	_(ac)MEAAAK(gl)LKR_	7.12105	0.837492	6	587.324	1.1701	0	0	0	0	0	0	0	0	0	0
>Os02g0608500-01 Ankyrin-kinase protein (Fragment).	0.00685768	76.827	_(ac)MEAAAKLK(gl)R_	2.84169	0.657984	8	587.324	0.72446	0	0	0	0	0	0	0	0	0	0
>Os02g0611800-01 Hydroxyanthranilate hydroxycinnamoyltransferase 3.	8.01881e-16	82.311	_ARDPPAPSHPHVEYQPAPAMLAPEPPQALTAK(gl)PAPPPTAVDIFK_	11.4761	0.933546	32	947.293	-0.010488	41281000	0	0	0	0	0	0	11641000	0	29640000
>Os02g0612300-01 Nuclear cap binding protein subunit 2 (20 kDa nuclear cap binding protein) (NCBP 20 kDa subunit) (CBP20).	0.00318854	93.467	_GGYGK(gl)MVQK_	50.6031	0.999991	5	541.277	1.4401	44728000	13011000	13040000	0	0	0	0	7405000	0	11272000
>Os02g0612300-01 Nuclear cap binding protein subunit 2 (20 kDa nuclear cap binding protein) (NCBP 20 kDa subunit) (CBP20).	0.000122087	117.14	_MVQK(gl)ELEAQR_	33.0883	1	4	449.235	-0.41888	0	0	0	0	0	0	0	0	0	0
>Os02g0612900-01 Temperature stress-induced lipocalin.	0.0172913	55.37	_(ac)AAAAVEK(gl)K_	1.40212	0.580019	7	472.264	1.7541	0	0	0	0	0	0	0	0	0	0
>Os02g0612900-01 Temperature stress-induced lipocalin.	0.0056244	95.094	_AK(gl)EEGYDVEK_	91.5616	1	2	641.302	-0.26608	37045000	0	0	0	0	0	19625000	17419000	0	0
>Os02g0613600-01 Trafficking protein particle complex protein 2 (Sedlin) (MBP-1 interacting protein-2A) (MIP-2A).	0.00906349	56.215	_NDIPIYEAEVGSAPK(gl)R_	54.8051	1	15	936.976	2.0266	5960000	0	0	0	0	0	0	0	0	5960000
>Os02g0616800-01 Ribosome-inactivating protein domain containing protein.	0.0176799	36.284	_GMNKHCK(gl)QK(gl)EK(gl)SK(gl)_	15.444	0.97382	7	515.503	2.1291	3735500	0	0	0	0	0	3735500	0	0	0
>Os02g0616800-01 Ribosome-inactivating protein domain containing protein.	0.0176799	36.284	_GMNKHCK(gl)QK(gl)EK(gl)SK(gl)_	15.444	0.97382	9	515.503	2.1291	3735500	0	0	0	0	0	3735500	0	0	0
>Os02g0616800-01 Ribosome-inactivating protein domain containing protein.	0.0176799	36.284	_GMNKHCK(gl)QK(gl)EK(gl)SK(gl)_	15.444	0.97382	11	515.503	2.1291	3735500	0	0	0	0	0	3735500	0	0	0
>Os02g0616800-01 Ribosome-inactivating protein domain containing protein.	0.0176799	36.284	_GMNKHCK(gl)QK(gl)EK(gl)SK(gl)_	23.1476	0.995558	13	515.503	2.1291	3735500	0	0	0	0	0	3735500	0	0	0
>Os02g0621800-01 Glucose-methanol-choline (GMC) oxidoreductase family protein, Hybrid breakdown (HB)	0.000952049	86.262	_YGGAGASDAK(gl)AVR_	86.2623	1	10	668.834	-0.12127	13241000	0	0	0	0	0	0	13241000	0	0
>Os02g0622300-00 Ribosomal protein L14 family protein.	0.0017155	94.82	_NKWENSSWGKK(gl)_	1.87646	0.606368	11	493.244	-0.15235	123280000	0	0	0	0	80874000	0	0	0	42408000
>Os02g0622300-00 Ribosomal protein L14 family protein.	3.89395e-05	123.8	_NKWENSSWGK(gl)K_	13.3331	0.955634	10	739.363	1.7585	292160000	80302000	78868000	0	0	12125000	25637000	36722000	48468000	10037000
>Os02g0622400-01 Glycolipid transfer protein, GLTP domain containing protein.	0.00287064	56.793	_(ac)AETVFTPSLEGMK(gl)HVK_	10.383	0.91612	13	643.996	0.60569	56740000	0	14435000	0	0	28697000	13607000	0	0	0
>Os02g0625300-00 PEPC kinase.	3.63164e-05	57.922	_DVK(gl)PDNILLDVVDDGIDGGGTPR_	57.922	1	3	832.086	-1.102	8310800	0	0	0	0	0	0	8310800	0	0
>Os02g0625500-01 Adenosine kinase-like protein (Fragment).	1.06567e-83	174.85	_EK(gl)LVDTNGAGDAFVGGFLSQLVQQK_	169.646	1	2	912.471	1.3688	28808000	0	16160000	0	0	6828300	5819300	0	0	0
>Os02g0625500-01 Adenosine kinase-like protein (Fragment).	1.31628e-21	181.38	_VRGWETENVEEIALK(gl)ISQLPLASGK_	82.2944	1	15	961.185	0.57599	263600000	7154700	35597000	0	0	75049000	59449000	12472000	32626000	41248000
>Os02g0625500-01 Adenosine kinase-like protein (Fragment).	0.000749591	89.301	_SGCTYPEK(gl)PDFN_	86.1144	1	8	764.822	-0.46225	112700000	23516000	32639000	0	0	14471000	12145000	13393000	0	16541000
>Os02g0625500-01 Adenosine kinase-like protein (Fragment).	3.57477e-05	110.35	_YDVK(gl)LNNAILAEEK_	86.8666	1	4	867.457	-0.13552	20315000	6066900	7489800	0	0	6758100	0	0	0	0
>Os02g0626100-01 Phenylalanine ammonia-lyase.	0.00527934	132.9	_AATK(gl)SIER_	99.1386	1	4	330.517	0.073433	7977500000	1370600000	521970000	0	0	293960000	0	2980300000	0	2810700000
>Os02g0626100-01 Phenylalanine ammonia-lyase.	2.46644e-54	223.56	_AGNGPINK(gl)EDPLNWGAAAAEMAGSHLDEVK(gl)R_	57.7804	1	8	862.418	0.14587	126730000	0	0	0	0	0	33129000	34385000	0	59213000
>Os02g0626100-01 Phenylalanine ammonia-lyase.	1.95897e-167	264.36	_EDPLNWGAAAAEMAGSHLDEVK(gl)R_	222.717	1	22	861.075	-0.42132	5855600000	398160000	300560000	194700000	445140000	1142400000	544770000	684120000	648290000	1497400000
>Os02g0626100-01 Phenylalanine ammonia-lyase.	6.72977e-13	101.49	_EAVFSYADDPCSANYPLMQK(gl)LR_	63.4884	1	20	897.084	-1.2761	116620000	0	0	0	0	41159000	39608000	0	0	35858000
>Os02g0626100-01 Phenylalanine ammonia-lyase.	3.9876e-05	109.07	_FVREELGCVFLTGEK(gl)LK_	17.5998	0.982918	15	1070.07	2.8234	626430000	28730000	16870000	0	0	45634000	142880000	156420000	150390000	85506000
>Os02g0626100-01 Phenylalanine ammonia-lyase.	0.000100274	138.22	_LK(gl)SPGEECNK(gl)VFLGISQGK_	85.1405	1	2	773.73	-0.3198	1888400000	81319000	16783000	0	0	443470000	262310000	304100000	437840000	342540000
>Os02g0626100-01 Phenylalanine ammonia-lyase.	3.03816e-34	203.89	_MVAQFREPLVK(gl)IQGATLR_	94.9216	1	11	543.558	-0.32231	20239000000	1256300000	675230000	241300000	1441200000	3780900000	2317800000	4378600000	2810400000	3337600000
>Os02g0626100-01 Phenylalanine ammonia-lyase.	9.72797e-15	179.93	_FSEK(gl)NLLTAIDR_	40.7246	1	4	507.607	0.13714	6031900000	461520000	216570000	102400000	436020000	1071000000	904830000	856590000	1049200000	933740000
>Os02g0626100-01 Phenylalanine ammonia-lyase.	7.88216e-167	341.2	_GK(gl)ALHGGNFQGTPIGVSM(ox)DNAR_	85.5178	1	2	786.385	-0.20759	8308500000	1072600000	254790000	0	515270000	1739500000	909550000	935600000	1104000000	1777200000
>Os02g0626100-01 Phenylalanine ammonia-lyase.	1.34226e-80	269.05	_LKHHPGSIEAAAIMEHILAGSSFMSHAK(gl)K_	10.0723	0.910458	28	643.335	-0.062911	2488700000	63185000	20747000	0	247990000	730160000	61112000	303490000	325290000	736720000
>Os02g0626100-01 Phenylalanine ammonia-lyase.	1.34226e-80	269.05	_K(gl)VNEMDPLLKPK(gl)QDR_	97.6078	1	1	680.362	-0.22364	4609300000	127640000	28335000	88627000	221120000	914200000	378200000	1010000000	694090000	1147100000
>Os02g0626100-01 Phenylalanine ammonia-lyase.	1.04112e-11	188.91	_HLEENIK(gl)SSVK_	97.3591	1	7	699.373	0.024818	916710000	88083000	42922000	0	33684000	111450000	76035000	154590000	216460000	193480000
>Os02g0626100-01 Phenylalanine ammonia-lyase.	2.11301e-11	158.11	_SSVK(gl)NCVTQVAK(gl)K_	87.5995	1	4	838.941	-0.30679	2200700000	111400000	46875000	0	283950000	274910000	316790000	561080000	259390000	346290000
>Os02g0626100-01 Phenylalanine ammonia-lyase.	0.00153482	134.25	_ITK(gl)FEEELR_	51.0919	1	3	639.838	-2.2819	13317000000	848470000	268680000	461740000	1773500000	2220900000	1297300000	1746500000	1726500000	1972900000
>Os02g0626100-01 Phenylalanine ammonia-lyase.	1.9006e-06	131.17	_K(gl)TLEAVDILK_	88.3555	1	1	622.366	0.23915	1254600000	134310000	2556100	0	113160000	271830000	155380000	267340000	116450000	193560000
>Os02g0626100-01 Phenylalanine ammonia-lyase.	0.0041303	100.92	_K(gl)VDAAEAFK_	78.8545	1	1	546.788	0.13899	1505600000	100040000	0	0	178560000	219230000	108370000	348300000	272990000	278080000
>Os02g0626100-01 Phenylalanine ammonia-lyase.	9.57294e-46	248.23	_NCVTQVAK(gl)K(gl)VLTMNPTGDLSSAR_	116.439	1	9	906.794	1.0155	26431000000	1887800000	847500000	516130000	3811700000	2873800000	3388300000	3132600000	4150300000	5822500000
>Os02g0626100-01 Phenylalanine ammonia-lyase.	8.97212e-52	198.32	_VNEMDPLLK(gl)PK(gl)QDR_	81.3106	1	9	637.663	0.041115	19696000000	656210000	286420000	88627000	1924400000	3612400000	2109800000	3390700000	3535700000	4091700000
>Os02g0626100-01 Phenylalanine ammonia-lyase.	3.77377e-39	223.07	_VNEMDPLLK(gl)PK(gl)QDR_	81.3106	1	11	637.663	0.041115	6161700000	212070000	120750000	0	387750000	1099100000	906450000	1061600000	939390000	1434500000
>Os02g0626100-01 Phenylalanine ammonia-lyase.	2.36284e-15	160.27	_LIDPMLDCLK(gl)EWNGEPLPIN_	132.735	1	10	1241.11	-0.75738	514560000	37266000	0	0	0	125030000	74666000	87557000	60005000	130040000
>Os02g0626100-01 Phenylalanine ammonia-lyase.	8.82021e-53	227.99	_LK(gl)HHPGSIEAAAIMEHILAGSSFM(ox)SHAK_	128.292	1	2	620.915	-0.85429	2488600000	123250000	29997000	0	401900000	540540000	74663000	284250000	316090000	717910000
>Os02g0626100-01 Phenylalanine ammonia-lyase.	4.4519e-85	307.02	_SPGEECNK(gl)VFLGISQGK_	207.677	1	8	982.481	-0.044113	818750000	45075000	55655000	0	77618000	90286000	143180000	176660000	92140000	138140000
>Os02g0626100-01 Phenylalanine ammonia-lyase.	8.38028e-07	126.88	_VFLGISQGK(gl)LIDPMLDCLK_	93.3569	1	9	754.406	-0.42425	323130000	16396000	0	0	41882000	0	50127000	65668000	65001000	84055000
>Os02g0626100-01 Phenylalanine ammonia-lyase.	6.56656e-11	207.29	_NCVTQVAK(gl)K(gl)VLTMNPTGDLSSAR_	116.439	1	8	906.794	1.0155	1928600000	149410000	67326000	0	0	343890000	434370000	260770000	322930000	349950000
>Os02g0626100-01 Phenylalanine ammonia-lyase.	2.19386e-33	250.89	_TK(gl)DGPALQVELLR_	151.699	1	2	518.626	-0.21154	22056000000	1141400000	200410000	815420000	3429100000	3618500000	2306100000	3827900000	3475800000	3241600000
>Os02g0626100-01 Phenylalanine ammonia-lyase.	5.53194e-52	223.41	_VGQVAAVAQAK(gl)DAAGVAVELDEEARPR_	76.198	1	11	945.497	-1.8826	3237100000	268100000	186640000	177140000	512750000	394820000	528980000	312650000	427050000	428960000
>Os02g0626400-01 Phenylalanine ammonia-lyase (EC 4.3.1.5).	0.000496874	81.373	_ADPLNWGK(gl)AADELAGSHLDEVKR_	75.3984	1	8	652.329	-0.96826	21047000	0	13423000	0	0	0	7623500	0	0	0
>Os02g0626400-01 Phenylalanine ammonia-lyase (EC 4.3.1.5).	1.12141e-06	112.02	_EEVGTEYLTGEK(gl)TR_	112.022	1	12	863.418	2.1679	0	0	0	0	0	0	0	0	0	0
>Os02g0626400-01 Phenylalanine ammonia-lyase (EC 4.3.1.5).	0.0104074	93.551	_FATK(gl)SIER_	93.5508	1	4	533.288	0.22041	247210000	60893000	29891000	0	0	23945000	18396000	32953000	37434000	43694000
>Os02g0626400-01 Phenylalanine ammonia-lyase (EC 4.3.1.5).	7.66315e-09	116.84	_FCEK(gl)DLLTAIDR_	116.838	1	4	797.898	0.10806	0	0	0	0	0	0	0	0	0	0
>Os02g0626400-01 Phenylalanine ammonia-lyase (EC 4.3.1.5).	3.06782e-189	233.26	_GK(gl)ALHGGNFQGTPIGVSMDNTR_	155.864	1	2	791.057	-0.34694	235450000	51531000	0	0	0	18476000	0	48333000	44285000	72826000
>Os02g0626400-01 Phenylalanine ammonia-lyase (EC 4.3.1.5).	2.08314e-09	148.62	_KLGELDPLMK(gl)PK_	31.1729	0.999237	10	741.921	-0.0384	704460000	51539000	42920000	47220000	79903000	34945000	35207000	119310000	116550000	224090000
>Os02g0626400-01 Phenylalanine ammonia-lyase (EC 4.3.1.5).	3.44335e-17	169.19	_K(gl)SLSMNHMGGLHIAR_	54.8118	1	1	589.303	-0.78534	101490000	38928000	33077000	0	0	15566000	0	0	0	13921000
>Os02g0626400-01 Phenylalanine ammonia-lyase (EC 4.3.1.5).	0.000802663	138.08	_TK(gl)EGGALQR_	35.5414	1	2	358.528	0.29519	3992100000	1471200000	442460000	0	0	304730000	10560000	1007300000	0	755820000
>Os02g0627100-01 Phenylalanine ammonia-lyase (EC 4.3.1.5).	0.0104547	65.038	_K(gl)TLSTNSTGDLHVAR_	65.0384	1	1	571.967	0.046935	11470000	0	0	0	0	0	0	11470000	0	0
>Os02g0629200-02 HvPIP2	4.84854e-55	246.95	_(ac)AK(gl)DIEASAPEGGEFSAK_	114.25	1	2	931.942	0.87769	1285300000	187110000	245730000	0	15455000	120930000	148600000	208900000	170440000	188110000
>Os02g0631601-00 predicted protein.	0.00831443	73.279	_ADDGVKDSEEK(gl)DKDKGK_	0	0.474685	11	659.984	1.2725	0	0	0	0	0	0	0	0	0	0
>Os02g0631601-00 predicted protein.	0.00831443	73.279	_ADDGVKDSEEK(gl)DKDKGK_	0	0.474685	13	659.984	1.2725	0	0	0	0	0	0	0	0	0	0
>Os02g0634800-01 Ubiquitin-conjugating enzyme/RWD-like domain containing protein.	9.99397e-07	103.91	_FLTK(gl)IFHPNVHFK_	75.0061	1	4	436.244	-0.12106	75405000	0	16208000	0	0	17849000	5526800	24171000	0	11651000
>Os02g0634800-01 Ubiquitin-conjugating enzyme/RWD-like domain containing protein.	2.03268e-28	143.71	_IFHPNVHFK(gl)TGEICLDILK_	76.5745	1	9	799.091	-0.040616	1179400000	23340000	203770000	22664000	534800000	153650000	18598000	133440000	67703000	21490000
>Os02g0634800-01 Ubiquitin-conjugating enzyme/RWD-like domain containing protein.	1.28132e-14	158.37	_TGEICLDILK(gl)NAWSPAWTLQSVCR_	154.79	1	10	978.153	0.28093	303760000	41433000	48928000	0	43915000	64218000	27786000	20355000	18703000	38417000
>Os02g0634900-01 Proteasome subunit alpha type 2 (EC 3.4.25.1) (20S proteasome alpha subunit B) (20S proteasome subunit alpha-2).	2.61209e-20	208.35	_ASAMGK(gl)NVSNAK_	78.2921	1	6	646.325	0.96776	257290000	37107000	60309000	0	0	40915000	41898000	37205000	0	39851000
>Os02g0634900-01 Proteasome subunit alpha type 2 (EC 3.4.25.1) (20S proteasome alpha subunit B) (20S proteasome subunit alpha-2).	0.00268162	77.894	_LYK(gl)ETIPVTQLVR_	77.8945	1	3	837.483	-3.4423	0	0	0	0	0	0	0	0	0	0
>Os02g0639700-01 Region of unknown function DUF1771 domain containing protein.	0.000177517	109.6	_QYYEK(gl)AVDAFR_	90.6531	1	5	752.365	0.93375	100450000	29214000	26735000	0	0	18740000	8691500	0	0	17071000
>Os10g0503700-01 ATP-dependent RNA helicase dhh1.	0.00189642	71.535	_YRTEDVTATK(gl)GNEFEDYFLKR_	43.3324	0.999954	10	674.829	-0.34085	38271000	0	20605000	0	0	0	0	17666000	0	0
>Os02g0644100-01 Heat shock protein STI (Stress inducible protein) (GmSTI).	0.0159136	67.234	_ALTEHRNPDTLKK(gl)_	1.0193	0.558408	13	546.297	0.82096	196200000	29243000	18816000	0	0	43680000	72406000	0	0	32055000
>Os02g0644100-01 Heat shock protein STI (Stress inducible protein) (GmSTI).	0.00870188	72.652	_TVELK(gl)PDWAK_	22.4893	0.994394	5	650.848	-0.33413	0	0	0	0	0	0	0	0	0	0
>Os02g0647900-01 Fatty aldehyde dehydrogenase 1.	0.00727432	67.326	_VAASVVHGGYMDPK(gl)K_	2.80558	0.65611	14	558.287	0.00087999	119500000	11271000	0	0	0	22647000	0	19649000	33829000	32101000
>Os02g0654500-01 Peptidase C12, ubiquitin carboxyl-terminal hydrolase 1 family protein.	0.00107968	91.961	_LK(gl)LVEGSYFDR_	64.9446	1	2	480.921	0.096943	662740000	73997000	86487000	0	50812000	153050000	59045000	71970000	105400000	61983000
>Os02g0655800-01 Serine/threonine protein kinase domain containing protein.	0.000143569	90.714	_GLDYLHTGLEK(gl)PIIHGNIK_	39.7942	0.999895	11	744.743	0.85059	122550000	29609000	47171000	0	0	29271000	0	16499000	0	0
>Os02g0663800-01 Actin-depolymerizing factor (ADF).	5.21199e-12	126.63	_INEK(gl)VQQVVVDR_	126.633	1	4	770.926	0.89057	0	0	0	0	0	0	0	0	0	0
>Os02g0664300-01 Peptidase S8 and S53, subtilisin, kexin, sedolisin domain containing protein.	5.92032e-13	155.05	_GALIAIFDSGVDPAAAGLQTTSDGK(gl)PK_	8.54653	0.877387	25	905.471	0.1001	46275000	0	0	0	0	46275000	0	0	0	0
>Os02g0666500-01 Cytochrome P450.	0.0026809	76.85	_MK(gl)TVWGEDCLEFRPER_	75.5742	1	2	723.007	-0.62488	12267000	0	0	0	0	0	0	0	0	12267000
>Os02g0666500-01 Cytochrome P450.	0.00300476	100.55	_NLEHVLK(gl)SR_	50.7912	1	7	605.339	2.2117	172990000	45598000	24439000	0	0	24356000	12355000	0	48044000	18203000
>Os02g0669100-01 Dehydrin family protein.	1.91e-15	182.02	_TAAAATGEHK(gl)SSA_	178.324	1	10	658.315	0.36587	257520000	0	68832000	0	0	49040000	31622000	65166000	0	42858000
>Os02g0670400-01 HMGc1 protein.	0.000759808	110.38	_APYVDK(gl)AGQK_	15.6898	0.97373	6	595.812	-0.018725	65718000	15144000	19625000	0	0	19471000	0	11479000	0	0
>Os02g0670400-01 HMGc1 protein.	0.000117118	102.66	_SVAAVSK(gl)AAGEK_	27.1988	0.998098	7	616.336	0.54326	71111000	16930000	15040000	0	0	8503200	0	15082000	0	15556000
>Os02g0672200-01 AGO1 homologous protein.	8.20488e-05	93.754	_STK(gl)PAGNVAVRPLPDLK_	92.104	1	3	626.358	-0.15388	18154000	0	0	0	0	9569800	0	0	0	8583900
>Os02g0678400-01 NAD(P)-binding domain containing protein.	9.66983e-09	136.26	_LKAEFPELLSIK(gl)DSLVR_	109.112	1	12	691.397	-0.29338	32617000	0	0	0	0	12499000	14878000	5240800	0	0
>Os02g0686400-01 Aspartyl-tRNA synthetase (EC 6.1.1.12) (Aspartate--tRNA ligase) (AspRS).	3.03522e-11	126.48	_SEAEIEK(gl)AEQAGEK_	55.8629	0.999997	7	816.889	0.51225	5121500	0	0	0	0	0	0	5121500	0	0
>Os02g0689900-01 TGF-beta receptor, type I/II extracellular region family protein.	0.000256284	95.195	_AGESPGAVTLYESDEK(gl)ADSGGR_	95.1952	1	16	770.688	-0.052649	30645000	14206000	16439000	0	0	0	0	0	0	0
>Os02g0690700-01 Clathrin coat associated protein AP-50 domain containing protein.	2.21714e-18	231.42	_EAQLK(gl)SRPAK_	78.0732	1	5	621.352	0.26458	530540000	111100000	102930000	0	0	107670000	0	98066000	0	110780000
>Os02g0690700-01 Clathrin coat associated protein AP-50 domain containing protein.	0.000901896	103.08	_IGLEK(gl)EAQLK_	52.7298	0.999995	5	621.856	1.0697	57464000	10376000	6541100	0	0	0	0	18009000	22538000	0
>Os02g0697300-01 ENTH/VHS domain containing protein.	0.000537668	131.52	_LKITGSEVSK(gl)K_	21.0016	0.992122	10	652.383	-0.75302	920940000	175230000	172220000	0	0	217000000	86644000	161030000	58924000	49895000
>Os02g0697300-01 ENTH/VHS domain containing protein.	0.00410225	105.4	_ITGSEVSKK(gl)_	1.69619	0.596418	9	531.793	-0.74502	291210000	54087000	76214000	0	0	7506200	4333400	0	25980000	123090000
>Os02g0697300-01 ENTH/VHS domain containing protein.	0.000161609	116.71	_LK(gl)ITGSEVSKK_	91.1728	1	2	435.258	0.27719	570100000	47266000	136700000	0	0	75476000	149110000	80459000	19018000	62078000
>Os02g0697300-01 ENTH/VHS domain containing protein.	3.71329e-15	175.29	_MK(gl)EIFQGQTPADK_	107.581	1	2	803.898	-0.30949	164740000	37475000	29675000	0	0	24536000	28502000	20167000	0	24386000
>Os02g0697300-01 ENTH/VHS domain containing protein.	1.13728e-17	164.57	_NCEK(gl)AFSEVAAER_	114.31	1	4	812.873	2.8966	230560000	24314000	57780000	0	0	70856000	39094000	38515000	0	0
>Os02g0697300-01 ENTH/VHS domain containing protein.	9.74729e-12	139.04	_NK(gl)ALMLIEAWGESGDELR_	113.883	1	2	716.025	0.96691	46127000	14610000	0	0	0	12864000	18652000	0	0	0
>Os02g0697300-01 ENTH/VHS domain containing protein.	1.09189e-11	124.45	_(ac)SDNLMDK(gl)VSAFGER_	82.1017	1	7	862.899	-0.28613	403280000	66948000	144130000	0	0	42132000	49114000	40011000	18831000	42116000
>Os02g0697300-01 ENTH/VHS domain containing protein.	0.00291026	107.57	_VLSK(gl)YEQMK_	66.1113	1	4	620.324	-0.58293	154780000	33054000	23853000	0	0	40875000	27926000	3056600	0	26018000
>Os02g0697300-01 ENTH/VHS domain containing protein.	5.4889e-44	212.55	_VQYLSLVLLETIVK(gl)NCEK_	8.65799	0.880121	14	1132.12	-0.21225	25774000	0	0	0	0	12739000	5218500	0	0	7816400
>Os02g0697300-01 ENTH/VHS domain containing protein.	0.000240582	99.531	_YLPVYEETYK(gl)SLK_	11.1136	0.928176	10	873.951	-1.2346	113920000	21805000	19601000	0	0	24636000	19986000	17358000	0	10531000
>Os02g0697800-01 Secretory carrier-associated membrane protein 5.	8.66179e-16	128.31	_GK(gl)ELLQWEADLK_	128.203	1	2	772.409	0.94649	26563000	0	5997700	0	0	11749000	0	0	0	8816600
>Os02g0699000-01 TGF-beta receptor, type I/II extracellular region family protein.	1.73419e-06	130	_LPADAELLYEVSDK(gl)VDSQPK_	36.3125	0.999766	14	777.729	0.24824	16658000	0	0	0	0	9114500	7543200	0	0	0
>Os02g0699433-00 Hypothetical conserved gene.	1.62292e-07	112.43	_LDVEEGEDEMK(gl)R_	112.43	1	11	782.351	-0.035597	0	0	0	0	0	0	0	0	0	0
>Os02g0699600-01 60S ribosomal protein L12.	1.35565e-10	146.34	_EMAGTVK(gl)EILGTCVSVGCTVDGKDPK_	100.232	1	7	955.798	0.034474	278260000	37436000	34656000	0	43970000	62526000	58013000	16098000	25562000	0
>Os02g0699600-01 60S ribosomal protein L12.	0.00282662	83.137	_SMAK(gl)EMAGTVK_	60.663	0.999999	4	633.813	-1.3888	54559000	17649000	14693000	0	0	10404000	0	0	0	11813000
>Os02g0703600-01 Abscisic acid 8'-hydroxylase 1.	4.08929e-11	126.09	_AVTEEQLQIAK(gl)EK_	8.17049	0.867763	11	800.931	-0.58721	0	0	0	0	0	0	0	0	0	0
>Os02g0703600-01 Abscisic acid 8'-hydroxylase 1.	0.00863294	67.964	_AVTEEQLQIAKEK(gl)_	0.848207	0.548672	13	800.931	-0.84592	0	0	0	0	0	0	0	0	0	0
>Os02g0704900-01 Inorganic pyrophosphatase-like protein.	0.00202006	62.042	_(ac)AGEADGK(gl)APLGSR_	62.0418	1	7	692.844	-0.039938	0	0	0	0	0	0	0	0	0	0
>Os02g0706900-00 Alpha/beta hydrolase family protein.	0.0044756	91.265	_IFDIELAK(gl)K_	15.0374	0.969602	8	595.843	-1.0401	9264700	0	9264700	0	0	0	0	0	0	0
>Os02g0712000-01 DegP7 (DegP protease 7)	0.00219384	31.853	_LVSPSGETGMLVVDSVVPEGPAHK(gl)HLEPGDVLVR_	31.8528	1	24	909.478	0.14356	10119000	0	0	0	0	10119000	0	0	0	0
>Os02g0712000-01 DegP7 (DegP protease 7)	1.0943e-05	88.551	_SYGLSDSWVQALAK(gl)KDPVR_	0.901513	0.55171	14	745.39	-0.42981	157350000	27603000	18394000	0	26700000	25048000	15042000	0	30182000	14382000
>Os02g0712000-01 DegP7 (DegP protease 7)	1.0943e-05	88.551	_SYGLSDSWVQALAKK(gl)DPVR_	1.15322	0.565997	15	745.39	-0.42981	157350000	27603000	18394000	0	26700000	25048000	15042000	0	30182000	14382000
>Os02g0712700-01 Concanavalin A-like lectin/glucanase domain containing protein.	0.00644305	77.744	_GTNNFDEK(gl)MK_	30.9004	0.999188	8	649.296	0.27756	0	0	0	0	0	0	0	0	0	0
>Os02g0714200-01 Pyrophosphate--fructose 6-phosphate 1-phosphotransferase alpha subunit (EC 2.7.1.90) (PFP) (6-phosphofructokinase, pyrophosphate dependent) (Pyrophosphate-dependent 6-phosphofructose-1-kinase) (PPi-PFK).	1.27903e-62	186.97	_K(gl)TANVPDATVISEHPVVR_	125.28	1	1	1024.05	-0.1107	2099300000	160000000	276960000	37512000	198820000	509240000	237930000	329440000	147170000	202250000
>Os02g0715300-01 Conserved hypothetical protein.	8.51021e-10	126.67	_(ac)ATILENIQK(gl)AR_	73.7813	1	9	706.896	0.69222	0	0	0	0	0	0	0	0	0	0
>Os02g0715400-00 Conserved hypothetical protein.	3.64586e-10	147.11	_AVEEPAAAAAPVEEGEGK(gl)GVELEEK_	30.4451	0.999098	18	875.096	0.059405	172590000	22808000	38226000	0	0	27402000	21050000	32782000	0	30325000
>Os02g0716500-01 Delta-12 fatty acid desaturase (Fragment).	1.20085e-06	113.76	_SPTDK(gl)PPFTLGQIK_	80.8463	1	5	548.298	0.0030173	160270000	11832000	33403000	0	0	52233000	27702000	9292300	15200000	10608000
>Os02g0717400-01 Tetratricopeptide-like helical domain containing protein.	0.0141932	63.212	_AAAK(gl)QPGEGSANVNR_	63.2122	1	4	528.601	-0.36253	0	0	0	0	0	0	0	0	0	0
>Os02g0717400-01 Tetratricopeptide-like helical domain containing protein.	7.66415e-23	187.43	_EHVVLDGSGNPVK(gl)LAATVECK_	69.884	1	13	779.734	0.39237	175660000	21838000	21245000	0	0	35548000	20560000	25078000	20691000	30699000
>Os02g0717400-01 Tetratricopeptide-like helical domain containing protein.	9.65183e-08	113.61	_GSVDSTDTK(gl)TQK_	33.3643	0.999539	9	690.834	0.36602	0	0	0	0	0	0	0	0	0	0
>Os02g0723300-01 Hypothetical conserved gene.	4.09119e-94	203.04	_TNGK(gl)AASESLK(gl)TGGK_	45.3615	0.999971	11	838.932	-2.0757	1476200000	375890000	317970000	0	0	126650000	27976000	274450000	0	353260000
>Os02g0723300-01 Hypothetical conserved gene.	0.00139274	72.033	_ASSK(gl)GQTGK(gl)GGNAGK(gl)GGK(gl)GSASAR_	50.0546	1	4	644.572	-0.06413	106610000	14751000	16463000	0	0	22576000	2441600	24941000	4263700	21170000
>Os02g0723300-01 Hypothetical conserved gene.	1.11545e-14	161.22	_GQTGK(gl)GGNAGK(gl)GGK(gl)GSASAR_	88.3965	1	5	522.763	-0.27144	605710000	83362000	110030000	0	0	84460000	5641600	193350000	7029900	121840000
>Os02g0723300-01 Hypothetical conserved gene.	1.11545e-14	161.22	_GQTGK(gl)GGNAGK(gl)GGK(gl)GSASAR_	88.3965	1	11	522.763	-0.27144	586820000	86075000	83481000	0	0	81497000	5641600	177220000	7029900	145880000
>Os02g0723300-01 Hypothetical conserved gene.	1.11545e-14	161.22	_GQTGK(gl)GGNAGK(gl)GGK(gl)GSASAR_	88.3965	1	14	522.763	-0.27144	638650000	87651000	111130000	0	0	85550000	5641600	193350000	7029900	148290000
>Os02g0723300-01 Hypothetical conserved gene.	0.00318637	93.551	_GFSAASKGK(gl)_	2.92173	0.66212	9	483.754	-0.31374	205840000	60970000	47849000	0	0	38256000	0	0	0	58761000
>Os02g0723300-01 Hypothetical conserved gene.	4.09119e-94	203.04	_TNGK(gl)AASESLK(gl)TGGK_	179.906	1	4	838.932	-2.0757	1166100000	197700000	155790000	0	0	217420000	86618000	190060000	87209000	231310000
>Os02g0725100-01 Thioredoxin fold domain containing protein.	4.96922e-12	168.83	_EDK(gl)SITAEQNQK_	155.644	1	3	752.866	-0.073532	12266000	0	0	0	0	0	0	12266000	0	0
>Os02g0725100-01 Thioredoxin fold domain containing protein.	0	315.43	_SITAEQNQK(gl)SSEK_	74.9731	1	9	782.384	-0.0089967	344040000	0	18210000	0	56597000	44700000	71444000	93619000	0	59465000
>Os02g0725100-01 Thioredoxin fold domain containing protein.	0.00583183	80.24	_LLAAAIK(gl)THK_	18.8864	0.987242	7	590.364	0.92672	0	0	0	0	0	0	0	0	0	0
>Os02g0725100-01 Thioredoxin fold domain containing protein.	4.77862e-11	148.33	_SSEK(gl)GADKECAAGSK_	58.7909	0.999999	4	819.873	0.58639	85351000	2637800	0	0	0	0	0	37485000	9238600	35990000
>Os02g0729400-01 Extracellular calcium sensing receptor.	0.00246987	78.763	_NAK(gl)QAEAEIAALK_	74.1966	1	3	735.899	1.1164	0	0	0	0	0	0	0	0	0	0
>Os02g0732500-01 ADP-ribosylation factor-like protein.	1.32246e-05	111.06	_DSIPIAK(gl)SELHDLLTK_	69.8099	1	7	947.518	-2.2082	35027000	0	0	0	0	0	20773000	0	9220300	5033700
>Os02g0735200-01 Glutamine synthetase shoot isozyme (EC 6.3.1.2) (Glutamate--ammonia ligase) (Clone lambda-GS28).	0.000710646	85.837	_TLSGPVTDPSK(gl)LPK_	27.6912	0.998301	11	777.43	1.0491	258500000	42175000	50153000	0	0	49041000	25296000	49097000	26695000	16041000
>Os02g0735900-01 Zinc finger, RING/FYVE/PHD-type domain containing protein.	3.82048e-32	115.18	_YSDPSEDGQK(gl)GTDEGVMIPVLNNSGTSTSER_	115.183	1	10	1128.84	-2.2951	0	0	0	0	0	0	0	0	0	0
>Os02g0738900-01 Dynamin-related protein, Secondary cell wall cellulose biosynthesis	0.0169464	62.924	_IVASFEGK(gl)FPDR_	62.9238	1	8	493.925	0.57709	0	0	0	0	0	0	0	0	0	0
>Os02g0739100-01 Formin-like protein 16.	0.0116456	68.132	_EFEK(gl)EGDGGR_	68.1321	1	4	619.276	0.84503	0	0	0	0	0	0	0	0	0	0
>Os02g0741500-01 Ribbon-helix-helix domain containing protein.	0.00421411	76.522	_IQAIAK(gl)DGEIER_	76.5225	1	6	728.891	-1.1557	1053300	0	0	0	0	0	0	1053300	0	0
>Os02g0741500-01 Ribbon-helix-helix domain containing protein.	2.20451e-06	91.079	_KAGELEGVIK(gl)ALETHLTQVEDEYKEK_	44.6803	0.999966	10	768.653	0.35315	11722000	0	0	0	0	0	0	5204200	6517600	0
>Os02g0741700-01 Conserved hypothetical protein.	0.00191305	80.534	_LLKPK(gl)ETLLLGHAYR_	8.84218	0.884524	5	467.279	0.14382	7023600	0	7023600	0	0	0	0	0	0	0
>Os02g0742200-01 Small GTP-binding protein OsRac3.	2.6723e-16	161.04	_TQQNVK(gl)GVFDAAIK_	71.7825	1	6	816.939	-0.079	125990000	40374000	36163000	0	0	0	0	21914000	0	27536000
>Os02g0743400-01 Auxin transport protein REH1.	6.01177e-173	235.24	_DAEAGDEK(gl)AAAAAGADPSK_	156.492	1	8	929.924	0.095508	187990000	0	53970000	0	0	25620000	18755000	58166000	13612000	17862000
>Os02g0743500-02 EDR1.	3.01442e-08	129.62	_K(gl)GSGGVGGNHHLHAEQR_	62.7654	1	1	464.482	-0.043273	43878000	0	22724000	0	0	21154000	0	0	0	0
>Os02g0750600-01 Membrane-anchored ubiquitin-fold protein, HCG-1 domain containing protein.	0.0103035	68.536	_EITPK(gl)TVNDLK_	28.5203	0.998596	5	686.378	0.34992	105130000	18701000	16676000	0	0	18820000	0	22850000	15695000	12390000
>Os02g0750600-01 Membrane-anchored ubiquitin-fold protein, HCG-1 domain containing protein.	0.00748707	71.268	_TVNDLK(gl)LINAGR_	43.8967	1	6	476.604	-0.87544	66226000	10402000	15914000	0	0	28558000	0	0	0	11352000
>Os02g0750600-01 Membrane-anchored ubiquitin-fold protein, HCG-1 domain containing protein.	6.57113e-22	121.44	_LFDGTDIGPSK(gl)YDPSTTVSALK_	69.2515	1	11	1213.61	-1.7606	35155000	0	0	0	0	0	0	11705000	23449000	0
>Os02g0750600-01 Membrane-anchored ubiquitin-fold protein, HCG-1 domain containing protein.	0.00550314	79.286	_WPQDK(gl)EITPK_	63.4219	1	5	678.351	-0.18242	37891000	9774500	8192100	0	0	11415000	8509500	0	0	0
>Os02g0753800-01 Annexin p35.	0.0124349	66.92	_AFK(gl)GWGTNEK_	43.5423	0.999956	3	626.309	-0.55882	5469800	5469800	0	0	0	0	0	0	0	0
>Os02g0760300-01 Immunophilin.	2.7311e-05	107.35	_TILK(gl)AGTGPKPVKGQK_	45.9384	0.999974	4	579.684	0.10405	96000000	34059000	12814000	0	0	19443000	17407000	0	0	12277000
>Os02g0760300-01 Immunophilin.	4.70254e-08	133.86	_VTVHCTGFGK(gl)DNDLAK_	39.3128	0.999883	10	625.972	-0.39312	115250000	23505000	24787000	0	0	23244000	15714000	11913000	0	16089000
>Os02g0760500-01 ER6 protein (Fragment).	2.33425e-08	133.47	_RITQAILDHALK(gl)ICSEK_	5.83197	0.79296	12	528.291	-0.1701	53809000	0	0	0	0	15722000	0	14761000	15321000	8005400
>Os02g0761900-01 Dimethylmenaquinone methyltransferase family protein.	9.59374e-05	142.98	_EFLEEK(gl)GQGR_	70.3627	1	6	653.823	0.79891	421410000	78465000	72542000	0	0	60201000	52190000	76460000	0	81554000
>Os02g0762100-01 Regulator of ribonuclease-like protein 2.	0.00049807	110.84	_ELLQEK(gl)GHGR_	110.838	1	6	640.839	1.5884	0	0	0	0	0	0	0	0	0	0
>Os02g0763200-01 Galactoside 2-alpha-L-fucosyltransferase (EC 2.4.1.69) (Xyloglucan alpha-(1,2)-fucosyltransferase) (AtFUT1).	0.00100144	94.191	_APGVDADDDK(gl)KR_	9.47392	0.898571	10	467.564	-0.24615	73472000	0	0	0	0	17597000	7734700	29335000	0	18805000
>Os02g0773200-01 UspA domain containing protein.	0.000327082	109.66	_YGINPDKEVLEILQAESKSK(gl)_	1.63521	0.593034	20	792.42	-0.82104	57593000	0	0	0	0	18438000	11423000	12191000	0	15541000
>Os02g0778400-01 UMP/CMP kinase a (EC 2.7.1.48).	5.66787e-34	198.42	_AEIK(gl)SGSENGTMIENMIK_	83.1191	1	4	689.335	-0.16608	525610000	25725000	36157000	0	21883000	124260000	92321000	52194000	83879000	89188000
>Os02g0778400-01 UMP/CMP kinase a (EC 2.7.1.48).	0.00120202	82.007	_SGSENGTMIENMIK(gl)EGK_	26.1422	0.997575	14	969.948	0.10445	0	0	0	0	0	0	0	0	0	0
>Os02g0778400-01 UMP/CMP kinase a (EC 2.7.1.48).	0.000681879	90.731	_EGK(gl)IVPSEVTIK_	87.864	1	3	707.401	0.34071	45304000	0	0	0	0	7603600	0	11558000	16744000	9397600
>Os02g0778400-01 UMP/CMP kinase a (EC 2.7.1.48).	7.3951e-07	118.47	_IVPSEVTIK(gl)LLQEAMIK_	66.7746	1	9	676.059	-0.13554	38712000	5096700	0	0	0	0	20211000	5045800	0	8357900
>Os02g0783700-01 Lysine ketoglutarate reductase/saccharopine dehydrogenase.	0.0114961	69.721	_SLSQHPQSSK(gl)R_	69.7206	1	10	456.904	0.30241	29364000	0	0	0	0	9163100	0	13144000	0	7056400
>Os02g0785800-01 Ribosomal protein L35A.	4.08595e-10	147.25	_SK(gl)SNQYENTSLVQIEGVNTK_	139.56	1	2	785.059	-0.56138	31469000	12857000	18611000	0	0	0	0	0	0	0
>Os02g0787100-01 serine esterase family protein.	0.0168907	76.1	_FAAEQFVK(gl)R_	76.0998	1	8	605.322	-3.9376	0	0	0	0	0	0	0	0	0	0
>Os02g0787800-01 Diacylglycerol kinase accessory region domain containing protein.	0.0147859	74.162	_RAVAAAVK(gl)AK_	21.3724	0.992762	8	366.896	0.079934	35279000	0	10381000	0	0	4532200	0	20366000	0	0
>Os02g0788400-01 Eukaryotic translation initiation factor 3 subunit-like protein.	3.87295e-24	173.03	_AISK(gl)LNGYGYDNLILR_	77.7461	1	4	642.014	-0.025325	161350000	32767000	29562000	0	0	22655000	16731000	21703000	13856000	24080000
>Os02g0788400-01 Eukaryotic translation initiation factor 3 subunit-like protein.	6.70451e-07	129.15	_APGSK(gl)AEEPSASGDPLASK_	119.639	1	5	956.966	-0.57123	143270000	22238000	34228000	0	0	16848000	7473600	14973000	36143000	11363000
>Os02g0788400-01 Eukaryotic translation initiation factor 3 subunit-like protein.	4.36732e-07	170.99	_(ac)AVEVATQK(gl)IR_	111.057	1	8	635.859	0.84901	603550000	93735000	82906000	0	60125000	0	61585000	127700000	92515000	84978000
>Os02g0788400-01 Eukaryotic translation initiation factor 3 subunit-like protein.	0.00517418	128.27	_FDDK(gl)GNKVK_	17.467	0.982395	4	582.804	0.51349	62282000	0	16209000	0	0	0	0	22320000	0	23752000
>Os02g0788400-01 Eukaryotic translation initiation factor 3 subunit-like protein.	0.00155159	138.08	_FDDKGNK(gl)VK_	27.0265	0.998014	7	582.804	0.16738	58113000	22464000	0	0	0	11897000	0	0	0	23752000
>Os02g0789400-01 9G8-like SR protein (RSZp22 splicing factor).	0.00985101	84.468	_K(gl)PPGFAFIDFDDKR_	83.1502	1	1	589.634	0.8005	0	0	0	0	0	0	0	0	0	0
>Os02g0793100-01 Armadillo-type fold domain containing protein.	0.000219676	92.977	_ALQAAVLQEWHQLCK(gl)EK_	0	0.5	15	722.709	1.3918	0	0	0	0	0	0	0	0	0	0
>Os02g0793100-01 Armadillo-type fold domain containing protein.	0.000219676	92.977	_ALQAAVLQEWHQLCK(gl)EK_	0	0.5	17	722.709	1.3918	0	0	0	0	0	0	0	0	0	0
>Os02g0793100-01 Armadillo-type fold domain containing protein.	2.02892e-05	105.53	_TIK(gl)AGASQDQILNETR_	58.6347	1	3	929.985	0.4384	62636000	10336000	17981000	0	0	0	14549000	12691000	0	7078300
>Os02g0793700-02 Cytochrome b5 domain containing protein.	0.000295353	133.13	_FQAK(gl)YPVVAR_	99.815	1	4	646.859	0.29995	447070000	71200000	77576000	0	0	74645000	79723000	54966000	46684000	42272000
>Os02g0793700-02 Cytochrome b5 domain containing protein.	0.00120154	99.174	_GK(gl)VYDVTSGR_	80.8341	1	2	598.307	0.032546	155840000	41821000	31843000	0	0	0	28735000	23676000	0	29765000
>Os02g0795300-01 protein binding / zinc ion binding.	0.000140094	104.17	_SHAAGDGEAASDK(gl)TK_	0	0.5	13	779.858	2.2597	0	0	0	0	0	0	0	0	0	0
>Os02g0795300-01 protein binding / zinc ion binding.	0.000140094	104.17	_SHAAGDGEAASDK(gl)TK_	0	0.5	15	779.858	2.2597	0	0	0	0	0	0	0	0	0	0
>Os02g0802500-01 H(+)-translocating (Pyrophosphate-ENERGIZED) inorganic pyrophosphatase beta-1 polypeptide (EC 3.6.1.1) (Fragment).	1.37083e-21	179.5	_SK(gl)DGYGDSLIEEEEGLNDHNVVAK_	177.408	1	2	911.426	0.27248	70842000	0	8131000	0	0	18212000	12865000	18822000	0	12813000
>Os02g0803700-01 26S protease regulatory subunit 6A homolog (TAT-binding protein homolog 1) (TBP-1).	0.0176972	107.29	_KGK(gl)CVVLK_	27.5888	0.998261	3	523.313	0.63354	14843000	0	14843000	0	0	0	0	0	0	0
>Os02g0803700-01 26S protease regulatory subunit 6A homolog (TAT-binding protein homolog 1) (TBP-1).	2.54501e-05	115.82	_K(gl)MNVNPDVNFEELAR_	48.131	1	1	630.644	0.42639	27615000	6582300	17076000	0	0	0	1811600	2144900	0	0
>Os02g0803700-01 26S protease regulatory subunit 6A homolog (TAT-binding protein homolog 1) (TBP-1).	0.000874532	86.959	_QIQELVEAIVLPMTHK(gl)DRFQK_	10.4257	0.916874	16	660.11	0.23427	7111800	0	0	0	0	0	7111800	0	0	0
>Os02g0803700-01 26S protease regulatory subunit 6A homolog (TAT-binding protein homolog 1) (TBP-1).	4.84762e-08	134.76	_QTIFLPVIGLVDPEK(gl)LKPGDLVGVNK_	16.7099	0.978286	15	726.671	0.30124	80446000	12778000	25471000	0	12282000	0	8224900	0	8540100	13150000
>Os02g0803700-01 26S protease regulatory subunit 6A homolog (TAT-binding protein homolog 1) (TBP-1).	2.75999e-06	90.097	_QTIFLPVIGLVDPEKLK(gl)PGDLVGVNK_	1.05796	0.548081	17	726.671	0.065741	16597000	0	0	0	0	16597000	0	0	0	0
>Os02g0803700-01 26S protease regulatory subunit 6A homolog (TAT-binding protein homolog 1) (TBP-1).	2.42678e-06	138.45	_TNLEVESYK(gl)EK_	24.3331	0.996326	9	485.244	0.21475	400460000	91145000	81561000	0	0	72689000	14204000	73175000	53946000	13737000
>Os02g0803700-01 26S protease regulatory subunit 6A homolog (TAT-binding protein homolog 1) (TBP-1).	1.00591e-05	132.03	_TNLEVESYKEK(gl)_	2.45763	0.637814	11	727.362	0.013172	181940000	0	0	0	46290000	0	81708000	0	53946000	0
>Os02g0803700-01 26S protease regulatory subunit 6A homolog (TAT-binding protein homolog 1) (TBP-1).	2.40384e-30	201.87	_VK(gl)AMEVDEKPTEDYNDIGGLEK_	125.601	1	2	865.415	-0.8208	172540000	22441000	64379000	0	0	27654000	0	28501000	0	29569000
>Os02g0803700-01 26S protease regulatory subunit 6A homolog (TAT-binding protein homolog 1) (TBP-1).	0.00917949	119.29	_VLK(gl)DELQR_	98.9966	1	3	372.212	-0.022272	2136500000	275440000	419240000	180230000	161330000	286840000	248740000	207050000	218380000	139260000
>Os02g0804100-01 predicted protein.	3.63135e-08	158.79	_FVTAVVGFGK(gl)K_	11.2604	0.930397	10	633.864	-0.15244	555310000	100440000	104800000	0	0	107130000	31021000	117250000	0	94672000
>Os02g0804100-01 predicted protein.	1.26016e-05	132.78	_FVTAVVGFGKK(gl)_	1.83891	0.604303	11	633.864	-0.1542	693280000	58157000	58816000	0	74660000	46826000	138270000	104980000	168540000	43029000
>Os02g0805200-01 Proliferating cell nuclear antigen (PCNA) (Cyclin).	1.12253e-106	316.34	_DLSSIGDTVIISVTK(gl)EGVK_	29.1933	0.998797	15	1038.07	0.06564	816240000	122460000	159180000	37803000	90388000	78685000	62781000	137090000	61187000	66667000
>Os02g0805200-01 Proliferating cell nuclear antigen (PCNA) (Cyclin).	0.000154754	87.85	_DLSSIGDTVIISVTKEGVK(gl)_	3.3573	0.68418	19	692.379	0.19739	230600000	0	0	0	0	68700000	51674000	0	36871000	73353000
>Os02g0813500-01 Glutathione reductase, cytosolic (EC 1.8.1.7) (GR) (GRase).	2.78038e-05	98.062	_LHPGTNLSELSK(gl)TADGIK_	32.1128	0.999386	12	665.688	0.24654	10006000	0	5070400	0	0	4935900	0	0	0	0
>Os02g0816500-01 Tubulin binding cofactor A family protein.	0.00385365	67.43	_GADPYDLK(gl)QQENVLAESR_	67.4303	1	8	716.35	0.57665	6683400	0	6683400	0	0	0	0	0	0	0
>Os02g0817700-02 3-ketoacyl-CoA thiolase (Fragment).	0.0111118	61.767	_K(gl)VVISVDDGIRPGTTASGLAK_	61.7674	0.999999	1	733.409	0.33366	9384000	0	9384000	0	0	0	0	0	0	0
>Os02g0821200-01 Ribosomal protein L28e domain containing protein.	0.000588795	77.847	_AVK(gl)NQVSDNYYRPDLTKPALAR_	49.4129	0.999989	3	659.1	0.31689	177630000	58818000	0	0	64539000	54277000	0	0	0	0
>Os02g0821200-01 Ribosomal protein L28e domain containing protein.	1.67797e-15	159.26	_NQVSDNYYRPDLTK(gl)PALAR_	79.3106	1	14	1168.09	-0.085154	2678400000	244280000	454550000	31155000	242550000	411490000	137020000	548860000	338380000	270090000
>Os02g0821200-01 Ribosomal protein L28e domain containing protein.	0.000521365	94.122	_DAAVVLSTTK(gl)TK_	6.1011	0.802949	10	674.378	1.145	33178000	19097000	14081000	0	0	0	0	0	0	0
>Os02g0821200-01 Ribosomal protein L28e domain containing protein.	0.000460034	95.417	_DAAVVLSTTKTK(gl)_	3.797	0.705638	12	674.378	0.067458	76978000	0	14081000	0	0	16361000	11958000	22695000	0	11882000
>Os02g0821200-01 Ribosomal protein L28e domain containing protein.	0.000447163	105.52	_KQNAPAK(gl)LYHK_	53.5329	0.999995	7	471.265	0.027089	517780000	102020000	87744000	0	0	108410000	116370000	24742000	23985000	54509000
>Os02g0821200-01 Ribosomal protein L28e domain containing protein.	0.00929941	109.48	_LYHK(gl)SVMR_	100.984	1	4	574.306	0.82674	2829600000	327230000	388950000	0	273350000	678590000	332900000	179470000	77499000	571600000
>Os02g0821200-01 Ribosomal protein L28e domain containing protein.	0.000352278	88.396	_TVTIQPSGGK(gl)DAAVVLSTTK_	41.6517	0.999932	10	696.383	0.12957	34223000	9508400	13431000	0	0	11283000	0	0	0	0
>Os02g0821800-02 Fibrillarin-2.	4.16431e-10	142.97	_LK(gl)ADQFKPSEQVTLEPFER_	60.4425	0.999999	2	792.745	-0.67538	92181000	19063000	39404000	0	0	0	0	16547000	0	17166000
>Os02g0822300-00 RNA-binding protein Nova-1.	1.46272e-09	142.85	_K(gl)VTITGTSEAIQAAESMIMQR_	142.851	1	1	793.738	1.0644	73839000	27384000	0	0	0	0	0	0	0	46456000
>Os02g0822300-00 RNA-binding protein Nova-1.	2.03171e-05	120.11	_LVVPNSSCGGIIGK(gl)GGSTIK_	12.931	0.951546	14	686.705	-0.081042	127910000	17668000	18087000	0	0	37728000	26692000	27735000	0	0
>Os02g0822300-00 RNA-binding protein Nova-1.	0.000330466	91.637	_LVVPNSSCGGIIGKGGSTIK(gl)_	1.4165	0.580825	20	686.705	0.10311	17707000	0	0	0	0	0	0	0	0	17707000
>Os02g0830100-01 Oligopeptidase A.	4.53911e-05	120.55	_FSENVLDATK(gl)K_	16.2559	0.976867	10	683.354	0.21837	396620000	91333000	90126000	0	18355000	18830000	32165000	55055000	42013000	48740000
>Os02g0834000-01 Rac-like GTP-binding protein 5.	1.18212e-13	102.07	_DDK(gl)QFFVDHPGAVPISTAQGEELR_	102.07	1	3	924.119	-0.50896	0	0	0	0	0	0	0	0	0	0
>Os02g0834000-01 Rac-like GTP-binding protein 5.	0.000261897	99.566	_TQQNIK(gl)AVFDAAIK_	42.8126	0.999948	6	554.305	0.75066	87577000	21985000	25337000	0	0	20054000	0	8325100	0	11875000
>Os03g0101300-01 Hexose transporter.	7.48056e-66	240.13	_LRGTAAVHK(gl)ELEDLVMASEVSK_	86.0204	1	9	625.082	-0.25706	663950000	71149000	94436000	0	44074000	116100000	95003000	101970000	38709000	102510000
>Os03g0109500-00 40S ribosomal protein S17-4.	0.000199066	107.97	_GISLK(gl)LQEEER_	54.199	1	5	708.378	2.7143	18577000	4709200	7716800	0	0	6150900	0	0	0	0
>Os03g0109500-00 40S ribosomal protein S17-4.	0.0118542	81.95	_QVIEK(gl)YYSR_	57.5318	1	5	650.338	0.23533	22595000	0	0	0	0	12210000	10385000	0	0	0
>Os03g0109500-00 40S ribosomal protein S17-4.	0.020615	64.65	_VLEEVSILPSK(gl)R_	64.6504	1	11	742.428	-0.99834	3979500	0	3979500	0	0	0	0	0	0	0
>Os03g0111200-01 Remorin.	7.10001e-07	141.38	_(ac)AEEAK(gl)KVEVTK_	8.52183	0.876773	5	694.375	0.93699	64590000	16112000	8809100	0	0	13731000	12249000	0	0	13689000
>Os03g0111200-01 Remorin.	2.93022e-20	214.47	_KVEVTK(gl)DIAEEK_	99.1305	1	6	751.907	0.17478	221630000	8601200	61118000	0	0	25943000	38823000	30337000	35164000	21646000
>Os03g0111200-01 Remorin.	7.48947e-09	135.28	_AIVLVK(gl)EAEATGGSAER_	90.5608	1	6	907.984	0.069579	169430000	18622000	29655000	0	0	24486000	36620000	25940000	0	34105000
>Os03g0111200-01 Remorin.	0.000464591	70.99	_AVVPLPTPPATEHDDSK(gl)AIVLVK_	23.5688	0.995623	17	837.799	1.4865	121760000	21972000	24108000	0	0	22898000	19577000	0	18258000	14949000
>Os03g0111200-01 Remorin.	4.44357e-23	126.9	_DIAEEK(gl)AVVPLPTPPATEHDDSK_	123.096	1	6	858.429	-0.48235	85589000	31828000	32698000	0	0	0	0	0	21063000	0
>Os03g0112101-00 Adaptin N terminal region family protein, expressed.	0.0129708	63.602	_ILMGTDVVK(gl)NVNK_	18.7739	0.986912	9	772.927	-0.13243	0	0	0	0	0	0	0	0	0	0
>Os03g0114800-01 Protein of unknown function DUF791 family protein.	0.0027412	74.12	_SSTK(gl)AQEMVDEDEPLNP_	58.1586	1	4	1002.45	3.2365	0	0	0	0	0	0	0	0	0	0
>Os03g0116400-01 Membrane protein.	9.26998e-16	184.34	_ATSHADVEK(gl)GAR_	93.0108	1	9	452.56	0.33601	1356900000	161800000	29838000	96662000	0	262340000	260960000	206400000	151340000	187560000
>Os03g0116500-01 Constitutive photomorphogenic 11.	0.000223494	101.71	_AAAGLAYLATK(gl)K_	7.92464	0.861131	11	646.372	0.052646	33353000	0	10059000	0	0	12262000	11031000	0	0	0
>Os03g0118800-01 Hydroxymethylglutaryl-CoA synthase.	0.000545268	91.914	_HVVAPEK(gl)FVAALK_	45.7568	0.999973	7	508.296	2.3901	142420000	28464000	9108200	0	0	27326000	22552000	16534000	17512000	20927000
>Os03g0121700-01 Nascent polypeptide-associated complex alpha subunit-like protein 3 (NAC-alpha-like protein 3) (Alpha-NAC-like protein 3).	3.63886e-16	130.03	_MQDLSK(gl)VMSKPDAAAAAPADEEEEVDETGIEPR_	10.0299	0.909659	6	911.674	-0.096345	66831000	20972000	21607000	0	0	11691000	0	0	0	12560000
>Os03g0121700-01 Nascent polypeptide-associated complex alpha subunit-like protein 3 (NAC-alpha-like protein 3) (Alpha-NAC-like protein 3).	1.2309e-24	131.42	_VMSK(gl)PDAAAAAPADEEEEVDETGIEPR_	103.116	1	4	981.117	-0.40601	34385000	0	21559000	0	0	0	0	0	0	12826000
>Os03g0123100-01 SUMO E2 conjugating enzyme SCE1.	0.00128969	88.134	_VRLQAK(gl)QYPPIV_	79.693	1	6	763.446	5.1152	130620000	17479000	11576000	0	0	101570000	0	0	0	0
>Os03g0123600-01 Protein of unknown function Cys-rich family protein.	2.91623e-47	185.59	_(ac)ASSQANLDK(gl)M(ox)QLR_	107.646	1	9	817.402	1.1117	519490000	75359000	82037000	0	0	90927000	80507000	104220000	0	86433000
>Os03g0131200-01 Catalase, Hydrogen peroxide-induced leaf cell death	0.00244441	80.238	_GPILLEDYHLVEK(gl)LANFDR_	80.2376	1	13	786.081	-2.6227	4611500	0	4611500	0	0	0	0	0	0	0
>Os03g0131300-01 Ubiquilin domain containing protein.	3.89126e-06	125.04	_ILK(gl)DEQTLASYGVETDHTIHMVR_	125.042	1	3	693.351	-0.78916	20012000	0	8306700	0	0	11705000	0	0	0	0
>Os03g0134900-01 Glutathione S-transferase GSTF14 (Fragment).	5.80891e-10	175.74	_EVQVANASSK(gl)R_	175.743	1	10	651.842	2.0353	17161000	0	0	0	0	17161000	0	0	0	0
>Os03g0136200-01 24-methylenesterol C-methyltransferase 2 (EC 2.1.1.143) (24-sterol C- methyltransferase 2) (Sterol-C-methyltransferase 2).	0.0138026	64.82	_MGSITNDK(gl)VK_	6.45006	0.815354	8	603.811	-0.69689	0	0	0	0	0	0	0	0	0	0
>Os03g0136200-01 24-methylenesterol C-methyltransferase 2 (EC 2.1.1.143) (24-sterol C- methyltransferase 2) (Sterol-C-methyltransferase 2).	6.61029e-05	95.094	_VADLLQAK(gl)PGHR_	53.9665	1	8	709.897	-2.7676	277660000	33962000	78691000	0	0	47309000	28224000	21098000	29714000	38661000
>Os03g0138700-01 TGF-beta receptor, type I/II extracellular region family protein.	1.29941e-30	138.3	_VAVPADAK(gl)ELHELELEEYTR_	108.171	1	8	809.411	0.38334	154180000	0	0	0	114690000	39492000	0	0	0	0
>Os03g0140200-01 Cytochrome P450 86A1 (EC 1.14.-.-) (CYPLXXXVI) (P450-dependent fatty acid omega-hydroxylase).	7.67449e-05	95.347	_MEGVWGK(gl)DCTEFLPER_	84.1397	1	7	689.98	-0.086745	59476000	14084000	19046000	0	0	0	0	26346000	0	0
>Os03g0146300-01 Cyclin-dependent kinases regulatory subunit.	3.19241e-10	133.32	_HVVLPPEVAK(gl)LLPK_	38.4977	0.999859	10	552.007	0.27197	321800000	42166000	45888000	0	30264000	51483000	49012000	25676000	35230000	42084000
>Os03g0147400-01 Divalent ion symporter domain containing protein.	0.0016119	73.464	_SVNSEADIQLAIK(gl)SLR_	50.6082	1	13	620.006	-0.23239	27164000	0	6570900	0	0	12469000	8124900	0	0	0
>Os03g0150600-01 Pi transporter, Pi homeostasis	2.47675e-12	198.81	_NAK(gl)QAAADM(ox)SK_	76.2831	1	3	632.801	-0.14072	2774600000	544360000	490370000	0	342370000	0	794850000	325770000	267640000	9258400
>Os03g0150600-01 Pi transporter, Pi homeostasis	2.53451e-06	88.396	_QAAADMSK(gl)VLHTQIEESADR_	88.3965	1	8	772.041	-1.6219	0	0	0	0	0	0	0	0	0	0
>Os03g0151800-02 Cell division control protein 48 homolog A (AtCDC48a).	7.0165e-40	207.44	_AFEEAEK(gl)NAPSIIFIDEIDSIAPK_	166.495	1	7	921.136	-1.0196	633530000	104630000	71404000	0	101370000	121150000	0	83928000	53863000	97183000
>Os03g0151800-02 Cell division control protein 48 homolog A (AtCDC48a).	0.00615286	55.097	_(ac)ASQGEPSSSSDPK(gl)GKK_	5.87434	0.748315	13	582.615	0.47338	6547800	0	0	6547800	0	0	0	0	0	0
>Os03g0151800-02 Cell division control protein 48 homolog A (AtCDC48a).	3.11563e-18	106.04	_DNPEAM(ox)EEDEVDDIAEIK(gl)AAHFEESMK_	45.0983	0.999969	18	1074.8	4.0052	15491000	0	0	0	0	0	0	15491000	0	0
>Os03g0151800-02 Cell division control protein 48 homolog A (AtCDC48a).	8.43463e-78	189.87	_ELQETVQYPVEHPEK(gl)FEK_	2.90051	0.661025	15	1172.58	-1.1761	310240000	153650000	10378000	0	0	105360000	22402000	0	18451000	0
>Os03g0151800-02 Cell division control protein 48 homolog A (AtCDC48a).	6.45024e-25	180.92	_ELQETVQYPVEHPEKFEK(gl)_	22.9297	0.994932	18	782.053	-0.54961	484230000	166930000	10378000	0	0	147100000	44805000	18505000	96517000	0
>Os03g0151800-02 Cell division control protein 48 homolog A (AtCDC48a).	2.93337e-166	230.99	_ETVVEVPNVSWEDIGGLENVK(gl)R_	192.983	1	21	1292.16	1.1563e-05	838110000	119060000	143320000	0	0	164420000	106280000	110640000	69190000	125210000
>Os03g0151800-02 Cell division control protein 48 homolog A (AtCDC48a).	0.00403208	55.589	_GVLFYGPPGCGK(gl)TLLAK_	23.0389	0.995057	12	631.341	-0.93294	7797300	0	7797300	0	0	0	0	0	0	0
>Os03g0151800-02 Cell division control protein 48 homolog A (AtCDC48a).	0.00259487	169.09	_K(gl)AFEEAEK_	143.608	1	1	533.264	-0.11188	539230000	138690000	130060000	0	0	84599000	69838000	58416000	0	57624000
>Os03g0151800-02 Cell division control protein 48 homolog A (AtCDC48a).	5.81356e-46	253.1	_SPVAK(gl)DVDLNALAK_	123.992	1	5	777.928	0.46421	8144300000	1004700000	1178300000	352760000	367410000	1431400000	1047300000	1533500000	998390000	230710000
>Os03g0151800-02 Cell division control protein 48 homolog A (AtCDC48a).	2.2143e-10	151.44	_K(gl)YQAFAQTLQQSR_	30.308	1	1	561.625	0.69622	92455000	25489000	12115000	0	0	27551000	19544000	0	0	7755300
>Os03g0151800-02 Cell division control protein 48 homolog A (AtCDC48a).	1.14557e-33	199.58	_LGDVVSVHQCPDVK(gl)YGK_	28.1141	0.998459	14	672.339	-0.44596	758100000	122880000	200640000	0	0	168900000	40666000	89499000	43174000	92326000
>Os03g0151800-02 Cell division control protein 48 homolog A (AtCDC48a).	0.00240264	71.558	_LGDVVSVHQCPDVKYGK(gl)R_	1.22302	0.569941	17	543.531	-0.74694	35759000	0	0	0	35759000	0	0	0	0	0
>Os03g0151800-02 Cell division control protein 48 homolog A (AtCDC48a).	0.00326288	111.95	_LQIFK(gl)ACLR_	54.7223	1	5	631.856	0.19746	135070000	24386000	21065000	0	0	35611000	28444000	14758000	10805000	0
>Os03g0151800-02 Cell division control protein 48 homolog A (AtCDC48a).	7.07755e-08	119.32	_LVVDEATNDDNSVIGMHPDTMEK(gl)LQLFR_	113.597	1	23	826.151	1.3982	49727000	0	24558000	0	0	25169000	0	0	0	0
>Os03g0151800-02 Cell division control protein 48 homolog A (AtCDC48a).	9.79333e-09	105.96	_RK(gl)DNPEAMEEDEVDDIAEIK_	104.748	1	2	820.711	-0.099237	0	0	0	0	0	0	0	0	0	0
>Os03g0151800-02 Cell division control protein 48 homolog A (AtCDC48a).	1.55948e-07	127.71	_VLNQLLTEMDGMNAK(gl)K_	9.58464	0.900871	15	959.99	-0.21265	31481000	20064000	5285200	0	0	0	0	0	0	6131500
>Os03g0151800-02 Cell division control protein 48 homolog A (AtCDC48a).	2.82393e-08	136.33	_VLNQLLTEMDGMNAKK(gl)_	1.44187	0.582246	16	640.329	-0.12788	37087000	0	26697000	0	0	0	10390000	0	0	0
>Os03g0154700-01 40S ribosomal protein S9.	5.1628e-06	136.02	_AGMAK(gl)SIHHAR_	110.387	1	5	431.56	-0.32914	342510000	102220000	84798000	0	0	89783000	0	0	0	65703000
>Os03g0154700-01 40S ribosomal protein S9.	1.63792e-06	143.96	_HLLTLDEK(gl)NPR_	124.103	1	8	725.394	0.090115	594780000	108680000	119910000	0	89591000	12851000	0	100330000	75577000	87846000
>Os03g0154700-01 40S ribosomal protein S9.	6.49772e-17	166.6	_K(gl)ASGGGGDGEEEDEE_	165.642	1	1	790.303	-0.42656	17007000	0	6409100	0	0	5334700	5263000	0	0	0
>Os03g0157600-00 Heat shock protein Hsp20 domain containing protein.	2.30677e-07	135.55	_VQIDNHGK(gl)LR_	112.357	1	8	647.355	-2.0231	155930000	72973000	0	0	0	14215000	0	68745000	0	0
>Os03g0158500-01 YT521-B-like protein family protein.	4.3187e-07	115.14	_AVDAATEPAGAKK(gl)_	1.3691	0.578166	13	671.852	0.20346	0	0	0	0	0	0	0	0	0	0
>Os03g0158500-01 YT521-B-like protein family protein.	0.00876461	66.568	_TQNK(gl)GSTPQQMGMNNR_	66.5682	1	4	635.96	0.022928	0	0	0	0	0	0	0	0	0	0
>Os03g0179400-01 Drought-inducible receptor-like cytoplasmic kinase, Drought tolerance, Regulator of grain yield	1.356e-16	156.24	_GLAFLHEAEK(gl)PVIYR_	72.4172	1	10	619.672	-0.072928	168980000	1948600	19107000	0	6128000	77437000	16738000	13694000	21454000	12471000
>Os03g0161800-01 SIPL.	2.14163e-06	112.8	_EFIPLSK(gl)LSELGILSWR_	112.798	1	7	701.393	1.0574	4939200	0	0	0	0	4939200	0	0	0	0
>Os03g0162200-01 Histone H2A.	0.00446035	85.744	_GGK(gl)GLLAAK(gl)_	82.4258	1	3	348.205	0.08141	181420000	29178000	43356000	0	70970000	0	0	0	22553000	15363000
>Os03g0162200-01 Histone H2A.	0.00237353	84.479	_GGK(gl)GLLAAK(gl)_	82.4258	1	9	348.205	0.08141	453720000	44124000	61801000	0	116850000	43634000	38066000	52406000	59987000	36852000
>Os03g0162200-01 Histone H2A.	0.00565833	121.73	_SLINK(gl)TSK(gl)E_	63.4265	1	5	624.333	1.2695	74934000000	10015000000	12530000000	0	0	9125100000	13970000000	11629000000	10065000000	7599000000
>Os03g0165800-01 Vesicle-associated membrane protein 725 (AtVAMP725).	0.00435624	74.772	_VLDRGEK(gl)IELLVDK_	67.1801	1	7	870.996	0.01295	4630200	0	0	0	0	0	0	4630200	0	0
>Os07g0211400-01 Kinase associated protein phosphatase.	0.00296326	82.102	_EK(gl)VLSYSDASDVLR_	82.1017	1	2	848.431	-1.5433	0	0	0	0	0	0	0	0	0	0
>Os03g0177400-01 EF-1 alpha.	0.00223883	79.022	_ARYDEIVK(gl)EVSSYLK_	46.1266	0.999976	8	638.67	0.83243	12449000	0	12449000	0	0	0	0	0	0	0
>Os03g0177400-01 EF-1 alpha.	0.00263005	128.51	_DPTGAK(gl)VTK_	40.6003	0.999913	6	515.78	0.21437	679950000	164410000	130770000	0	0	50907000	0	174270000	0	159590000
>Os03g0177400-01 EF-1 alpha.	3.19976e-13	171.29	_GYVASNSK(gl)DDPAK_	53.4731	0.999996	8	733.35	0.19239	802240000	140200000	117650000	49882000	0	133480000	101940000	112520000	24085000	122470000
>Os03g0177400-01 EF-1 alpha.	0.00391387	91.937	_MDATTPK(gl)YSK_	16.3236	0.977216	7	628.303	-0.090151	107350000	12490000	43212000	0	0	13999000	0	28677000	0	8969900
>Os03g0177400-01 EF-1 alpha.	1.74206e-06	108.89	_QMICCCNK(gl)MDATTPK_	50.8219	0.999992	8	986.414	-4.3797	577180000	18610000	16173000	0	37058000	29454000	31359000	65426000	343450000	35647000
>Os03g0177400-01 EF-1 alpha.	3.78677e-23	169.04	_QTVAVGVIK(gl)NVEK_	31.6853	0.999322	9	500.291	0.081827	1408900000	284920000	218650000	0	140320000	145540000	179040000	141240000	164050000	135170000
>Os03g0177400-01 EF-1 alpha.	0.000363259	96.464	_QTVAVGVIKNVEK(gl)_	10.6268	0.920335	13	749.933	0.64081	133380000	0	0	0	0	0	0	133380000	0	0
>Os03g0177400-01 EF-1 alpha.	0.000215726	76.796	_VETGVLK(gl)PGMVVTFGPSGLTTEVK_	66.5375	1	7	854.128	-0.050825	27139000	0	0	0	0	14292000	12847000	0	0	0
>Os03g0180400-01 Proteasome subunit alpha type 6 (EC 3.4.25.1) (20S proteasome alpha subunit A) (20S proteasome subunit alpha-1).	1.56567e-08	72.676	_ATSAGLKEQEAINFLEK(gl)K_	6.31992	0.810766	17	697.708	-0.048756	235480000	61992000	72202000	0	0	46311000	13524000	25561000	10482000	5408500
>Os03g0180400-01 Proteasome subunit alpha type 6 (EC 3.4.25.1) (20S proteasome alpha subunit A) (20S proteasome subunit alpha-1).	0.00392292	80.287	_GK(gl)DSVCVVTQK_	77.1589	1	2	667.84	0.54236	11916000	11916000	0	0	0	0	0	0	0	0
>Os03g0181500-01 Fatty acid elongase (beta-ketoacyl-CoA synthase), Shoot development	1.32647e-07	125.89	_CVFEPGTNCATMK(gl)EGR_	125.893	1	13	985.929	-0.095575	240940000	17542000	0	0	33721000	24522000	62407000	25629000	43445000	33672000
>Os03g0181500-01 Fatty acid elongase (beta-ketoacyl-CoA synthase), Shoot development	4.15399e-45	168.89	_K(gl)SGKFDEDSLAFQSR_	45.5312	0.999972	1	914.945	0.50378	0	0	0	0	0	0	0	0	0	0
>Os03g0181500-01 Fatty acid elongase (beta-ketoacyl-CoA synthase), Shoot development	4.31155e-07	121.79	_LLAK(gl)SGIGDESYMPR_	45.7234	1	4	584.298	0.13952	26157000	0	6559400	0	0	0	0	0	0	19597000
>Os03g0183300-01 Pathogenesis-related transcriptional factor and ERF domain containing protein.	0.00088333	94.122	_WAAEIRDPVK(gl)GIR_	94.1217	1	10	542.302	0.80199	44879000	20354000	24525000	0	0	0	0	0	0	0
>Os03g0187800-01 Protein of unknown function DUF250 domain containing protein.	0.000597242	83.106	_EQEVALAQK(gl)TADVESAAP_	83.1055	1	9	985.987	-1.4974	0	0	0	0	0	0	0	0	0	0
>Os03g0189400-01 Alcohol dehydrogenase ADH.	0.0111511	119.57	_CK(gl)AAVCR_	119.566	1	2	489.734	-0.049283	13489000	0	0	0	0	0	0	13489000	0	0
>Os03g0192500-01 Sporulation stage II, protein E C-terminal domain containing protein.	9.73305e-05	101.43	_TEEVLAK(gl)AADEAR_	101.431	1	7	758.884	-0.24608	0	0	0	0	0	0	0	0	0	0
>Os03g0194300-01 Uncharacterised conserved protein UCP037471 domain containing protein.	0.00080154	106.29	_EVEDVVVK(gl)DR_	86.3444	1	8	651.338	0.96762	92768000	15406000	12785000	0	0	15289000	14373000	17461000	0	17455000
>Os03g0200500-01 40S ribosomal protein S3a (CYC07 protein).	2.69576e-05	103.5	_LMEVHGDYAK(gl)EDIGTK_	36.8272	0.999792	10	640.644	0.33108	6725100	0	6725100	0	0	0	0	0	0	0
>Os03g0200800-01 ARF/SAR superfamily domain containing protein.	0.00512713	68.49	_IDKPEAFPK(gl)QSFTDVMGLK_	38.6713	0.999805	9	755.724	0.68224	52733000	5677500	10000000	0	0	11514000	0	0	11092000	14449000
>Os03g0200800-01 ARF/SAR superfamily domain containing protein.	7.24916e-44	208.39	_QSFTDVM(ox)GLK(gl)TITDR_	129.378	1	10	921.457	-1.1916	952440000	130460000	113930000	0	36828000	176550000	118860000	95623000	90854000	189340000
>Os03g0200800-01 ARF/SAR superfamily domain containing protein.	2.17621e-24	175.65	_NSTNIDSVIDWLVK(gl)HSKK_	15.3043	0.944318	14	733.39	0.23507	344640000	44304000	33965000	0	30302000	75552000	37646000	35239000	41107000	46530000
>Os03g0202200-01 Porin-like protein.	0.000110156	87.85	_LNNTGK(gl)LAALLQHEVKPK_	79.0272	1	6	522.804	-0.35455	157440000	19882000	24294000	0	0	50801000	23664000	20934000	0	17868000
>Os03g0209000-01 MFP1 attachment factor 1.	1.26833e-16	168.31	_LVDTLGGDTILCK(gl)R_	44.9681	1	13	558.966	-0.46643	269670000	53560000	35026000	0	0	27468000	59417000	43245000	14512000	36443000
>Os03g0220100-01 Very-long-chain fatty acid condensing enzyme CUT1.	1.39841e-06	105.96	_AVIDELQK(gl)NLDLSAQHVEASR_	105.958	1	8	817.426	-0.46432	45641000	10522000	4198900	0	0	0	0	17993000	5576100	7351600
>Os03g0220100-01 Very-long-chain fatty acid condensing enzyme CUT1.	1.79092e-80	261.6	_CVYEEEDEQGHSGISLSK(gl)ELMAIAGDALK_	72.2858	1	18	1098.51	-0.82609	177160000	26454000	17954000	0	0	0	0	48002000	31129000	53625000
>Os03g0220100-01 Very-long-chain fatty acid condensing enzyme CUT1.	4.91788e-06	161.17	_LITDDEK(gl)SVR_	72.0057	1	7	645.338	1.5265	2088700000	204070000	272050000	0	133930000	281030000	158010000	462630000	356620000	220410000
>Os03g0221700-02 Serine/threonine protein kinase-related domain containing protein.	0.00497994	62.469	_DFSEK(gl)LGSGSFGTVFK_	55.3986	0.999997	5	910.447	1.5138	107580000	16845000	6575100	0	0	31189000	22683000	9963800	0	20325000
>Os03g0221700-02 Serine/threonine protein kinase-related domain containing protein.	3.80681e-13	101.71	_LGSGSFGTVFK(gl)GALPDGTPVAVK_	83.7088	1	11	1160.12	-0.6899	158180000	19293000	24136000	0	0	36723000	31877000	14034000	17549000	14563000
>Os03g0223000-02 Atypical receptor-like kinase MARK.	8.27165e-07	93.684	_GAFGTAYK(gl)AVMESGSAVAVK_	69.9573	1	8	1029.52	-2.0086	0	0	0	0	0	0	0	0	0	0
>Os03g0223000-02 Atypical receptor-like kinase MARK.	3.20901e-10	81.517	_GQNGSAAGNGAHVGAAAAAPAAATSAAVAAAAAAAK(gl)TGGATGGSKK_	6.41195	0.686382	36	775.796	-0.2568	11973000	0	11973000	0	0	0	0	0	0	0
>Os03g0223000-02 Atypical receptor-like kinase MARK.	1.21262e-09	117.07	_LK(gl)DVDLPEPEFR_	34.4725	1	2	524.607	0.46899	7924100	7924100	0	0	0	0	0	0	0	0
>Os03g0223000-02 Atypical receptor-like kinase MARK.	6.40316e-18	201.04	_SSNVLLTK(gl)NYEAR_	66.5325	1	8	804.921	-0.33086	879250000	152650000	131590000	50908000	82726000	95341000	163840000	0	101980000	100220000
>Os03g0223000-02 Atypical receptor-like kinase MARK.	3.32568e-05	111.12	_SSSSTPATAVEK(gl)GR_	55.7239	1	12	497.918	3.8046	157700000	0	37125000	0	0	14039000	15440000	40943000	13029000	37129000
>Os03g0224300-01 HAD-superfamily hydrolase subfamily IIB protein.	0.000658202	88.021	_GK(gl)LVLVQVANPAR_	88.0206	1	2	493.632	-1.2583	0	0	0	0	0	0	0	0	0	0
>Os03g0226200-01 Non-symbiotic hemoglobin 2 (rHb2) (ORYsa GLB1b).	6.02836e-08	124.42	_NSDVPLEK(gl)NPK_	16.3882	0.977545	8	677.852	0.61339	394570000	32188000	35360000	0	0	91030000	81554000	44741000	66274000	43427000
>Os03g0226200-01 Non-symbiotic hemoglobin 2 (rHb2) (ORYsa GLB1b).	3.00811e-27	152.16	_NSDVPLEKNPK(gl)LK_	26.0765	0.995912	11	798.441	-0.20227	141900000	0	32444000	0	0	53752000	11849000	43861000	0	0
>Os03g0226400-01 Metal tolerance protein 4.	0.00209896	69.01	_(ac)MEAK(gl)GENDAR_	69.0102	1	4	638.783	-0.2711	6823100	0	0	0	0	0	0	0	0	6823100
>Os03g0228800-01 LRK1 protein.	0.00230337	93.058	_K(gl)GGHLQWATR_	39.2657	1	1	423.227	-0.060496	98177000	24828000	0	0	0	30023000	12658000	15379000	0	15290000
>Os03g0228800-01 LRK1 protein.	4.28193e-07	125.82	_MVTGSSK(gl)EGVTK_	32.9518	0.999493	7	669.34	-0.87399	277890000	71447000	88470000	0	0	38566000	36724000	20148000		22535000
>Os03g0233900-01 Non-symbiotic hemoglobin 1 (rHb1) (ORYsa GLB1a).	3.86937e-07	104.87	_EEVPADMWSPAMK(gl)SAWSEAYDHLVAAIK_	71.3257	1	13	812.386	-0.1995	38171000	0	18391000	0	0	0	0	0	0	19779000
>Os03g0233900-01 Non-symbiotic hemoglobin 1 (rHb1) (ORYsa GLB1a).	0.0179761	74.533	_K(gl)DSANIALR_	34.9526	1	1	551.304	1.681	0	0	0	0	0	0	0	0	0	0
>Os03g0233900-01 Non-symbiotic hemoglobin 1 (rHb1) (ORYsa GLB1a).	0.000854451	76.301	_LGATHLK(gl)YGVGDAHFEVVK_	51.1148	0.999992	7	539.538	0.71341	118790000	19691000	24778000	0	0	31009000	35114000	8195700	0	0
>Os03g0239200-02 Protein of unknown function DUF1423, plant domain containing protein.	1.02799e-24	140.22	_STLPVDDCDCK(gl)ICSTK_	39.4482	0.999886	11	671.629	-0.032268	128240000	35241000	39141000	0	0	13512000	21615000	0	0	18728000
>Os03g0240500-01 Toc34-2 protein.	2.75111e-05	98.165	_EITTVVSNGSK(gl)SIHVDQK_	36.3492	0.999768	11	686.027	-0.21329	69850000	19553000	18585000	0	0	20490000	11222000	0	0	0
>Os03g0241200-00 NHP2-like protein 1 (High mobility group-like nuclear protein 2 homolog 1) ([U4/U6.U5] tri-snRNP 15.5 kDa protein) (OTK27).	2.11245e-11	136.96	_GANEATK(gl)TLNR_	136.957	1	7	644.834	-1.1686	0	0	0	0	0	0	0	0	0	0
>Os03g0241600-01 Serine/threonine protein kinase-related domain containing protein.	3.11253e-16	159.22	_LSK(gl)ASAVASNDFLR_	159.217	1	3	796.923	-0.6002	33798000	0	33798000	0	0	0	0	0	0	0
>Os03g0243100-01 Actin-depolymerizing factor 5 (ADF-5) (AtADF5).	0.0162802	46.307	_AVLVDK(gl)VGGPGEGYEELVAALPTDDCR_	46.3069	1	6	982.15	0.29884	0	0	0	0	0	0	0	0	0	0
>Os03g0243300-01 26S proteasome non-ATPase regulatory subunit 4 (26S proteasome regulatory subunit S5A) (Multiubiquitin chain binding protein).	5.82749e-45	166.48	_DLLASLHGQGEQEK(gl)K_	19.3859	0.988612	14	883.955	5.42	110950000	13545000	39280000	0	0	0	5724900	29536000	0	22863000
>Os03g0243300-01 26S proteasome non-ATPase regulatory subunit 4 (26S proteasome regulatory subunit S5A) (Multiubiquitin chain binding protein).	0.0174835	54.501	_DLLASLHGQGEQEK(gl)K_	0	0.5	15	589.639	-1.7153	33185000	13545000	19640000	0	0	0	0	0	0	0
>Os03g0243300-01 26S proteasome non-ATPase regulatory subunit 4 (26S proteasome regulatory subunit S5A) (Multiubiquitin chain binding protein).	0.00639781	110.53	_K(gl)VLETIGK_	63.4265	1	1	501.303	0.4951	177170000	34993000	27084000	0	0	46043000	15316000	0	30195000	23536000
>Os03g0243300-01 26S proteasome non-ATPase regulatory subunit 4 (26S proteasome regulatory subunit S5A) (Multiubiquitin chain binding protein).	0.0124503	103.83	_KVLETIGK(gl)K_	13.7966	0.959942	8	565.351	-0.91517	540960000	0	261200000	0	0	0	185400000	0	94364000	0
>Os03g0243300-01 26S proteasome non-ATPase regulatory subunit 4 (26S proteasome regulatory subunit S5A) (Multiubiquitin chain binding protein).	0.0125388	106.36	_VLETIGKK(gl)_	2.52318	0.641294	8	501.303	0.21503	1451100000	379990000	137690000	0	80594000	321590000	96645000	206820000	0	227730000
>Os03g0243300-01 26S proteasome non-ATPase regulatory subunit 4 (26S proteasome regulatory subunit S5A) (Multiubiquitin chain binding protein).	6.8987e-43	220.04	_TQSNPENTVGVMTMAGK(gl)GVR_	97.4601	1	17	731.025	-0.61234	316900000	61558000	63205000	0	0	80859000	59758000	18956000	0	32565000
>Os03g0246500-01 Protein of unknown function DUF869, plant family protein.	0.0011703	90.614	_GDLLMK(gl)IDEEK_	60.4081	0.999999	6	702.856	2.066	23718000	12814000	0	0	0	0	0	0	0	10904000
>Os03g0246500-01 Protein of unknown function DUF869, plant family protein.	0.0102217	108.17	_K(gl)KLPGPAALAQMK(gl)MEVESLGR_	0	0.501069	1	621.337	2.9527	86590000	0	16221000	0	0	19177000	9502500	0	16646000	25043000
>Os03g0246500-01 Protein of unknown function DUF869, plant family protein.	0.0102217	108.17	_K(gl)KLPGPAALAQMK(gl)MEVESLGR_	0	0.501069	2	621.337	2.9527	86590000	0	16221000	0	0	19177000	9502500	0	16646000	25043000
>Os03g0246500-01 Protein of unknown function DUF869, plant family protein.	0.0102217	108.17	_K(gl)KLPGPAALAQMK(gl)MEVESLGR_	88.8606	1	13	621.337	0.86348	86590000	0	16221000	0	0	19177000	9502500	0	16646000	25043000
>Os03g0246500-01 Protein of unknown function DUF869, plant family protein.	0.00332271	112.11	_NMYAK(gl)TAGK_	35.4283	0.999714	5	549.274	-0.73048	230410000	33228000	25354000	0	0	73349000	40212000	16214000	0	42049000
>Os03g0246500-01 Protein of unknown function DUF869, plant family protein.	0.00570829	158.87	_QHMEDVK(gl)K_	48.0023	0.999984	7	564.777	-0.60393	145730000	10435000	29859000	0	0	0	0	75101000	0	30337000
>Os03g0246500-01 Protein of unknown function DUF869, plant family protein.	0.00668003	65.231	_VQLEPLK(gl)DSISGPCLPR_	38.8237	1	7	675.026	1.172	33091000	0	16626000	0	0	0	0	9784500	0	6680100
>Os03g0246500-01 Protein of unknown function DUF869, plant family protein.	0.00242882	78.814	_YEIHVVSK(gl)ELEIR_	78.8139	1	8	576.981	-0.028601	101800000	13342000	13592000	0	0	28563000	10962000	19312000	0	16026000
>Os03g0248600-01 Enolase 2 (EC 4.2.1.11) (2-phosphoglycerate dehydratase 2) (2-phospho- D-glycerate hydro-lyase 2).	6.69237e-07	166.07	_(ac)AATIQSVK(gl)AR_	157.956	1	8	600.838	0.41473	1033200000	106850000	153120000	0	99532000	135140000	137580000	121910000	152870000	126230000
>Os03g0248600-01 Enolase 2 (EC 4.2.1.11) (2-phosphoglycerate dehydratase 2) (2-phospho- D-glycerate hydro-lyase 2).	9.54645e-05	101.53	_DGGSDYLGK(gl)GVLK_	25.4596	0.997163	9	711.865	0.90477	0	0	0	0	0	0	0	0	0	0
>Os03g0248600-01 Enolase 2 (EC 4.2.1.11) (2-phosphoglycerate dehydratase 2) (2-phospho- D-glycerate hydro-lyase 2).	3.12569e-05	107.17	_EGLELLK(gl)TAIEK_	50.0016	0.99999	7	729.414	-0.46161	52968000	8254000	7793000	0	0	8527100	12505000	9579700	0	6309600
>Os03g0248600-01 Enolase 2 (EC 4.2.1.11) (2-phosphoglycerate dehydratase 2) (2-phospho- D-glycerate hydro-lyase 2).	0.00013911	100.93	_TAIEK(gl)AGYTGK_	35.4841	0.999717	5	626.83	-0.16402	11410000	0	0	0	0	11410000	0	0	0	0
>Os03g0248600-01 Enolase 2 (EC 4.2.1.11) (2-phosphoglycerate dehydratase 2) (2-phospho- D-glycerate hydro-lyase 2).	6.08143e-06	133.91	_ISGDSLK(gl)NVYK_	33.0925	0.99951	7	669.357	0.042695	61282000	8492300	0	0	0	0	0	11837000	24402000	16550000
>Os03g0248600-01 Enolase 2 (EC 4.2.1.11) (2-phosphoglycerate dehydratase 2) (2-phospho- D-glycerate hydro-lyase 2).	2.15346e-30	158.77	_K(gl)KYGQDATNVGDEGGFAPNIQENK_	0	0.5	1	898.763	0.3681	10539000	10539000	0	0	0	0	0	0	0	0
>Os03g0248600-01 Enolase 2 (EC 4.2.1.11) (2-phosphoglycerate dehydratase 2) (2-phospho- D-glycerate hydro-lyase 2).	2.15346e-30	158.77	_K(gl)KYGQDATNVGDEGGFAPNIQENK_	0	0.5	2	898.763	0.3681	10539000	10539000	0	0	0	0	0	0	0	0
>Os03g0249400-01 40S ribosomal protein S20 (S22) (Fragment).	3.2792e-74	160.33	_(ac)AAAAVYGGMK(gl)GGK(gl)LGVEEAHELQLNR_	152.133	1	10	735.625	0.61569	288480000	37172000	12809000	0	0	71357000	116130000	0	0	51013000
>Os03g0249400-01 40S ribosomal protein S20 (S22) (Fragment).	3.2792e-74	251.02	_GGK(gl)LGVEEAHELQLNR_	115.312	1	3	621.994	0.33624	8068200000	838700000	926020000	295450000	502910000	2135900000	1097300000	990090000	465230000	816690000
>Os03g0249400-01 40S ribosomal protein S20 (S22) (Fragment).	0.00776436	73.887	_VCADLVK(gl)GAK_	22.4506	0.994344	7	587.816	-0.2244	42864000	0	0	0	0	0	15884000	0	26980000	0
>Os03g0251500-01 T-cell immune regulator 1 transcript variant 3 (Fragment).	0.00720499	68.034	_QVK(gl)LGSLSGLVPK_	61.7581	0.999999	3	720.433	0.31109	145160000	9105000	13090000	0	0	32515000	42372000	21249000	18520000	8307600
>Os03g0254700-01 WD40 repeat-like domain containing protein.	0.0146457	77.527	_DKLQFPNLK(gl)SSR_	62.0935	0.999999	9	516.283	1.9226	0	0	0	0	0	0	0	0	0	0
>Os03g0254700-01 WD40 repeat-like domain containing protein.	2.23761e-61	165.66	_TPTTANPSMDYPSGDSDHVSK(gl)R_	162.85	1	21	826.371	0.71035	20285000	11657000	0	0	0	5117400	0	3510800	0	0
>Os03g0254900-02 zinc finger (C3HC4-type RING finger) family protein.	1.36424e-05	116.54	_HMCMCSECAK(gl)VLR_	116.539	1	10	599.256	-1.0109	81915000	19032000	15695000	0	0	26910000	0	6827000	0	13451000
>Os03g0255500-01 Phosphoenolpyruvate carboxykinase 4 (EC 4.1.1.49) (Fragment).	1.68527e-17	160.93	_IGGDSSLTDK(gl)ILAAGPNF_	143.877	1	10	945.484	0.09314	67070000	0	0	0	0	10674000	17632000	16797000	8340800	13626000
>Os03g0265500-01 COI1 homolog, Jasmonate signaling	0.000185817	100.55	_GLEVVAQTCKK(gl)_	1.33852	0.576447	11	673.858	0.43261	0	0	0	0	0	0	0	0	0	0
>Os03g0266100-01 Zinc finger, LIM-type domain containing protein.	1.20187e-21	145.6	_CATCSK(gl)TAYPLEK_	101.61	1	6	821.882	0.0074221	0	0	0	0	0	0	0	0	0	0
>Os03g0266700-01 Src homology-3 domain containing protein.	2.90803e-29	158.81	_SK(gl)ESSGNADNSVK_	125.611	1	2	718.834	0.1541	0	0	0	0	0	0	0	0	0	0
>Os03g0266800-01 Protein kinase, core domain containing protein.	6.3068e-21	151.15	_ELEILGSVK(gl)HR_	108.105	1	9	697.891	-0.71136	51571000	14017000	17138000	0	0	0	0	13241000	0	7175200
>Os03g0267800-01 Zinc finger, LIM-type domain containing protein.	1.39484e-07	129.54	_NHDK(gl)GENDEELAR_	39.9471	1	4	547.58	-0.21535	53100000	15775000	26985000	0	0	0	0	0	0	10340000
>Os03g0268000-01 Protein phosphatase 1, catalytic gsmms subunit.	0.000110525	98.552	_TARPGK(gl)QVQLSESEIR_	82.5896	1	6	638.345	-0.083003	58009000	13320000	23819000	0	0	8894400	0	0	0	11975000
>Os03g0271200-01 Chloroplastic outer envelope membrane protein (OEP75) precursor (Outer membrane protein).	0.00106049	92.247	_DVK(gl)GNPTEFFR_	80.6231	1	3	712.352	0.65818	89080000	21531000	19284000	0	0	12584000	0	24499000	0	11182000
>Os03g0271600-01 Zinc finger, RING/FYVE/PHD-type domain containing protein.	3.63086e-06	67.184	_LEAAAPRPPASK(gl)AAVESMPSVTVAGSGAHCAVCQEAFEPGASAR_	54.913	1	12	902.237	0.64089	58726000	16017000	42709000	0	0	0	0	0	0	0
>Os03g0274000-01 Oxysterol-binding protein family protein.	2.97394e-18	99.387	_WNQSMSCQPCDQEGDPLPGTELK(gl)EIWR_	99.3874	1	23	1125.83	-2.1556	0	0	0	0	0	0	0	0	0	0
>Os03g0274800-01 Protein kinase APK1A, chloroplast precursor (EC 2.7.1.-).	2.26824e-07	124.07	_DGPSGDK(gl)SHVSTR_	124.068	1	7	486.231	-1.1843	18246000	0	0	0	0	9150200	9096200	0	0	0
>Os03g0275500-01 Epsin-like, N-terminal domain containing protein.	1.72511e-24	173.27	_K(gl)QGSGSNASSSANGPSPR_	125.124	1	1	901.922	-0.72879	85504000	14915000	11745000	0	0	19880000	13991000	7252300	8823700	8897700
>Os03g0275500-01 Epsin-like, N-terminal domain containing protein.	4.66702e-20	185.62	_VTDK(gl)LLETLEEFMR_	155.977	1	4	919.472	-1.213	401390000	49005000	51470000	47031000	36076000	60697000	30126000	38484000	41535000	46966000
>Os03g0276500-01 Heat shock protein 70.	0.00381255	79.652	_FSDTSVQSDAK(gl)LWPFK_	36.0592	0.999752	11	985.486	3.7102	14182000	0	4324000	0	0	0	9857800	0	0	0
>Os03g0276500-01 Heat shock protein 70.	0.000106683	118.87	_IASK(gl)LPEADKK_	81.8842	1	4	657.375	0.10491	354430000	45632000	30231000	0	0	69695000	86589000	60713000	0	61574000
>Os03g0276500-01 Heat shock protein 70.	0.0014965	108.47	_K(gl)DITGNPR_	47.9595	1	1	507.77	-4.3462	198030000	34767000	38699000	0	0	28823000	10658000	49194000	0	35890000
>Os03g0276500-01 Heat shock protein 70.	0.00990776	97.277	_LSK(gl)EDIEK_	78.183	1	3	538.285	0.079404	293730000	29205000	21765000	0	0	59379000	33069000	40547000	32739000	77029000
>Os03g0276500-01 Heat shock protein 70.	2.25887e-24	195.1	_MK(gl)ELEGVCNPIIAK_	191.38	1	2	858.445	0.47693	164560000	7265400	12527000	0	0	31324000	29001000	43934000	7111900	33391000
>Os03g0276500-01 Heat shock protein 70.	3.71093e-43	206.95	_MVQEAEK(gl)YKAEDEEHKK_	37.3476	0.999816	7	736.02	-0.58207	2201900000	200670000	282300000	97477000	131950000	320230000	327860000	447470000	175280000	218610000
>Os03g0276500-01 Heat shock protein 70.	0.0136064	61.167	_NTIK(gl)DDKIASKLPEADKK_	2.49425	0.592308	4	710.058	2.5059	26257000	0	0	0	0	7764400	0	10964000	0	7529300
>Os03g0276500-01 Heat shock protein 70.	3.14276e-21	228.61	_NTIKDDK(gl)IASK_	56.3185	0.999998	7	673.867	0.029426	1839000000	209530000	182780000	0	0	345480000	356020000	211860000	277010000	256330000
>Os03g0276800-01 Heat shock protein Hsp70 family protein.	0.00297709	73.435	_EEIERM(ox)VKK(gl)AEK(gl)_	28.1781	0.998481	9	867.446	0.80451	57947000	0	0	57947000	0	0	0	0	0	0
>Os03g0276800-01 Heat shock protein Hsp70 family protein.	0.00297709	73.435	_EEIERM(ox)VKK(gl)AEK(gl)_	63.3832	1	12	867.446	0.80451	57947000	0	0	57947000	0	0	0	0	0	0
>Os03g0277300-01 Heat shock protein 70.	2.55597e-05	125.48	_CMEPVEK(gl)CLR_	125.48	1	7	718.328	0.011259	8398300	0	0	0	0	8398300	0	0	0	0
>Os03g0277300-01 Heat shock protein 70.	3.78187e-10	133.05	_IASK(gl)LPADDKK_	83.7493	1	4	650.367	4.6446	24812000	0	0	0	0	0	0	13160000	0	11652000
>Os03g0277300-01 Heat shock protein 70.	0.0201773	83.998	_K(gl)DITGNPR_	47.9595	1	1	507.77	-4.3462	10658000	0	0	0	0	0	10658000	0	0	0
>Os03g0277300-01 Heat shock protein 70.	0.000779457	138.66	_MVQEAEK(gl)YK_	26.6193	0.997827	7	620.306	-1.0782	1775800000	170770000	204960000	97477000	131950000	214960000	262390000	313390000	161320000	218610000
>Os03g0278000-01 UDP-glucuronic acid decarboxylase.	0.000734384	113.77	_AK(gl)EVLGWEPK(gl)IVLR_	64.5199	1	2	622.691	-0.50682	1420300000	201470000	237110000	0	125710000	282550000	127300000	246820000	21819000	177570000
>Os03g0278000-01 UDP-glucuronic acid decarboxylase.	1.10661e-14	178.67	_EVLGWEPK(gl)IVLR_	166.141	1	8	776.946	0.31386	8802500000	870050000	983920000	606910000	1223800000	1559100000	766700000	1033300000	818490000	940210000
>Os03g0278000-01 UDP-glucuronic acid decarboxylase.	6.32537e-06	113.54	_(ac)AQK(gl)EANGSSNGEHTTRPPPTPSPLR_	64.4883	1	3	929.125	1.0026	61668000	0	22530000	0	0	0	22964000	16174000	0	0
>Os03g0278000-01 UDP-glucuronic acid decarboxylase.	8.28087e-05	144.77	_FSK(gl)FFQANLR_	140.446	1	3	457.91	-0.49048	198680000	30084000	21395000	0	0	58818000	49675000	27072000	0	11634000
>Os03g0278000-01 UDP-glucuronic acid decarboxylase.	6.90732e-32	227.63	_GEPLTVQK(gl)PGTQTR_	55.8408	1	8	813.434	-2.3251	2148700000	233520000	234010000	0	128740000	496580000	125130000	280000000	416960000	233750000
>Os03g0278000-01 UDP-glucuronic acid decarboxylase.	1.00799e-16	98.3	_LMENEKHEVIVADNFFTGSK(gl)DNLKK_	7.76643	0.749348	20	1007.51	0.28158	132200000	0	25898000	0	0	79882000	26416000	0	0	0
>Os03g0278000-01 UDP-glucuronic acid decarboxylase.	0.00151776	72.184	_TIK(gl)TNVIGTLNMLGLAK_	67.0794	1	3	634.368	-1.1984	76714000	33150000	7749800	0	0	0	28559000	0	7254700	0
>Os03g0278000-01 UDP-glucuronic acid decarboxylase.	0.0205372	57.788	_TNVIGTLNMLGLAK(gl)R_	32.5229	1	14	572.326	0.16154	18256000	4359100	0	0	0	5202900	8694100	0	0	0
>Os03g0278200-01 NAD(P)-binding domain containing protein.	9.59058e-05	115.78	_LFGLDTEK(gl)VIR_	80.706	1	8	468.933	0.35515	28188000	5760000	15197000	0	0	7230600	0	0	0	0
>Os03g0278200-01 NAD(P)-binding domain containing protein.	0.0052218	73.273	_STSSAPQK(gl)ASYK_	10.5794	0.919531	8	684.841	0.23564	11872000	0	0	0	0	0	11872000	0	0	0
>Os03g0278200-01 NAD(P)-binding domain containing protein.	0.00219122	83.045	_STSSAPQKASYK(gl)_	4.14239	0.721883	12	684.841	-0.35972	18618000	0	9788300	0	0	8829600	0	0	0	0
>Os03g0278300-02 Transcriptional coactivator-like protein.	0.00912965	106.91	_NVAK(gl)SAPR_	82.2787	1	4	478.767	-0.83062	60916000	9330400	16012000	0	0	0	0	19003000	0	16570000
>Os03g0279000-00 Histone H2B.1.	0.0111923	87.696	_AVTK(gl)FTSN_	56.8102	1	4	491.254	0.27411	5995400000	785250000	641080000	0	0	1303000000	2061700000	430560000	300560000	473260000
>Os03g0279000-00 Histone H2B.1.	0.00588196	71.548	_K(gl)PAEKKPAAGEEK_	2.7388	0.646102	1	499.607	0.20959	1749200	0	1749200	0	0	0	0	0	0	0
>Os03g0279000-00 Histone H2B.1.	0.000601666	95.651	_KPAEK(gl)KPAAGEEK_	8.15202	0.847825	5	499.607	-0.17758	3169900	0	0	0	0	536040	0	2633800	0	0
>Os01g0502700-00 Histone H2A.	2.07218e-79	257.75	_LLAGVTIAHGGVLPNINPVLLPK(gl)K_	3.06934	0.669681	23	1274.77	-0.57567	9309000000	1242400000	1611800000	1025900000	951950000	1461900000	664900000	865670000	751970000	732550000
>Os01g0502700-00 Histone H2A.	2.07218e-79	257.75	_LLAGVTIAHGGVLPNINPVLLPK(gl)K_	0	0.5	24	1274.77	-1.0431	9269200000	1242400000	1572000000	1025900000	951950000	1461900000	664900000	865670000	751970000	732550000
>Os01g0502700-00 Histone H2A.	2.30794e-06	83.362	_LLAGVTIAHGGVLPNINPVLLPKKTAEK(gl)_	1.02089	0.413514	28	745.194	0.34977	0	0	0	0	0	0	0	0	0	0
>Os01g0502700-00 Histone H2A.	4.6314e-08	122.42	_(ac)MDAAGAGAGGK(gl)LK_	10.2712	0.914122	11	651.827	-0.35244	193490000	0	63546000	0	0	0	73277000	0	0	56665000
>Os01g0502700-00 Histone H2A.	3.92449e-06	113.77	_(ac)MDAAGAGAGGKLK(gl)_	2.64448	0.647693	13	651.827	-0.6655	322950000	73237000	0	49312000	0	68691000	0	90615000	41095000	0
>Os01g0502700-00 Histone H2A.	0.000909435	72.496	_(ac)MDAAGAGAGGKLKK(gl)_	0.600607	0.468557	14	477.586	-0.14476	0	0	0	0	0	0	0	0	0	0
>Os01g0502700-00 Histone H2A.	1.17305e-32	197.1	_NDEELGK(gl)LLAGVTIAHGGVLPNINPVLLPK_	110.4	1	7	802.204	0.34307	590140000	102550000	127010000	69009000	37496000	65093000	39467000	42851000	45467000	61197000
>Os01g0502700-00 Histone H2A.	1.07964e-10	154.66	_SVK(gl)AGLQFPVGR_	63.7269	1	3	686.888	-0.91291	337350000	79399000	103860000	0	0	41659000	12923000	49516000	15722000	34272000
>Os03g0281600-01 Ca2+-ATPase.	5.36516e-11	125.61	_SFTGK(gl)EFMSLSDK_	83.5162	1	5	795.877	0.30244	0	0	0	0	0	0	0	0	0	0
>Os03g0281900-01 ATP-binding cassette (ABC) transporter, Hypodermal suberization of roots, Salt stress tolerance	4.7846e-12	137.89	_EMETETEGTK(gl)R_	137.895	1	10	712.82	0.95238	31954000	12386000	10714000	0	0	0	8854400	0	0	0
>Os03g0285700-01 L-ascorbate peroxidase.	0.0205741	55.707	_ALLSDPAFRPLVEK(gl)YAADEK_	26.8934	0.997959	14	783.081	0.64831	79509000	20646000	19011000	0	0	6606400	20631000	5909200		6705000
>Os03g0285700-01 L-ascorbate peroxidase.	1.50845e-91	212.92	_YAADEK(gl)AFFEDYKEAHLK_	85.9779	1	6	1145.04	1.2961	1884400000	360610000	294540000	0	0	340350000	189610000	226430000	258480000	214430000
>Os03g0285700-01 L-ascorbate peroxidase.	9.21648e-08	113.77	_LPDATK(gl)GSDHLR_	83.3141	1	6	712.368	0.01325	84720000	28650000	21804000	0	0	0	21211000	0	13055000	0
>Os03g0285900-01 Splicing factor RSZ33.	0.0132545	66.758	_ILVEFAK(gl)GVPR_	66.7578	1	7	448.266	0.91739	83277000	20089000	8948500	0	0	19562000	7214700	17223000	0	10240000
>Os03g0286500-01 RNA-binding region containing protein 1 (HSRNASEB) (ssDNA binding protein SEB4) (CLL-associated antigen KW-5). Splice isoform 2.	1.61592e-25	139.6	_VFVGGLAWETHK(gl)DTLR_	139.605	1	12	648.343	0.61766	23270000	0	18126000	0	0	5143400	0	0	0	0
>Os03g0292800-01 Ran binding protein 1 homolog.	0.00295567	109.29	_FDK(gl)EGNQWK_	79.6534	1	3	633.299	1.1174	92641000	13406000	17611000	0	0	18984000	12150000	16256000	0	14233000
>Os03g0292800-01 Ran binding protein 1 homolog.	0.000897699	162.49	_FGSVENCK(gl)K_	22.1413	0.993929	8	591.782	0.41388	315960000	72268000	40550000	0	0	48346000	64939000	31540000	0	58316000
>Os03g0293500-02 Pyruvate decarboxylase isozyme 3 (EC 4.1.1.1) (PDC) (Fragment).	0.000634349	128.03	_NTTAYENYK(gl)R_	58.592	1	9	687.326	3.4389	43841000	14514000	0	0	0	22451000	0	0	0	6875700
>Os03g0294900-01 Ubiquitin-activating enzyme E1.	1.30676e-06	121.35	_AVLNPMAAMFGGIVGQEVVK(gl)ACSGK_	14.9158	0.968765	20	883.45	1.1881	27485000	0	14060000	0	0	0	13424000	0	0	0
>Os03g0294900-01 Ubiquitin-activating enzyme E1.	4.25565e-06	80.729	_IETDEK(gl)ASNISSASVDDASVIEDLLTK_	76.1186	1	6	988.823	0.40839	30472000	0	30472000	0	0	0	0	0	0	0
>Os03g0294900-01 Ubiquitin-activating enzyme E1.	7.56772e-33	153.81	_NLALMGVSCGLK(gl)GK_	18.7072	0.986712	12	781.413	-0.50611	66090000	0	0	0	0	21683000	16439000	14799000	13168000	0
>Os03g0294900-01 Ubiquitin-activating enzyme E1.	4.94134e-05	106.13	_NLALMGVSCGLKGK(gl)_	0.938639	0.553823	14	781.413	-1.2984	14286000	0	14286000	0	0	0	0	0	0	0
>Os03g0296400-01 Eukaryotic translation initiation factor 2 subunit 1 (Eukaryotic translation initiation factor 2 alpha subunit) (eIF-2-alpha) (EIF- 2alpha) (EIF-2A) (Fragment).	0.00132479	77.527	_CFQFDGVLHIK(gl)QAMR_	77.5268	1	11	655.326	0.23124	15088000	0	5013000	0	0	0	2712200	7363200	0	0
>Os03g0298400-01 26S proteasome subunit 4-like protein (26S proteasome subunit AtRPT2a).	0.0119829	60.474	_VVGSELIQK(gl)YLGDGPK_	30.7413	0.999158	9	606.332	0.34232	12983000	2234900	5345600	0	0	5402900	0	0	0	0
>Os03g0298400-01 26S proteasome subunit 4-like protein (26S proteasome subunit AtRPT2a).	0.00373899	83.499	_YLGDGPK(gl)LVR_	52.549	1	7	616.343	-3.6583	32956000	20804000	12152000	0	0	0	0	0	0	0
>Os03g0300400-01 Pathogen-related protein (JIOsPR10).	9.5341e-29	179.08	_AAVMDWHTLAPK(gl)IASHIVASAHPVDGDGSVGSVR_	179.085	1	12	892.205	0.67518	39878000	0	39878000	0	0	0	0	0	0	0
>Os03g0300400-01 Pathogen-related protein (JIOsPR10).	0.00283469	79.492	_LEFLDVDK(gl)CECK_	24.2308	0.996239	8	835.382	-0.30931	0	0	0	0	0	0	0	0	0	0
>Os03g0300400-01 Pathogen-related protein (JIOsPR10).	2.17428e-06	130.87	_STLVEGGGIGK(gl)AIETATSHIK_	43.3771	0.999954	11	728.394	-0.12071	160190000	17040000	23011000	0	0	23589000	21799000	15031000	47661000	12062000
>Os03g0305200-01 Conserved hypothetical protein.	0.00344375	87.258	_GK(gl)VSAEEAR_	39.917	1	2	530.773	4.1547	11525000	0	0	0	0	11525000	0	0	0	0
>Os03g0305400-01 UspA domain containing protein.	0.000311972	94.384	_LCTLYGK(gl)EVGGDGEAGHEMK_	55.5606	0.999997	7	755.681	0.19377	8043700	0	0	0	0	8043700	0	0	0	0
>Os03g0305400-01 UspA domain containing protein.	7.12119e-46	174.24	_EVAEAVVEK(gl)AQK_	20.2958	0.990745	9	707.88	0.48752	4485300	0	0	0	0	0	0	4485300	0	0
>Os03g0307100-01 Peptidase S9A, oligopeptidase, N-terminal beta-propeller domain containing protein.	1.97753e-190	393.71	_YCLSGSSK(gl)TDSDSVADTENK_	107.497	1	8	759.997	-0.068815	356220000	21124000	0	0	32363000	64729000	95491000	54903000	33061000	54547000
>Os03g0308200-01 Armadillo-type fold domain containing protein.	0.000182129	89.136	_HLDHK(gl)NVLYDPQIK_	73.0345	1	5	611.992	0.13071	24176000	24176000	0	0	0	0	0	0	0	0
>Os03g0318600-01 Transcription factor HBP-1b(C38) (Fragment).	5.2127e-11	117.86	_AYVQQLESSK(gl)LK_	10.2726	0.914147	10	754.409	2.7976	6362200	6362200	0	0	0	0	0	0	0	0
>Os03g0318600-01 Transcription factor HBP-1b(C38) (Fragment).	8.01006e-18	199.8	_WLEEQNK(gl)QINELR_	93.649	1	7	605.311	1.0181	142040000	9319100	22920000	0	0	16620000	0	52964000	22454000	17765000
>Os03g0322500-01 14 kDa zinc-binding protein (Protein kinase C inhibitor) (PKCI).	1.85523e-10	143.4	_(ac)ASEK(gl)EAALAAVPNDNPTIFDK_	135.55	1	4	1179.08	0.10372	44866000	0	7319600	0	0	5914500	6602700	13876000	0	11153000
>Os03g0322500-01 14 kDa zinc-binding protein (Protein kinase C inhibitor) (PKCI).	2.28729e-07	123.95	_VVAK(gl)QEGLEDGYR_	102.505	1	4	789.4	-1.1725	322370000	47328000	48850000	0	0	49327000	39632000	40442000	52559000	44227000
>Os03g0327600-01 Ricin B-related lectin domain containing protein.	3.13894e-73	265.64	_FSAK(gl)IKDEEGNPAFALVNK_	42.1444	0.999939	4	1096.57	-0.62298	1090300000	125650000	174930000	31782000	88418000	196780000	118710000	136030000	117560000	100410000
>Os03g0327600-01 Ricin B-related lectin domain containing protein.	3.80204e-16	169.6	_LAPFNPEYPDESVLWTESGDVGK(gl)SFR_	157.491	1	23	1018.82	-0.44541	365530000	58730000	48213000	0	0	87073000	45043000	52206000	30577000	43687000
>Os03g0330300-03 Viral attachment protein, fibre shaft repeat containing protein.	0.00453046	89.731	_K(gl)FHQSLYSK_	89.7312	1	1	626.328	1.2299	14067000	0	0	0	0	0	0	0	0	14067000
>Os03g0333300-01 Eukaryotic translation initiation factor 2 beta subunit (eIF-2-beta) (P38).	0.00130029	88.681	_FAPK(gl)NFEAILR_	32.9993	1	4	473.93	0.17417	9289400	0	0	0	0	9289400	0	0	0	0
>Os03g0337800-01 60S ribosomal protein L19 (Fragment).	2.27442e-05	121.68	_EK(gl)TLSDQFEAK_	105.161	1	2	705.349	-0.095874	98911000	18688000	20168000	0	0	15822000	11232000	17412000	0	15588000
>Os03g0337800-01 60S ribosomal protein L19 (Fragment).	0.000256723	136.52	_TLSDQFEAK(gl)R_	94.6162	1	9	654.831	0.88661	82939000	10826000	12003000	0	0	15946000	14352000	15422000	0	14389000
>Os03g0337800-01 60S ribosomal protein L19 (Fragment).	0.00165408	103.69	_KLVK(gl)DGFIIK_	48.2855	0.999983	4	637.895	-0.0029641	143800000	17382000	16831000	56958000	0	7591400	0	26263000	0	18773000
>Os03g0337800-01 60S ribosomal protein L19 (Fragment).	0.00156873	63.573	_LAQGPREPAAPAAAAPAQTAAAPK(gl)K_	0	0.5	24	617.84	0.25157	63289000	0	46641000	0	0	0	0	16648000	0	0
>Os03g0337800-01 60S ribosomal protein L19 (Fragment).	0.00156873	63.573	_LAQGPREPAAPAAAAPAQTAAAPK(gl)K_	0	0.5	25	617.84	0.25157	63289000	0	46641000	0	0	0	0	16648000	0	0
>Os03g0337800-01 60S ribosomal protein L19 (Fragment).	0.000700508	118.28	_VLMESIHK(gl)SK_	28.4863	0.998585	8	643.35	0.68839	106570000	23216000	0	0	0	29301000	36183000	17874000	0	0
>Os03g0337800-01 60S ribosomal protein L19 (Fragment).	0.000705055	117.67	_VLMESIHKSK(gl)_	4.2005	0.724561	10	643.35	0.29158	24443000	0	0	0	0	0	0	0	0	24443000
>Os03g0340500-01 Sucrose synthase (EC 2.4.1.13).	0.0063633	59.356	_FNIVSPGADMSIYFPYTEK(gl)AK_	7.71129	0.855152	19	831.41	-2.6494	0	0	0	0	0	0	0	0	0	0
>Os03g0343500-01 60S ribosomal protein L22-2.	5.23077e-05	95.981	_ARGVAAAAGGK(gl)GGAGKK_	6.13504	0.780998	11	514.294	-0.63595	68326000	22824000	25381000	0	0	12229000	3081800	4811500	0	0
>Os03g0343500-01 60S ribosomal protein L22-2.	5.23077e-05	95.981	_ARGVAAAAGGKGGAGK(gl)K_	0.762818	0.512893	16	514.294	-0.88188	0	0	0	0	0	0	0	0	0	0
>Os03g0343500-01 60S ribosomal protein L22-2.	0.00191559	80.522	_GVAAAAGGKGGAGKK(gl)_	0.88922	0.441045	15	438.581	-0.56421	0	0	0	0	0	0	0	0	0	0
>Os03g0344100-02 Alternative splicing regulator.	0.00327456	90.15	_NAFSK(gl)GHIR_	68.5575	1	5	572.305	0.4233	150920000	0	48134000	0	0	34832000	0	34916000	0	33043000
>Os03g0344100-02 Alternative splicing regulator.	3.00752e-14	92.492	_VLVTGLPSSASWQDLK(gl)DHMR_	87.4115	1	16	785.402	0.34763	96358000	17388000	44428000	0	0	31710000	2832800	0	0	0
>Os03g0345700-01 Heavy metal-associated domain containing protein, expressed.	1.80532e-24	181.74	_EASNDDEGAKDEK(gl)SKPK_	8.82809	0.882819	13	654.64	0.21431	16661000	0	0	0	0	3616000	0	6611300	1585700	4847600
>Os03g0345700-01 Heavy metal-associated domain containing protein, expressed.	2.38498e-08	132.05	_EASNDDEGAKDEKSK(gl)PK_	2.11986	0.586298	15	654.64	0.25772	5608000	5608000	0	0	0	0	0	0	0	0
>Os03g0345700-01 Heavy metal-associated domain containing protein, expressed.	0.0204573	57.806	_EAVPAAAVK(gl)EASNDDEGAKDEK_	23.1171	0.99161	9	786.707	4.1975	0	0	0	0	0	0	0	0	0	0
>Os03g0348900-02 Ring finger E3 ubiquitin ligase, Abiotic stress tolerance	1.13925e-05	112.5	_VAGHK(gl)CCHCQSHNTCR_	68.9194	1	5	709.293	-1.1898	141400000	14451000	53535000	0	0	9174300	0	38678000	0	25563000
>Os03g0349000-01 Nucleoporin interacting component family protein.	0.00027556	94.717	_NLDQLEVLSTK(gl)LK_	9.96342	0.908392	11	807.957	4.0963	0	0	0	0	0	0	0	0	0	0
>Os03g0350300-01 SAR DNA-binding protein-like protein.	1.42593e-07	129.34	_IVADNIQYAK(gl)VVK_	31.2379	0.999249	10	787.949	0.016596	109360000	15015000	12081000	0	0	27594000	31217000	0	9484500	13965000
>Os03g0350300-01 SAR DNA-binding protein-like protein.	0.000504829	92.925	_IVADNIQYAKVVK(gl)_	2.96617	0.664405	13	787.949	-0.28	203980000	41931000	30315000	0	0	28298000	12232000	31643000	29047000	30511000
>Os03g0350300-01 SAR DNA-binding protein-like protein.	2.51601e-12	120.11	_KFLQK(gl)HCEGETLAVADSK_	17.7458	0.983473	5	725.7	-0.3824	9358400	0	9358400	0	0	0	0	0	0	0
>Os03g0350300-01 SAR DNA-binding protein-like protein.	0.000530265	45.972	_LIAHGGSLVNLAK(gl)QPGSTIQILGAEK_	34.5508	0.999649	13	683.138	0.33422	9604600	9604600	0	0	0	0	0	0	0	0
>Os03g0350300-01 SAR DNA-binding protein-like protein.	0.00878485	69.451	_SLAAK(gl)TALAIR_	69.4507	1	5	614.872	0.27925	45334000	8335800	8876400	0	0	9669900	9812800	8639000	0	0
>Os03g0351500-01 Superoxide dismutase.	6.00941e-07	94.384	_AVVVHADPDDLGK(gl)GGHELSK_	12.9979	0.952251	13	720.034	-0.45454	0	0	0	0	0	0	0	0	0	0
>Os03g0352300-01 Nucleolar protein.	0.000193707	108.37	_YLANK(gl)CSIASR_	108.372	1	5	698.854	0.16958	152040000	17305000	42122000	0	0	32768000	21018000	16473000	9694200	12660000
>Os03g0352300-02 nucleolar protein Nop56.	0.0145207	63.694	_QILGAEK(gl)ALFR_	63.6941	1	7	453.93	0.092552	0	0	0	0	0	0	0	0	0	0
>Os03g0356652-01 Zinc finger, C2H2-like domain containing protein.	1.95692e-38	244	_EIWDLHK(gl)SEQCPQR_	180.479	1	7	970.458	0.39837	441980000	84671000	110760000	0	0	60897000	35030000	70899000	35738000	43985000
>Os03g0356652-01 Zinc finger, C2H2-like domain containing protein.	5.52706e-30	197.44	_KLMDEHYNESHAPVNCTLCK(gl)EIVTR_	123.968	1	20	790.376	-0.56086	194650000	44691000	66280000	0	0	61739000	0	21943000	0	0
>Os03g0356652-01 Zinc finger, C2H2-like domain containing protein.	0.00422493	126.24	_TEFCQTCK(gl)K_	19.5595	0.989054	8	658.292	-0.48439	51456000	14627000	15192000	0	0	0	11348000	10290000	0	0
>Os03g0356700-01 Villin, villin/gelsolin superfamily protein, Actin binding protein, Regulation of plant architecture	0.000624211	102.6	_FVEEK(gl)GLKDETYSGDGIALFR_	5.11227	0.764434	5	830.083	-1.2903	6100500	0	0	0	0	0	0	6100500	0	0
>Os03g0356700-01 Villin, villin/gelsolin superfamily protein, Actin binding protein, Regulation of plant architecture	1.75552e-06	92.993	_FVEEKGLK(gl)DETYSGDGIALFR_	1.35553	0.577403	8	830.083	3.4083	0	0	0	0	0	0	0	0	0	0
>Os03g0356700-01 Villin, villin/gelsolin superfamily protein, Actin binding protein, Regulation of plant architecture	0.0161759	82.452	_GK(gl)VAALLK_	77.1053	1	2	457.295	0.32436	41806000	10531000	0	0	0	13014000	0	8563500	0	9698400
>Os03g0356700-01 Villin, villin/gelsolin superfamily protein, Actin binding protein, Regulation of plant architecture	4.88641e-11	121.27	_SESGSK(gl)SSGDGGPTQR_	51.7598	1	6	825.869	-0.353	10554000	4303400	0	0	0	2145100	0	0	0	4105600
>Os03g0356700-01 Villin, villin/gelsolin superfamily protein, Actin binding protein, Regulation of plant architecture	1.20883e-05	67.194	_(ac)SSAKPVLDPAFQGVGQK(gl)PGTEIWR_	50.3191	0.999991	17	908.808	1.857	0	0	0	0	0	0	0	0	0	0
>Os03g0358100-01 Glutathione peroxidase.	2.4442e-07	122.97	_DCNGK(gl)EVSLEMYK_	77.6858	1	5	843.877	0.22183	6821500	0	0	0	0	0	0	0	0	6821500
>Os03g0359000-01 Ubiquitin interacting motif domain containing protein.	0.00318171	108.57	_ATLVVQK(gl)SR_	88.4955	1	7	558.33	-0.60812	174560000	26944000	26923000	0	0	20667000	28491000	28875000	19699000	22958000
>Os03g0367101-00 cytochrome P450 flavonoid 3',5'-hydroxylase.	0.0143769	70.977	_SFLK(gl)ALDAR_	56.3592	1	4	567.817	-0.27549	194250000	31178000	36262000	0	49948000	43557000	33305000	0	0	0
>Os03g0367900-01 Peptidase C15, pyroglutamyl peptidase I family protein.	1.2566e-07	135.65	_K(gl)FHGVAENPTEK_	107.324	1	1	735.87	0.07656	12906000	0	0	0	0	5379100	0	0	0	7526500
>Os03g0367900-01 Peptidase C15, pyroglutamyl peptidase I family protein.	2.35685e-12	166.09	_NLESFMEK(gl)R_	105.975	1	8	634.309	-0.56328	427440000	0	0	0	162980000	60779000	163000000	0	40686000	0
>Os03g0370400-01 Protein of unknown function DUF679 family protein.	0.000639815	146.88	_ATEDFEHK(gl)H_	125.569	1	8	614.273	-0.43074	292200000	0	54942000	0	0	61864000	87700000	40578000	0	47115000
>Os03g0382100-01 Thiolase-like, subgroup domain containing protein.	1.21871e-104	207.72	_ATAATATK(gl)HTGGDGPR_	177.88	1	8	542.605	0.2853	159590000	25083000	26118000	0	0	20898000	27775000	17343000	24836000	17541000
>Os03g0388900-01 Peptidase C14, caspase catalytic domain containing protein.	0.000136549	111.95	_FGFPNDCVLILTDEEK(gl)DPCR_	92.4736	1	16	847.058	1.1977	375110000	56062000	68487000	0	0	73789000	51847000	41372000	36232000	47317000
>Os03g0388900-01 Peptidase C14, caspase catalytic domain containing protein.	0.00107091	100.88	_GPVNDVK(gl)CMR_	75.294	1	7	645.308	0.29977	34094000	13201000	12038000	0	0	8855500	0	0	0	0
>Os03g0388900-01 Peptidase C14, caspase catalytic domain containing protein.	2.38353e-14	159.74	_K(gl)VANFSGIQEPNLSCSEMFDIYR_	159.744	1	1	940.442	-0.14135	11505000	0	11505000	0	0	0	0	0	0	0
>Os03g0388900-01 Peptidase C14, caspase catalytic domain containing protein.	0.0157612	119.27	_LATK(gl)ENIR_	51.1927	1	4	529.801	-1.1199	202950000	51798000	22503000	0	0	53325000	39857000	11439000	0	24022000
>Os06g0130900-00 Histone H3 (Fragment).	2.56863e-08	159.12	_EIAQDFK(gl)TDLR_	59.2647	1	7	483.916	-1.1836	1554300000	217850000	251670000	14035000	45375000	286250000	142940000	238330000	191360000	166540000
>Os06g0130900-00 Histone H3 (Fragment).	0.00562555	140.16	_QLATK(gl)AAR_	91.318	1	5	486.783	-0.59997	704130000	73170000	188210000	21053000	0	82864000	0	140270000	28466000	170100000
>Os06g0130900-00 Histone H3 (Fragment).	0.000257382	136.5	_K(gl)SAPTTGGVK(gl)KPHR_	77.7888	1	1	423.738	-0.0085572	1425100000	302760000	318230000	0	11729000	294420000	166570000	35166000	222800000	73398000
>Os06g0130900-00 Histone H3 (Fragment).	1.27372e-23	195.43	_KSAPTTGGVK(gl)KPHR_	22.181	0.993984	10	526.634	-0.372	1780100000	341920000	242220000	0	108030000	306620000	181250000	201170000	204620000	194320000
>Os06g0130900-00 Histone H3 (Fragment).	2.31838e-06	125.28	_KYQK(gl)STELLIR_	61.8107	0.999999	4	746.928	-0.026781	1050600000	208290000	179060000	0	97688000	30656000	119920000	184770000	26845000	203390000
>Os03g0395300-01 Protein of unknown function DUF827, plant family protein.	0.00548889	84.213	_AK(gl)DETNLIR_	84.2126	1	2	587.315	0.62331	126820000	0	17985000	0	0	49400000	17546000	0	0	41885000
>Os03g0395300-01 Protein of unknown function DUF827, plant family protein.	3.25155e-05	116.19	_GNIEK(gl)AKDETNLIR_	31.8908	0.999353	5	572.308	0.36433	314160000	65213000	30561000	0	0	75842000	41503000	50627000	0	50416000
>Os03g0395300-01 Protein of unknown function DUF827, plant family protein.	2.61316e-09	104.86	_MSEEAGVIEEDGSDEAK(gl)EISR_	102.433	1	17	799.024	2.7652	3710200	3710200	0	0	0	0	0	0	0	0
>Os03g0401300-01 Sucrose synthase 2 (EC 2.4.1.13) (Sucrose-UDP glucosyltransferase 2).	2.83318e-53	224.65	_ASALLVEFFEK(gl)CQEDPSHWTK_	108.418	1	11	879.42	-0.71795	1208200000	154360000	296310000	154220000	131260000	109100000	59510000	98567000	110990000	93874000
>Os03g0401300-01 Sucrose synthase 2 (EC 2.4.1.13) (Sucrose-UDP glucosyltransferase 2).	9.09168e-63	199.76	_CQEDPSHWTK(gl)ISQGGLQR_	143.714	1	10	747.687	-0.13863	292710000	122960000	86173000	0	0	15451000	17956000	27851000	0	22324000
>Os03g0401300-01 Sucrose synthase 2 (EC 2.4.1.13) (Sucrose-UDP glucosyltransferase 2).	1.56684e-276	422.82	_GMLQAHQIIAEYNNAISEADREK(gl)LK(gl)DGAFEDVLR_	194.226	1	23	815.409	-0.26838	40088000000	5762000000	11113000000	4689500000	2874900000	4918100000	3372600000	3598600000	2672500000	1086800000
>Os03g0401300-01 Sucrose synthase 2 (EC 2.4.1.13) (Sucrose-UDP glucosyltransferase 2).	3.02308e-134	323.05	_LK(gl)DGAFEDVLR_	70.4884	1	2	459.577	-0.23584	30361000000	5104300000	5804500000	1352500000	3667100000	2060700000	3049000000	1973400000	1324700000	6024300000
>Os03g0401300-01 Sucrose synthase 2 (EC 2.4.1.13) (Sucrose-UDP glucosyltransferase 2).	1.48899e-09	138.57	_FQELGLEK(gl)GWGDCAK(gl)R_	59.8622	1	8	708.009	-0.34879	433730000	57343000	37402000	0	62922000	51076000	10091000	39048000	106000000	69854000
>Os03g0401300-01 Sucrose synthase 2 (EC 2.4.1.13) (Sucrose-UDP glucosyltransferase 2).	1.48899e-09	138.57	_FQELGLEK(gl)GWGDCAK(gl)R_	59.8622	1	15	708.009	-0.34879	48430000	0	25287000	0	0	14015000	0	9127600	0	0
>Os03g0401300-01 Sucrose synthase 2 (EC 2.4.1.13) (Sucrose-UDP glucosyltransferase 2).	3.16979e-81	269.85	_HLSSK(gl)LFHDKESMYPLLNFLR_	86.8997	1	5	897.135	0.11077	2224500000	243090000	330470000	0	58215000	516600000	108100000	259990000	314300000	393770000
>Os03g0401300-01 Sucrose synthase 2 (EC 2.4.1.13) (Sucrose-UDP glucosyltransferase 2).	3.9881e-14	127.32	_LFHDK(gl)ESMYPLLNFLR_	106.424	1	5	713.035	-0.15261	472600000	67005000	55347000	15441000	63460000	72244000	41813000	81582000	0	75711000
>Os03g0401300-01 Sucrose synthase 2 (EC 2.4.1.13) (Sucrose-UDP glucosyltransferase 2).	0.020288	78.334	_IEEK(gl)YTWK_	26.0795	0.99754	4	605.809	0.42267	26109000	12443000	7138900	0	0	0	0	0	0	6527500
>Os03g0401300-01 Sucrose synthase 2 (EC 2.4.1.13) (Sucrose-UDP glucosyltransferase 2).	9.69773e-06	132.32	_IK(gl)QQGLNITPR_	93.3452	1	2	691.399	-0.19126	144990000	24378000	31604000	0	15674000	16302000	20892000	9838600	14598000	11702000
>Os03g0401300-01 Sucrose synthase 2 (EC 2.4.1.13) (Sucrose-UDP glucosyltransferase 2).	9.41136e-55	160.67	_K(gl)AEEHLSGLSADTPYSEFHHR_	42.0519	1	1	505.842	-0.37022	129590000	48010000	59200000	0	0	22375000	0	0	0	0
>Os03g0401300-01 Sucrose synthase 2 (EC 2.4.1.13) (Sucrose-UDP glucosyltransferase 2).	3.22109e-11	139.77	_LEK(gl)VLGTEHTHILR_	128.962	1	3	587.332	0.873	197280000	51188000	60206000	0	0	17114000	20513000	23147000	0	25113000
>Os03g0401300-01 Sucrose synthase 2 (EC 2.4.1.13) (Sucrose-UDP glucosyltransferase 2).	0.0120415	51.956	_LQELVNLVVVCGDHGNPSK(gl)DKEEQAEFKK_	0	0.477476	19	856.935	0.2496	0	0	0	0	0	0	0	0	0	0
>Os03g0401300-01 Sucrose synthase 2 (EC 2.4.1.13) (Sucrose-UDP glucosyltransferase 2).	0.0120415	51.956	_LQELVNLVVVCGDHGNPSK(gl)DKEEQAEFKK_	0	0.477476	21	856.935	0.2496	0	0	0	0	0	0	0	0	0	0
>Os03g0401300-01 Sucrose synthase 2 (EC 2.4.1.13) (Sucrose-UDP glucosyltransferase 2).	0.000207284	107.34	_TK(gl)YPNSDLYWK_	87.3962	1	2	764.875	1.6734	303620000	60448000	57141000	0	0	31387000	18149000	56400000	36763000	43328000
>Os03g0401300-01 Sucrose synthase 2 (EC 2.4.1.13) (Sucrose-UDP glucosyltransferase 2).	3.06715e-08	126.63	_TMASTVPLAVEGEPSNK(gl)_	70.0385	1	17	922.957	0.33915	253110000	32315000	38146000	0	15941000	29446000	20487000	35863000	24858000	56059000
>Os03g0401300-01 Sucrose synthase 2 (EC 2.4.1.13) (Sucrose-UDP glucosyltransferase 2).	2.60094e-10	117.93	_VK(gl)NLTGLVELYGR_	87.1795	1	2	525.967	-0.023967	0	0	0	0	0	0	0	0	0	0
>Os03g0402000-01 TRAPP I complex, Bet3 domain containing protein.	4.03648e-09	138.02	_LVDEFLAK(gl)SNVSR_	138.02	1	8	796.426	0.44825	8382900	0	8382900	0	0	0	0	0	0	0
>Os03g0402400-00 Ribosome-associated protein p40-like.	0.00307539	85.377	_YVDIGIPANK(gl)_	79.1482	1	10	602.322	1.8886	382130000	6244900	0	112220000	175970000	0	0	13884000	73809000	0
>Os03g0405500-01 PDI-like protein.	4.67656e-09	117.74	_DAK(gl)TPLTAHGADAFPFTEER_	88.0358	1	3	763.37	0.080168	61689000	15681000	8477800	0	0	16155000	0	13583000	0	7792900
>Os03g0405900-01 Hypothetical conserved gene.	1.81308e-14	145.75	_DAK(gl)TPLVAHGADAFPFTEEK_	113.529	1	3	753.374	0.088608	338320000	66856000	59105000	0	0	68925000	42543000	49929000	7647800	43314000
>Os03g0405900-01 Hypothetical conserved gene.	2.37043e-17	156.39	_IFK(gl)ITGIPSLVAIGPDGK_	140.909	1	3	970.564	-0.026646	1373900000	138770000	169870000	60709000	184330000	212490000	196090000	139330000	103780000	168490000
>Os03g0405900-01 Hypothetical conserved gene.	0.00113702	163.88	_KQQLSK(gl)IFK_	57.4538	0.999998	6	617.369	0.13752	434340000	80468000	77460000	0	0	118700000	46050000	45233000	0	66427000
>Os03g0407000-01 von Willebrand factor, type A domain containing protein.	2.01427e-06	111.74	_TILLQNFVEK(gl)IEQGK_	36.9717	0.999799	10	625.351	1.3555	74392000	10436000	14028000	0	0	0	8371600	14970000	15869000	10718000
>Os03g0409400-00 mps one binder kinase activator-like 1A.	0.0074126	71.692	_K(gl)HIDATLGSGNLR_	70.2596	1	1	748.402	0.29054	59179000	17895000	41284000	0	0	0	0	0	0	0
>Os03g0424500-01 40S ribosomal protein S19-3.	3.85962e-08	123.02	_NILQQLQK(gl)MGIIDVDPK_	61.3878	0.999999	8	689.714	0.071289	34396000	3893400	13697000	0	0	8696600	8109600	0	0	0
>Os03g0425600-00 UDP-glucose dehydrogenase.	1.22996e-45	222.7	_GLGAGK(gl)AADLTYWESAAR_	171.783	1	6	650.994	0.37151	2521000000	249730000	289560000	173590000	244640000	410960000	307450000	262610000	335600000	246840000
>Os03g0425600-00 UDP-glucose dehydrogenase.	0.0154405	70.1	_NVVDAEK(gl)LR_	53.7511	1	7	579.317	4.1676	19200000	19200000	0	0	0	0	0	0	0	0
>Os03g0425600-00 UDP-glucose dehydrogenase.	0.000754735	111.06	_QVIK(gl)INDYQK_	66.6117	1	4	681.872	0.34119	621100000	55895000	59352000	0	37333000	53571000	54185000	210520000	92437000	57810000
>Os03g0425600-00 UDP-glucose dehydrogenase.	0.00065509	88.075	_STVPVK(gl)TAEAIEK_	53.8965	0.999996	6	743.909	0.90008	156950000	22812000	18390000	0	0	51452000	27676000	21063000	0	15553000
>Os03g0429800-01 Xanthine dehydrogenase 1 (EC 1.1.1.204).	7.67857e-48	124.32	_DINGSESSLLTPTK(gl)SYSPCSYNEIDGNAYSEK_	91.0918	1	14	1214.21	-1.5506	0	0	0	0	0	0	0	0	0	0
>Os03g0429800-01 Xanthine dehydrogenase 1 (EC 1.1.1.204).	0.000234084	102.6	_ILSIDASLAK(gl)SSPGFAGLFLSK_	53.0731	0.999995	10	779.434	0.38329	55005000	0	0	0	0	23860000	31145000	0	0	0
>Os03g0429800-01 Xanthine dehydrogenase 1 (EC 1.1.1.204).	0.00029968	76.668	_LGCGEGGCGACTVMVSCYDQTTK(gl)K_	0	0.5	23	918.387	-0.39255	19900000	0	0	0	0	19900000	0	0	0	0
>Os03g0429800-01 Xanthine dehydrogenase 1 (EC 1.1.1.204).	0.00029968	76.668	_LGCGEGGCGACTVMVSCYDQTTK(gl)K_	0	0.5	24	918.387	-0.39255	19900000	0	0	0	0	19900000	0	0	0	0
>Os03g0429800-01 Xanthine dehydrogenase 1 (EC 1.1.1.204).	0.0103066	94.302	_LK(gl)QVLHLK_	78.0996	1	2	364.901	0.0094785	76117000	0	0	0	0	26549000	0	21677000	17511000	10380000
>Os03g0448600-01 WD40 repeat-like domain containing protein.	1.68936e-06	107.37	_LVFGSAK(gl)EDLLGR_	101.888	1	7	759.917	3.4624	29350000	8935600	7973600	0	0	0	0	0	8895700	3545200
>Os03g0576700-01 60S ribosomal protein L13 (BBC1 protein homolog).	1.26925e-23	189.99	_GFTLEELK(gl)AAGIPK_	80.2425	1	8	794.441	0.79529	432040000	62997000	61492000	0	0	66507000	65013000	41815000	83051000	51161000
>Os03g0576700-01 60S ribosomal protein L13 (BBC1 protein homolog).	2.08784e-05	99.011	_SVEVVK(gl)VTDEMK_	45.0441	0.999969	6	739.382	-1.0088	0	0	0	0	0	0	0	0	0	0
>Os03g0577000-01 Ribosomal protein S3 (Fragment).	8.30057e-05	128.38	_IRELTSVVQK(gl)R_	30.068	1	10	481.619	-1.1929	151800000	22831000	13228000	0	0	19097000	28738000	18513000	0	49394000
>Os03g0577000-01 Ribosomal protein S3 (Fragment).	1.02819e-06	180.8	_GK(gl)VGPTTPLPDLVTIHAPK(gl)EEEELRPPVLIAEA_	33.0724	1	2	937.01	-0.0041307	8500600000	1145400000	537960000	432350000	601930000	144380000	1346400000	2663100000	639980000	989120000
>Os03g0577000-01 Ribosomal protein S3 (Fragment).	1.37373e-131	315.94	_VGPTTPLPDLVTIHAPK(gl)EEEELRPPVLIAEA_	315.942	1	17	1723.43	-0.26111	137200000000	12323000000	13831000000	6969400000	12123000000	16336000000	11163000000	23681000000	16147000000	24622000000
>Os03g0577000-01 Ribosomal protein S3 (Fragment).	0.00189335	90.149	_IMLDWDPK(gl)GK_	15.6155	0.973289	8	658.837	-0.27655	4811300000	0	0	190180000	29102000	3070900000	38297000	69363000	1413500000	0
>Os03g0577000-01 Ribosomal protein S3 (Fragment).	6.18666e-10	160.33	_TQNVLGEK(gl)GRR_	41.4799	1	8	686.376	0.10073	3208500000	350560000	346610000	0	159540000	468080000	723300000	552870000	433980000	173510000
>Os03g0582200-01 SCAMP family protein.	0.0122661	65.805	_EKELLAK(gl)EAELNRR_	51.203	0.999992	7	605.002	-0.06424	33759000	0	0	0	0	15722000	9282400	8754100	0	0
>Os03g0599800-01 Reversibly glycosylated polypeptide.	2.31319e-11	142.4	_LADAMVTWIEAWDELNPSTAAVENGK(gl)AK_	7.4854	0.848589	26	1048.85	-1.9644	34880000	0	0	34880000	0	0	0	0	0	0
>Os03g0599800-01 Reversibly glycosylated polypeptide.	6.49145e-37	163.62	_LADAMVTWIEAWDELNPSTAAVENGKAK(gl)_	0.798121	0.545815	28	1048.85	-0.90955	509150000	56956000	55561000	0	58325000	87291000	77481000	49749000	43393000	80397000
>Os03g0599800-01 Reversibly glycosylated polypeptide.	0.000746712	112.13	_LGK(gl)IDPYFVK_	83.3256	1	3	647.364	0.3849	716500000	74989000	65813000	0	48095000	179780000	85315000	96980000	89385000	76135000
>Os03g0610650-01 cDNA clone:002-125-A07, full insert sequence.	2.67919e-15	166.25	_AAEVASQVNSWVEK(gl)VTSGLIK_	40.2981	0.999907	14	777.417	-0.39585	156430000	17983000	21769000	0	0	32640000	0	33718000	18594000	31726000
>Os03g0610650-01 cDNA clone:002-125-A07, full insert sequence.	3.63389e-05	110.38	_LNSEPEFLEK(gl)HIPTR_	110.384	1	10	642.002	0.26358	182880000	12948000	12323000	0	0	27374000	20546000	46829000	27973000	34890000
>Os03g0610650-01 cDNA clone:002-125-A07, full insert sequence.	0.00549439	76.728	_VLKLPYQQGGDK(gl)R_	63.3152	1	12	539.302	0.62919	278330000	28885000	36515000	24452000	0	61659000	31989000	36476000	23153000	35203000
>Os03g0619400-01 Chaperone, tailless complex polypeptide 1 domain containing protein.	0.00186942	77.527	_ILVANTAMDTDKVK(gl)_	0.938742	0.553829	14	816.935	-1.8236	30785000	0	0	0	0	15178000	0	15607000	0	0
>Os03g0627500-01 KH domain containing protein, expressed.	3.38058e-14	133.47	_LLVPASQAGSLIGK(gl)QGATIK_	36.1897	0.99976	14	689.404	-0.22781	185110000	18314000	19422000	0	0	36357000	0	49973000	21210000	39837000
>Os03g0648400-02 DnaJ protein homolog (DNAJ-1).	6.16408e-33	190.87	_AAIK(gl)NHPDKGGDPEK_	75.0581	1	4	845.929	0.43527	949470000	55955000	112150000	0	45092000	156600000	132560000	203500000	88360000	155250000
>Os03g0648400-02 DnaJ protein homolog (DNAJ-1).	6.59599e-07	125.22	_AAIKNHPDK(gl)GGDPEK_	54.3289	0.999996	9	564.288	0.39574	408420000	18340000	13778000	0	0	135220000	51407000	67028000	68638000	54009000
>Os03g0648400-02 DnaJ protein homolog (DNAJ-1).	0.00177681	78.191	_CPGCQGSGMK(gl)ITIR_	78.1909	1	10	560.266	-1.2696	29468000	0	11513000	0	0	0	17955000	0	0	0
>Os03g0648400-02 DnaJ protein homolog (DNAJ-1).	2.24235e-05	118.72	_GTGESINEK(gl)DRCPGCKGEK_	27.2449	0.998019	9	746.008	1.0942	11543000	0	0	0	0	0	11543000	0	0	0
>Os03g0648400-02 DnaJ protein homolog (DNAJ-1).	3.85048e-05	106.19	_K(gl)AAIK(gl)NHPDKGGDPEK_	84.6531	1	1	484.003	0.087874	139910000	31548000	17404000	0	0	40594000	2423000	7683400	8864400	31396000
>Os03g0648400-02 DnaJ protein homolog (DNAJ-1).	0.0109775	89.298	_NVLCAK(gl)CK_	16.6234	0.978703	6	553.776	0.024073	676920000	72510000	137920000	0	0	147680000	88305000	85287000	57213000	88004000
>Os03g0648400-02 DnaJ protein homolog (DNAJ-1).	7.6351e-12	153.59	_QLGPSMIQQMQQPCNECK(gl)GTGESINEK_	41.7096	0.999933	18	1069.48	-0.65425	48334000	0	17806000	0	0	0	0	12236000	0	18293000
>Os03g0650800-00 Protein of unknown function DUF593 family protein.	0.000125791	92.977	_VLENYQDGEVEPDIK(gl)K_	9.55907	0.900344	15	663.997	-0.79649	377860000	0	16598000	106760000	0	0	0	0	254510000	0
>Os03g0655200-01 Membrin 11 (AtMEMB11) (Golgi SNAP receptor complex member 2-1) (27 kDa Golgi SNARE protein).	0.000330466	91.637	_MLDEAYETGVAILHK(gl)YADQR_	91.637	1	15	813.065	0.91579	8851700	0	0	0	0	8851700	0	0	0	0
>Os03g0655400-01 LIP5.	9.50615e-05	126.19	_(ac)AGIIHK(gl)IEEK_	78.8195	1	6	647.362	-0.016409	641410000	83322000	85883000	0	91609000	87058000	67498000	86771000	76243000	63027000
>Os03g0655400-01 LIP5.	0.0103808	65.563	_IEEK(gl)LHMGGGEHK_	22.7531	0.994723	4	526.928	-0.64189	59432000	0	22550000	0	0	21199000	15683000	0	0	0
>Os03g0655400-01 LIP5.	1.20328e-26	186.76	_DGEHK(gl)EGVVEK_	137.663	1	5	670.826	0.80566	681740000	0	222250000	0	0	132020000	0	193670000	0	133790000
>Os03g0655400-01 LIP5.	0.000972001	126.71	_EGVVEK(gl)IKDK_	38.283	0.999851	6	629.854	0.53722	415380000	30593000	39490000	182520000	0	37115000	0	55482000	43735000	26437000
>Os03g0655400-01 LIP5.	2.56043e-18	98.508	_IK(gl)DKITGDHGDGGEHK_	19.1904	0.988094	2	607.634	0.63365	14186000	0	0	0	14186000	0	0	0	0	0
>Os03g0655400-01 LIP5.	4.7424e-11	140.46	_IKDK(gl)ITGDHGDGGEHK_	31.503	0.999293	4	607.634	1.0875	132150000	17623000	19457000	0	0	20524000	12204000	23398000	22609000	16332000
>Os03g0655400-01 LIP5.	3.62367e-08	136.17	_ITGDHGDGGEHK(gl)EK_	8.66929	0.880395	12	797.366	0.032005	18839000	0	0	0	0	0	0	18839000	0	0
>Os03g0655400-01 LIP5.	0.00052349	87.18	_ITGDHGDGGEHKEK(gl)_	2.7013	0.650673	14	531.913	-0.12689	7598500	0	2331400	0	0	0	0	0	0	5267200
>Os03g0655400-01 LIP5.	0.00957743	63.337	_IKDKITGDHGDGGEHKEK(gl)K_	0	0.467202	19	736.045	0.8459	0	0	0	0	0	0	0	0	0	0
>Os03g0657100-01 Armadillo-like helical domain containing protein.	2.29194e-20	187.37	_TIIK(gl)FLSNEHVQER_	42.9578	1	4	914.489	-4.5288	1276400000	278990000	271270000	0	0	214350000	183440000	134890000	80215000	113220000
>Os03g0666200-01 Rac/Rop guanine nucleotide exchange factor, Regulation of immune responses	0.00474738	83.106	_EGQLDDLTIMK(gl)ETLR_	83.1055	1	11	938.478	2.4907	0	0	0	0	0	0	0	0	0	0
>Os03g0669100-01 predicted protein.	2.25602e-17	168.55	_(ac)ATATNGNASAAAAAADSAVQEPPHK(gl)IAK_	6.51815	0.817703	25	930.465	0.061647	20595000	0	0	0	0	0	0	0	0	20595000
>Os03g0669100-01 predicted protein.	1.67281e-94	233.91	_(ac)ATATNGNASAAAAAADSAVQEPPHKIAK(gl)_	2.0046	0.613388	28	930.465	-0.034265	82168000	16394000	0	0	0	18304000	16411000	31059000	0	0
>Os03g0669100-01 predicted protein.	6.01038e-07	91.729	_SGLALK(gl)HSIDVGAGVIDADYR_	47.8076	1	6	757.729	1.3402	19117000	0	5473300	0	0	0	7219200	0	0	6424200
>Os03g0669200-01 Heterotrimeric G protein b-subunit, Regulation of cellular proliferation, Seed fertility	0.00258522	71.349	_(ac)ASVAELK(gl)EK_	4.81037	0.751687	7	565.806	1.5076	28114000	15263000	0	0	0	0	0	0	0	12850000
>Os03g0669200-01 Heterotrimeric G protein b-subunit, Regulation of cellular proliferation, Seed fertility	0.00242621	72.643	_(ac)ASVAELKEK(gl)_	9.12162	0.890935	9	565.806	3.1399	72528000	15263000	0	18857000	0	9087800	0	16469000	0	12850000
>Os03g0670700-02 Glycine-rich protein.	6.20017e-55	175.28	_DAIEGMNGK(gl)ELDGR_	156.243	1	9	809.878	2.3265	12505000	0	0	0	12505000	0	0	0	0	0
>Os03g0681400-01 Ubiquitin-conjugating enzyme E2-18 kDa (EC 6.3.2.19) (Ubiquitin- conjugating enzyme 15) (Ubiquitin-protein ligase) (Ubiquitin carrier protein) (PM42).	1.07783e-06	135.16	_VLSK(gl)IACNR_	49.7151	1	4	392.217	-0.4846	386270000	20765000	124160000	0	0	0	104890000	14463000	41380000	80615000
>Os03g0687000-02 Nitrate transporter.	5.14019e-162	386.79	_GGGGGGGGGGEEAGQK(gl)LK_	78.7519	1	16	793.88	-0.036399	1645200000	166790000	161820000	0	149930000	322730000	242500000	165610000	206140000	229710000
>Os03g0687000-02 Nitrate transporter.	2.99709e-10	144.01	_LK(gl)SMDVDKLENGGDKPALK_	82.1112	1	2	543.789	0.4552	542370000	52104000	96794000	0	22504000	81709000	92499000	84470000	33895000	78394000
>Os03g0687000-02 Nitrate transporter.	7.75815e-12	148.03	_SMDVDK(gl)LENGGDKPALK_	49.3333	0.999987	6	644.323	-1.2837	292460000	29500000	40978000	0	0	40797000	41751000	56388000	38215000	44830000
>Os03g0687000-02 Nitrate transporter.	0.00245475	135.63	_SLK(gl)QPKDPK_	59.0617	0.999999	3	577.83	-0.37821	2043500000	140550000	79735000	0	0	501820000	227900000	238860000	431950000	422670000
>Os03g0687000-02 Nitrate transporter.	0.00641806	88.392	_SLKQPK(gl)DPK_	9.23173	0.893362	6	577.83	-0.059109	215380000	49171000	33770000	0	0	0	0	132440000	0	0
>Os03g0687000-02 Nitrate transporter.	0.00119599	86.497	_RVTGK(gl)DEGLTLLQR_	74.7833	1	5	567.32	0.73424	132580000	0	0	0	0	66816000	28436000	20581000	0	16742000
>Os03g0696000-01 Harpin-induced 1 domain containing protein.	0.0006816	54.521	_(ac)AK(gl)AQPPPAREPLLPSSASPPPYLDAR_	54.5213	1	2	961.51	-0.16325	0	0	0	0	0	0	0	0	0	0
>Os03g0699000-01 Oleosin 18 kDa (OSE721).	2.05197e-23	187.52	_ADQAGTGAGAGGGAGTK(gl)TSS_	181.997	1	17	868.396	0.42974	1199300000	179400000	162590000	159210000	157550000	119250000	130610000	94313000	107340000	89091000
>Os03g0699000-01 Oleosin 18 kDa (OSE721).	2.85869e-162	361.98	_RMAEAAAHAGHK(gl)TAQAGHAIQGR_	52.3587	1	12	491.651	-0.44022	7042500000	1003900000	1441600000	648750000	442470000	880520000	1033200000	771280000	323210000	497560000
>Os03g0700400-00 LOX4 (Fragment).	2.22423e-11	124.3	_K(gl)PTTTDPDSESR_	124.302	1	1	724.337	4.6879	0	0	0	0	0	0	0	0	0	0
>Os03g0700700-01 Lipoxygenase (Fragment).	4.13203e-11	132.79	_APTK(gl)TDPNTESR_	119.88	1	4	715.847	-0.8461	246170000	0	36534000	0	13704000	33765000	32609000	39479000	68222000	21858000
>Os03g0700700-01 Lipoxygenase (Fragment).	6.54412e-19	170.32	_KDVLGLGDFHASLLDGVHNILGHK(gl)EGVAFR_	166.28	1	24	666.557	-0.10919	22456000	0	0	0	0	0	0	0	0	22456000
>Os03g0710000-01 Protein of unknown function DUF292, eukaryotic domain containing protein.	1.56828e-05	100.93	_SGCGINAK(gl)IVQK_	64.0842	1	8	694.869	-1.1591	0	0	0	0	0	0	0	0	0	0
>Os03g0710800-01 14-3-3-like protein S94.	0.000763592	109.88	_EAAK(gl)PEGEGH_	109.878	1	4	569.76	0.092923	24296000	1430600	0	0	0	0	0	17052000	0	5813600
>Os03g0710800-01 14-3-3-like protein S94.	9.37789e-05	101.62	_GNEAYVASIK(gl)EYR_	101.624	1	10	807.4	-0.28372	0	0	0	0	0	0	0	0	0	0
>Os03g0710800-01 14-3-3-like protein S94.	4.36846e-12	169.23	_IISSIEQK(gl)EESR_	122.547	1	8	766.899	-0.31903	557010000	83259000	105540000	0	24019000	71613000	66127000	75919000	75587000	54948000
>Os03g0710800-01 14-3-3-like protein S94.	9.93263e-06	118.24	_K(gl)EAAENTLVAYK_	104.914	1	1	725.88	-0.14395	138030000	26583000	24189000	0	0	17811000	16133000	31584000	21733000	0
>Os03g0710800-01 14-3-3-like protein S94.	0.00585568	69.485	_SRIETELSK(gl)ICDGILK_	39.4128	0.999886	9	659.354	0.16551	6964100	0	6964100	0	0	0	0	0	0	0
>Os03g0710900-00 CCAAT displacement protein-related / CDP-related.	0.00795307	69.451	_FGENAFLNIYQK(gl)_	69.4507	1	12	779.388	0.31337	43173000	0	0	31692000	11481000	0	0	0	0	0
>Os03g0711400-01 Coatomer alpha subunit.	9.88697e-08	132.08	_MNDTK(gl)AWEVDTLR_	47.5317	1	5	564.939	0.019128	212050000	7797100	11979000	0	0	50444000	25032000	51759000	22418000	42622000
>Os03g0712400-01 atypical receptor-like kinase MARK.	1.53719e-07	77.733	_KPPEMTSAAAVAPMATVGNPHAPLGQSTSGK(gl)K_	0	0.5	31	812.166	-0.30841	70423000	12518000	31166000	0	0	26740000	0	0	0	0
>Os03g0712400-01 atypical receptor-like kinase MARK.	1.53719e-07	77.733	_KPPEMTSAAAVAPMATVGNPHAPLGQSTSGK(gl)K_	0	0.5	32	812.166	-0.30841	70423000	12518000	31166000	0	0	26740000	0	0	0	0
>Os03g0712400-02 Atypical receptor-like kinase MARK.	3.13801e-10	147.73	_SSNVLLNK(gl)SYQAR_	147.732	1	8	797.421	-0.22887	104700000	28482000	48695000	0	0	11462000	4964200	0	11093000	0
>Os03g0712700-01 Phosphoglucomutase, cytoplasmic 2 (EC 5.4.2.2) (Glucose phosphomutase 2) (PGM 2).	6.28399e-10	93.767	_MGLGK(gl)SSNAEPPEFGAAADGDADR_	86.8564	1	5	826.371	-1.7403	0	0	0	0	0	0	0	0	0	0
>Os03g0712700-01 Phosphoglucomutase, cytoplasmic 2 (EC 5.4.2.2) (Glucose phosphomutase 2) (PGM 2).	9.48274e-10	92.565	_SDVSDVVAADEFEYK(gl)DPVDGSVSK_	33.6615	0.99957	15	891.412	0.72735	0	0	0	0	0	0	0	0	0	0
>Os03g0712700-01 Phosphoglucomutase, cytoplasmic 2 (EC 5.4.2.2) (Glucose phosphomutase 2) (PGM 2).	3.12864e-10	153.38	_VYIEQYEK(gl)DSSK_	29.9665	0.998993	8	801.886	0.056948	173330000	32398000	24652000	0	0	32699000	16105000	16672000	25249000	25558000
>Os03g0713100-01 dynamin-related protein 1C.	0.00435707	74.769	_KLPFDK(gl)HLSLQNVR_	43.7708	0.999958	6	603.676	-0.60159	96601000	23101000	22189000	0	0	6930700	0	16127000	5018400	23235000
>Os03g0713100-01 dynamin-related protein 1C.	0.021584	59.502	_K(gl)QLSAMLDEDPALMEK_	58.9485	0.999999	1	644.985	-0.16458	0	0	0	0	0	0	0	0	0	0
>Os03g0713100-01 dynamin-related protein 1C.	9.25099e-12	108.92	_K(gl)VISEADGYQPHLIAPEQGYR_	108.915	1	1	829.087	-1.3725	0	0	0	0	0	0	0	0	0	0
>Os03g0717000-01 TMK protein precursor.	0.000349539	92.935	_LAPADGK(gl)CVSVETR_	78.0691	1	7	808.907	-0.28595	523820000	76545000	69106000	0	0	101360000	76931000	40035000	99279000	60566000
>Os03g0717600-01 Zinc finger, C2H2-type matrin domain containing protein.	0.00326931	72.819	_NFNEITSIQEAK(gl)ELWEK_	13.0912	0.953219	12	731.699	1.0939	0	0	0	0	0	0	0	0	0	0
>Os03g0718100-01 Actin 1.	3.08891e-16	134.68	_DLTDYLMK(gl)ILTER_	134.685	1	8	862.948	2.3063	0	0	0	0	0	0	0	0	0	0
>Os03g0718100-01 Actin 1.	5.03875e-90	185.71	_LSYIALDYDQEMETAK(gl)TSSSVEK_	47.055	0.99998	16	908.097	0.40774	0	0	0	0	0	0	0	0	0	0
>Os03g0718100-01 Actin 1.	4.06651e-138	215.79	_TSSSVEK(gl)SYELPDGQVITIGAER_	215.79	1	7	1290.64	0.13573	333810000	28355000	23770000	0	62565000	35424000	44873000	104840000	0	33984000
>Os03g0721200-01 Armadillo-like helical domain containing protein.	0.00123753	72.644	_EQAAEGLGELIDVTSEKTLK(gl)_	1.10963	0.56353	20	749.057	-0.4857	43049000	0	0	0	0	13202000	7583900	13897000	0	8366100
>Os03g0721300-01 Protein of unknown function DUF946, plant family protein.	7.03434e-11	105.46	_AVAGK(gl)PESESLPPLRPPHDYELVCAFR_	64.2698	1	5	788.151	-0.25624	174340000	37757000	91765000	0	0	0	0	20876000	0	23940000
>Os03g0721900-00 Histone H2A.	5.08241e-24	145.7	_K(gl)GGGKGDIGSASQEF_	8.53303	0.877052	1	776.374	-4.5474	6807300	0	0	0	0	0	0	0	0	6807300
>Os03g0724100-01 Phosphatidylinositol transfer protein-like, N-terminal domain containing protein.	0.000967735	75.239	_ILHK(gl)YIDPEVLPVEFGGK_	72.8059	1	4	723.397	-1.01	13085000	4927300	0	0	0	0	0	4498900	0	3658900
>Os03g0726100-01 Tubulin alpha-1 chain (Alpha-1 tubulin).	0.00141125	58.339	_CGINYQPPSVVPSGDLAK(gl)VQR_	58.3389	1	18	800.409	-0.10056	6493600	0	0	0	0	0	0	6493600	0	0
>Os03g0726100-01 Tubulin alpha-1 chain (Alpha-1 tubulin).	0.000372197	97.273	_DVNAAVATIK(gl)TK_	7.61063	0.852257	10	672.878	0.95133	24092000	0	8426200	0	0	0	0	8819100	0	6846800
>Os03g0726100-01 Tubulin alpha-1 chain (Alpha-1 tubulin).	0.00797783	64.454	_GDVVPK(gl)DVNAAVATIK_	33.1376	0.999515	6	855.973	-2.1608	110180000	13227000	15223000	0	0	14457000	10410000	19891000	23931000	13044000
>Os03g0726100-01 Tubulin alpha-1 chain (Alpha-1 tubulin).	0.0127889	102	_LSVDYGK(gl)K_	8.01007	0.863467	7	512.277	0.19983	329140000	0	75198000	0	0	0	84456000	0	0	169480000
>Os03g0726100-01 Tubulin alpha-1 chain (Alpha-1 tubulin).	0.000236775	75.112	_TVGGGDDAFNTFFSETGAGK(gl)HVPR_	50.0294	1	20	861.074	0.9262	20614000	6674300	0	0	0	13940000	0	0	0	0
>Os03g0726500-01 Protein of unknown function DUF81 domain containing protein.	0.00544094	76.868	_EREEESK(gl)SSCAAR_	50.8431	1	7	551.581	2.5512	87522000	11281000	0	0	0	28456000	9517300	16733000	13032000	8502900
>Os03g0736700-01 GRAM domain containing protein.	1.85393e-16	119.31	_VVLPLNQVK(gl)SVNPSASMTNR_	55.7628	1	9	756.742	-0.21786	256040000	24504000	72785000	0	0	52879000	18426000	34941000	27420000	25087000
>Os03g0737900-01 predicted protein.	6.3519e-06	127.1	_AALDK(gl)LENASEDSLLGQGLK_	47.9338	0.999984	5	729.381	0.0025362	82489000	0	16957000	0	0	15096000	11204000	29121000	0	10111000
>Os03g0737900-01 predicted protein.	2.42007e-23	138.77	_EK(gl)AAEGGGEEDEQR_	138.767	1	2	809.851	-1.4984	0	0	0	0	0	0	0	0	0	0
>Os03g0737900-01 predicted protein.	0.00112991	86.467	_WK(gl)AQSISVDIEK_	83.6002	1	2	759.402	2.4208	76412000	0	0	0	0	28224000	11534000	19960000	0	16695000
>Os03g0738600-01 Lipoxygenase, Seed germination and longevity	0.0135823	53.504	_DTPEWTSDAK(gl)ALEAFKR_	11.1223	0.928309	10	693.676	1.0599	37998000	13768000	10919000	0	0	0	0	0	0	13312000
>Os03g0738600-01 Lipoxygenase, Seed germination and longevity	0.000693988	97.551	_K(gl)PTKTDPTAESR_	39.7474	0.999894	1	482.251	0.45881	85047000	0	4077900	0	23474000	26747000	2404500	0	28342000	0
>Os03g0738600-01 Lipoxygenase, Seed germination and longevity	5.21589e-36	209.79	_(ac)MLGGIIGGLTGNK(gl)NAR_	183.064	1	13	864.465	1.2549	165340000	24546000	18502000	0	0	29712000	6218800	17980000	33585000	34797000
>Os03g0743400-01 H2A protein.	0.00573278	121.05	_SLINK(gl)SSK(gl)E_	76.2819	1	5	617.325	1.5491	164060000000	21857000000	15808000000	131840000	26779000000	23613000000	20050000000	13197000000	25905000000	16723000000
>Os03g0744600-01 Ripening-associated protein (Fragment).	5.47455e-48	166.9	_(ac)MLAVFDPTVAK(gl)CPEGLR_	160.48	1	11	1030.52	-0.45538	77984000	15126000	0	0	0	0	17365000	26185000	0	19308000
>Os03g0751100-01 Iron-deficiency-regulated oligopeptide transporter, Iron homeostasis	1.90195e-62	169.84	_(ac)ASLK(gl)SPVAAEEQAATAAAAAAK_	152.676	1	4	1092.07	-0.51918	56309000	12838000	13102000	0	0	11865000	0	13071000	5433600	0
>Os03g0751600-01 Circumsporozoite protein.	4.05316e-64	260.97	_DKGEFVIDDIEFDVK(gl)HNK_	33.819	0.999585	15	1131.56	-0.48082	6200700000	696850000	729430000	31200000	470050000	982330000	558330000	661870000	1394100000	676530000
>Os03g0751600-01 Circumsporozoite protein.	1.17147e-49	236.27	_DKGEFVIDDIEFDVKHNK(gl)_	0.570107	0.532771	18	754.706	0.25339	310470000	31748000	70469000	0	0	0	0	30248000	0	178010000
>Os03g0755100-01 Half-size ABC transporter, Internal detoxification of aluminum	0.010455	93.195	_FYDPLK(gl)GR_	67.1694	1	6	370.529	0.090435	308340000	60674000	71718000	0	0	73312000	53270000	26950000	22415000	0
>Os03g0756000-01 60S ribosomal protein L13a-4.	9.52213e-06	107.24	_MVIPDALK(gl)VLR_	76.1427	1	8	456.939	-0.093814	240280000	28330000	40793000	0	0	50012000	51347000	26909000	18442000	24444000
>Os03g0757900-01 UDP-glucose 6-dehydrogenase (EC 1.1.1.22) (UDP-Glc dehydrogenase) (UDP-GlcDH) (UDPGDH).	8.92076e-05	98.121	_DLAMGK(gl)FDWDHPMHLQPTSPTAFK_	72.4518	1	6	721.844	-0.15272	19443000	0	0	0	0	19443000	0	0	0	0
>Os03g0757900-01 UDP-glucose 6-dehydrogenase (EC 1.1.1.22) (UDP-Glc dehydrogenase) (UDP-GlcDH) (UDPGDH).	1.65802e-56	226.57	_ETPAIDVCHGLLGDK(gl)AQISIYDPQVTEDQIQR_	80.1174	1	15	931.713	0.34885	1465100000	181640000	176880000	0	129840000	177130000	160780000	196250000	149130000	293400000
>Os03g0757900-01 UDP-glucose 6-dehydrogenase (EC 1.1.1.22) (UDP-Glc dehydrogenase) (UDP-GlcDH) (UDPGDH).	4.7351e-50	160.67	_HVAEADIIFVSVNTPTK(gl)TR_	160.671	1	17	1106.59	2.0032	0	0	0	0	0	0	0	0	0	0
>Os03g0757900-01 UDP-glucose 6-dehydrogenase (EC 1.1.1.22) (UDP-Glc dehydrogenase) (UDP-GlcDH) (UDPGDH).	1.60513e-09	139.36	_IDAWNSEQLPIYEPGLDEVVK(gl)ECR_	30.4991	1	21	992.147	-0.8616	30882000	0	30882000	0	0	0	0	0	0	0
>Os03g0757900-01 UDP-glucose 6-dehydrogenase (EC 1.1.1.22) (UDP-Glc dehydrogenase) (UDP-GlcDH) (UDPGDH).	0.000500746	80.238	_IGPK(gl)FLNASVGFGGSCFQK_	73.432	1	4	710.026	-0.070866	97247000	7158600	15395000	0	0	20563000	13764000	13592000	11686000	15090000
>Os03g0757900-01 UDP-glucose 6-dehydrogenase (EC 1.1.1.22) (UDP-Glc dehydrogenase) (UDP-GlcDH) (UDPGDH).	0.00453933	78.653	_IVVEK(gl)STVPVK_	28.3689	0.998546	5	656.895	-0.51688	0	0	0	0	0	0	0	0	0	0
>Os03g0757900-01 UDP-glucose 6-dehydrogenase (EC 1.1.1.22) (UDP-Glc dehydrogenase) (UDP-GlcDH) (UDPGDH).	0.00065509	88.075	_STVPVK(gl)TAEAIEK_	53.8965	0.999996	6	743.909	0.90008	156950000	22812000	18390000	0	0	51452000	27676000	21063000	0	15553000
>Os03g0757900-01 UDP-glucose 6-dehydrogenase (EC 1.1.1.22) (UDP-Glc dehydrogenase) (UDP-GlcDH) (UDPGDH).	2.56348e-14	125.28	_TAEAIEK(gl)ILTHNSK_	37.7805	0.999833	7	556.969	0.37046	314630000	26234000	77153000	0	0	60551000	57113000	50891000	0	42693000
>Os03g0757900-01 UDP-glucose 6-dehydrogenase (EC 1.1.1.22) (UDP-Glc dehydrogenase) (UDP-GlcDH) (UDPGDH).	1.3087e-21	174.7	_TLDYQK(gl)IYDNMQKPAFVFDGR_	70.6473	1	6	888.436	0.064993	136330000	13175000	35663000	0	0	61886000	25611000	0	0	0
>Os03g0758800-01 Eukaryotic translation initiation factor 5A-2 (eIF-5A-2) (eIF-4D).	1.28921e-43	214.5	_ADAGASK(gl)TYPQQAGTIRK_	109.37	1	7	659.676	-0.03189	1006500000	202350000	196070000	0	0	155870000	108930000	224650000	28071000	90538000
>Os03g0758800-01 Eukaryotic translation initiation factor 5A-2 (eIF-5A-2) (eIF-4D).	6.40347e-12	159.99	_CHFVAIDIFNGK(gl)K_	16.7349	0.979232	12	554.952	-1.1752	184590000	63983000	31395000	0	0	0	10597000	22859000	5439500	50312000
>Os03g0758800-01 Eukaryotic translation initiation factor 5A-2 (eIF-5A-2) (eIF-4D).	3.22132e-46	172.13	_K(gl)LEDIVPSSHNCDVPHVNR_	67.4176	1	1	777.382	-2.2136	482580000	75171000	82247000	0	0	79275000	38633000	37817000	119120000	50312000
>Os03g0758800-01 Eukaryotic translation initiation factor 5A-2 (eIF-5A-2) (eIF-4D).	1.63653e-12	141.18	_DDLRLPSDEALLTQIK(gl)DGFAEGK_	52.162	0.999994	16	882.452	0.37726	150770000	36078000	22722000	21693000	0	13855000	12826000	25367000	0	18230000
>Os03g0758800-01 Eukaryotic translation initiation factor 5A-2 (eIF-5A-2) (eIF-4D).	7.17799e-15	175.29	_NRPCK(gl)VVEVSTSK_	100.426	1	5	809.423	-0.63645	313100000	45153000	53682000	0	0	56120000	66466000	51130000	0	40550000
>Os03g0758800-01 Eukaryotic translation initiation factor 5A-2 (eIF-5A-2) (eIF-4D).	4.7854e-36	205.65	_(ac)SDSEEHHFESK(gl)ADAGASK_	84.3793	1	11	696.635	-0.03163	505030000	53613000	115850000	0	15950000	76131000	29371000	67196000	83158000	63755000
>Os03g0760600-01 TIP41-like protein family protein.	0.00203604	53.865	_AAEAWEGPTAAELK(gl)AAGAEAIPGGVR_	43.0988	1	14	869.777	-3.4544	0	0	0	0	0	0	0	0	0	0
>Os03g0773150-00 40S ribosomal protein S29.	0.000145358	137.78	_SNAK(gl)DIGFIK_	84.9702	1	4	603.827	0.44236	864210000	133730000	172160000	0	0	113070000	109790000	118100000	78441000	138920000
>Os03g0773700-01 Receptor-like protein kinase 2.	0.000102607	145.91	_K(gl)GGHLHWDTR_	145.915	1	1	660.831	-0.69721	2687300000	386650000	586150000	0	0	483630000	218650000	453300000	267280000	291610000
>Os03g0773700-01 Receptor-like protein kinase 2.	2.5103e-80	271.35	_LDFTCDDVLDCLKEENVIGK(gl)GGAGIVYK_	51.2578	0.999992	20	1081.53	-0.14865	597200000	86942000	98313000	0	0	116180000	56192000	64377000	42213000	132980000
>Os03g0780400-01 Actin-depolymerizing factor 6 (ADF-6) (AtADF6).	0.000132293	142.98	_DTFLELQMK(gl)K_	11.3913	0.932324	9	683.855	-0.39306	147600000	15915000	33952000	0	0	48150000	23803000	10340000	0	15437000
>Os03g0780500-01 inosine-5-monophosphate dehydrogenase 2.	0.000113361	91.622	_LK(gl)VAQGVVGAVADKGSVLR_	87.5942	1	2	661.057	-0.30759	30155000	0	13629000	0	0	0	16526000	0	0	0
>Os03g0786100-01 Glycolate oxidase (EC 1.1.3.15) (Fragment).	2.31155e-10	101.89	_WLQSITSLPILVK(gl)GVITAEDAR_	101.895	1	13	842.143	0.034186	37003000	0	14632000	0	0	0	0	10777000	0	11595000
>Os03g0787300-01 DnaJ homolog.	0.0124524	78.939	_DASQDDLK(gl)K_	13.592	0.9581	8	567.275	0.080957	109490000	0	0	0	0	68798000	0	40694000	0	0
>Os03g0787300-01 DnaJ homolog.	5.57561e-05	114.55	_GTGETISDKDRCPGCK(gl)GEK_	2.89003	0.657337	16	737.004	-0.70314	84578000	0	10924000	0	0	20464000	36422000	16768000	0	0
>Os03g0787300-01 DnaJ homolog.	5.12733e-06	160.36	_NVLCSK(gl)CNGK_	38.699	0.999865	6	647.306	-1.0426	321210000	40264000	34596000	0	0	65094000	70907000	55652000	0	54696000
>Os03g0787300-01 DnaJ homolog.	0.0150624	76.417	_RGEDVVHPLK(gl)VSLEELYNGTSK(gl)K_	66.1592	1	10	707.374	-0.89322	8515800	0	0	0	0	0	0	0	8515800	0
>Os03g0787300-01 DnaJ homolog.	0.0150624	76.417	_RGEDVVHPLK(gl)VSLEELYNGTSK(gl)K_	0	0.5	22	707.374	-0.89322	8515800	0	0	0	0	0	0	0	8515800	0
>Os03g0787300-01 DnaJ homolog.	0.0150624	76.417	_RGEDVVHPLK(gl)VSLEELYNGTSK(gl)K_	0	0.5	23	707.374	-0.89322	8515800	0	0	0	0	0	0	0	8515800	0
>Os03g0787300-01 DnaJ homolog.	7.74619e-47	254.2	_SGASMK(gl)CSGCQGSGMK_	177.011	1	6	873.855	-0.63374	463890000	16403000	30300000	0	0	130190000	161920000	35437000	0	89646000
>Os03g0791500-01 25.3 kDa vesicle transport protein.	0.00684299	71.241	_NLSK(gl)GQHEASR_	71.2408	1	4	670.837	0.28569	136160000	29264000	35302000	0	0	10249000	0	32455000	0	28894000
>Os03g0791800-01 Rad6 (Ubiquitin carrier protein).	0.0146492	128.38	_LFSENK(gl)R_	63.3015	1	6	504.267	-0.47136	1166900000	265610000	236070000	0	96759000	182140000	140000000	114930000	0	131370000
>Os03g0791800-01 Rad6 (Ubiquitin carrier protein).	9.43265e-05	95.347	_LTLQFTEDYPNK(gl)PPVVR_	95.3473	1	12	711.044	0.99067	19090000	6706100	0	0	0	12384000	0	0	0	0
>Os03g0794700-01 40S ribosomal protein S18.	0.00151646	89.466	_FSQVVSNALDMK(gl)LR_	89.4665	1	12	861.454	-4.4117	0	0	0	0	0	0	0	0	0	0
>Os03g0798400-01 Prenylated rab acceptor PRA1 family protein.	8.15075e-05	89.136	_YGTVPPAAAAAAPPLK(gl)R_	77.7461	1	16	588.997	-0.26891	35719000	0	0	0	0	7896400	0	9233900	18589000	0
>Os03g0798600-01 40S ribosomal protein S15 (Fragment).	0.000840687	94.673	_K(gl)DAPAGEKPEPVR_	65.1289	1	1	503.267	0.050018	492580000	96036000	99017000	29820000	0	78030000	69066000	48012000	0	72595000
>Os03g0799000-01 Histone H1.	0.000137069	92.939	_AAAK(gl)PKAAAKPAAKPK_	1.12732	0.56175	4	409.003	0.032844	129860000	19411000	63570000	0	0	12731000	0	0	0	34152000
>Os03g0799000-01 Histone H1.	1.21724e-05	115.06	_AAAKPK(gl)AAAKPAAKPK_	16.4825	0.977974	6	545.002	-0.56477	15719000	2924100	0	0	0	1371500	0	7285800	0	4137200
>Os03g0799000-01 Histone H1.	0.00164532	78.285	_AAAKPK(gl)SPAKPAAKPK_	23.3939	0.99074	6	419.506	0.0072979	105730000	18276000	20944000	0	0	15430000	4127500	23631000	7659000	15662000
>Os03g0799000-01 Histone H1.	0.00255636	97.597	_SPAK(gl)PAAKPK_	44.4731	0.999964	4	554.827	-0.074475	28941000	7314200	21627000	0	0	0	0	0	0	0
>Os03g0799000-01 Histone H1.	0.00153271	105.98	_SPAKPAAK(gl)PK_	15.8246	0.974462	8	554.827	-0.25898	40391000	7314200	0	0	0	0	0	18721000	0	14355000
>Os03g0799000-01 Histone H1.	0.000146314	96.23	_AAPKPK(gl)AAAVTK_	22.0085	0.99374	6	422.922	-0.048941	398280000	131730000	31983000	0	0	60234000	21636000	43056000	60628000	49011000
>Os03g0799000-01 Histone H1.	0.00994293	119.21	_APAAAK(gl)PK_	24.3242	0.996319	6	434.256	-0.33317	17484000	0	4597200	0	0	0	0	11431000	0	1455200
>Os03g0799000-01 Histone H1.	2.98241e-61	229.48	_ATDVAATEPEVAAEEAAAAAPETTATAGDSK(gl)PAK_	8.90616	0.88602	31	1109.53	0.044635	653230000	93534000	124500000	0	0	120860000	80070000	79067000	35090000	120110000
>Os03g0799000-01 Histone H1.	3.69444e-135	189.07	_ATDVAATEPEVAAEEAAAAAPETTATAGDSKPAK(gl)_	0.564128	0.532428	34	1109.53	-0.049713	13383000	0	0	0	0	0	13383000	0	0	0
>Os03g0799000-01 Histone H1.	3.69444e-135	189.07	_ATDVAATEPEVAAEEAAAAAPETTATAGDSKPAK(gl)EAK_	0	0.476121	37	1218.93	0.050577	0	0	0	0	0	0	0	0	0	0
>Os03g0799000-01 Histone H1.	4.22954e-07	122.39	_KAAPAAK(gl)KPAAAAK_	15.3795	0.971838	7	469.953	-0.79891	16724000	2444100	7271700	0	0	1610800	0	2056300	0	3340700
>Os03g0800000-02 nitrate and chloride transporter.	0.000734809	91.914	_STLVNDEDSKK(gl)G_	0.988418	0.556654	11	703.842	-0.65201	0	0	0	0	0	0	0	0	0	0
>Os03g0800800-01 Forkhead-associated domain containing protein.	0.0168962	71.555	_K(gl)FTLKEIQDR_	16.8554	0.979789	1	464.593	0.83784	164210000	0	13334000	0	0	27480000	54838000	29409000	0	39150000
>Os03g0800800-01 Forkhead-associated domain containing protein.	0.0035737	90.731	_KFTLK(gl)EIQDR_	63.0673	1	5	696.386	-0.84028	94273000	0	0	0	0	8837000	54838000	16163000	0	14434000
>Os03g0803000-01 Synaptobrevin domain containing protein.	8.3207e-26	163.91	_AQVSEVK(gl)GVMMENIEK_	72.3537	1	7	953.474	0.11982	819180000	128490000	67979000	0	63751000	145330000	123480000	71955000	95301000	122890000
>Os03g0803000-01 Synaptobrevin domain containing protein.	3.19976e-13	171.29	_GVMMENIEK(gl)VLDR_	120.136	1	9	824.413	0.3293	544940000	66586000	59082000	0	65057000	90960000	65889000	70939000	38974000	87452000
>Os03g0803000-01 Synaptobrevin domain containing protein.	9.4573e-32	193.84	_VLDRGEK(gl)IELLVDKTENLR_	88.4529	1	7	785.439	0.22719	1978800000	148300000	181630000	0	254020000	380680000	254330000	283810000	292030000	184010000
>Os03g0803000-01 Synaptobrevin domain containing protein.	0.00303725	123.51	_VK(gl)AQVSEVK_	111.681	1	2	551.317	0.76496	650490000	74866000	80626000	0	0	146740000	152210000	91872000	0	104170000
>Os03g0803000-01 Synaptobrevin domain containing protein.	7.90594e-33	205.95	_YAGGK(gl)AATAAANSLNR_	205.946	1	5	825.421	-0.2316	305300000	41314000	34729000	0	0	63731000	46587000	46436000	20556000	51948000
>Os03g0804800-01 Cct8-prov protein.	0.0110166	65.231	_MGLHPSEIIIGYTK(gl)AINK_	14.4002	0.964966	14	700.382	0.77112	36198000	0	0	0	0	12913000	0	0	0	23285000
>Os03g0804800-01 Cct8-prov protein.	0.000297818	96.487	_VGLGAMPGYGIQSMLK(gl)EGHK_	13.552	0.957729	16	729.706	-0.4432	49339000	9989000	11919000	0	0	13149000	8498800	5783200	0	0
>Os03g0804800-01 Cct8-prov protein.	0.000474379	76.155	_VGLGAMPGYGIQSMLKEGHK(gl)_	0.605001	0.53477	20	729.706	-0.98947	0	0	0	0	0	0	0	0	0	0
>Os03g0805200-01 RNA helicase (Fragment).	0.00453899	65.47	_SFK(gl)SGATPILVATDVAAR_	44.3823	1	3	640.018	-0.37063	17914000	0	17914000	0	0	0	0	0	0	0
>Os03g0805300-01 Phosphoprotein phosphatase 2A isoform 4.	2.83494e-17	136.63	_AK(gl)EILMEESNVQPVK_	133.111	1	2	914.977	0.74535	0	0	0	0	0	0	0	0	0	0
>Os03g0805300-01 Phosphoprotein phosphatase 2A isoform 4.	1.81071e-10	120.87	_LMQCK(gl)PLPEPEVR_	120.872	1	5	855.937	3.5973	125060000	32700000	41285000	0	0	14363000	0	19752000	16960000	0
>Os03g0807800-01 40S ribosomal protein S2 (Fragment).	1.49115e-05	102.57	_EHQIVETLVPGLK(gl)DEVMK_	20.3763	0.990913	13	727.052	0.28782	111200000	22516000	13602000	0	0	15662000	11124000	14267000	17581000	16446000
>Os03g0807800-01 40S ribosomal protein S2 (Fragment).	2.60075e-69	275.42	_SPFQEYTDLLAK(gl)PTK(gl)ALM(ox)IDAPVENVEA_	56.9029	1	12	1112.22	-0.32176	17114000000	1083000000	1173800000	427960000	1733500000	3608600000	2757800000	1113700000	1286800000	3929000000
>Os03g0807800-01 40S ribosomal protein S2 (Fragment).	1.14888e-79	262.74	_SPFQEYTDLLAK(gl)PTK(gl)ALM(ox)IDAPVENVEA_	56.9029	1	15	1112.22	-0.32176	14671000000	1774900000	2156800000	417420000	1271000000	1037100000	678460000	2724100000	1524000000	3087300000
>Os03g0807800-01 40S ribosomal protein S2 (Fragment).	0.00546093	77.324	_K(gl)VLQFAGIEDVFTSSR_	60.4891	1	1	637.671	0.12117	6265000	0	6265000	0	0	0	0	0	0	0
>Os03g0807800-01 40S ribosomal protein S2 (Fragment).	8.32941e-05	116.74	_QEEEK(gl)WVPVTK_	91.6706	1	5	743.88	-0.16535	3052400000	348330000	296190000	80327000	297500000	455060000	350090000	552710000	370160000	302000000
>Os03g0808300-01 Remorin, C-terminal region domain containing protein.	1.4474e-11	142.78	_FK(gl)REEVVINGWETEQVEK_	95.9516	1	2	778.729	0.22705	74943000	0	15334000	0	0	23008000	17518000	0	0	19083000
>Os03g0810600-01 Miro-like domain containing protein.	1.10985e-47	254.77	_(ac)AAAATAANLAGK(gl)QGVR_	231.262	1	12	813.44	-0.082176	452310000	57781000	49808000	0	54496000	82663000	66103000	33698000	62283000	45475000
>Os03g0810600-01 Miro-like domain containing protein.	5.35985e-07	122.45	_RLQLK(gl)APVIVVGCK_	97.0719	1	5	848.009	-0.059927	768150000	97635000	118120000	0	30076000	185510000	83676000	90845000	78200000	84084000
>Os03g0811900-01 ADP-ribosylation factor.	1.16982e-80	266.14	_QDLPNAMNAAEITDK(gl)LGLHSLR_	158.018	1	15	841.099	-0.19564	1202300000	152460000	142050000	25817000	75330000	200610000	156700000	116850000	219040000	113440000
>Os03g0815100-01 OsNAC6 protein.	0.000269508	101.39	_K(gl)YPNGSRPNR_	71.3491	1	1	434.894	0.18144	414450000	0	10772000	0	20562000	71754000	50542000	91249000	80600000	88966000
>Os03g0815200-01 Methylenetetrahydrofolate reductase (EC 1.5.1.20).	0.00707957	69.815	_IIDDQLVK(gl)INQK_	13.0493	0.952787	8	514.295	-0.10169	59843000	8210400	27245000	0	0	13542000	0	10846000	0	0
>Os03g0817200-01 Amino acid transporter, transmembrane domain containing protein.	1.30934e-05	101.89	_GAEAK(gl)APLLEGR_	53.7538	1	5	663.362	-3.3712	0	0	0	0	0	0	0	0	0	0
>Os03g0817900-01 Protein of unknown function DUF231, plant domain containing protein.	0.00331404	54.598	_(ac)MMK(gl)PQHGGMAGHGGGR_	38.028	1	3	588.933	0.25148	53155000	12431000	15857000	0	0	0	0	7886100	0	16982000
>Os03g0819600-01 Chalcone isomerase (EC 5.5.1.6).	0.00139867	62.064	_VSQLLK(gl)AESTGDVAAAEPAPVSA_	62.0644	1	6	1163.1	-0.22476	0	0	0	0	0	0	0	0	0	0
>Os03g0819600-01 Chalcone isomerase (EC 5.5.1.6).	1.72209e-11	154.79	_VTMILPLTGEQYSDK(gl)VTENCVAAWK_	59.8439	0.999999	15	989.825	-0.79702	116540000	25825000	23369000	0	0	39928000	0	0	0	27417000
>Os03g0819900-01 RAB8C.	1.51247e-12	124.43	_AVPTSK(gl)GQALADEYGIK_	82.3843	1	6	931.486	3.9256	166900000	43975000	29194000	0	0	28114000	7967800	39884000	0	17760000
>Os03g0819900-01 RAB8C.	7.15043e-06	109.72	_LSETDSK(gl)PEDR_	109.721	1	7	695.826	0.31705	0	0	0	0	0	0	0	0	0	0
>Os03g0820600-01 Actin-depolymerizing factor 3 (ADF 3) (ZmABP3) (ZmADF3).	0.00299801	136.27	_FNELQSK(gl)R_	88.3697	1	7	568.296	-0.11968	917280000	157960000	204570000	0	0	78757000	261860000	107680000	48414000	58045000
>Os03g0820600-01 Actin-depolymerizing factor 3 (ADF 3) (ZmABP3) (ZmADF3).	0.0214809	77.14	_GK(gl)EIIVDK_	70.1938	1	2	508.293	1.0996	193780000	42399000	50799000	0	0	37502000	31287000	18312000	0	13476000
>Os03g0820600-01 Actin-depolymerizing factor 3 (ADF 3) (ZmABP3) (ZmADF3).	9.03647e-16	135.58	_GKEIIVDK(gl)IGDR_	100.012	1	8	728.91	-0.19004	68383000	0	0	0	0	18117000	12761000	9016800	0	28489000
>Os03g0821100-01 Non-cell-autonomous heat shock cognate protein 70.	3.78187e-10	133.05	_IASK(gl)LPADDKK_	83.7493	1	4	650.367	4.6446	24812000	0	0	0	0	0	0	13160000	0	11652000
>Os03g0821100-01 Non-cell-autonomous heat shock cognate protein 70.	0.00986914	97.565	_LSK(gl)EEIEK_	77.7786	1	3	545.293	1.3764	1065900000	81454000	79490000	0	0	234050000	188600000	108190000	220740000	153420000
>Os03g0821100-01 Non-cell-autonomous heat shock cognate protein 70.	0.00023609	110.08	_LVNHFVQEFK(gl)R_	110.077	1	10	510.944	0.68599	20588000	0	0	0	0	12838000	7749800	0	0	0
>Os03g0821100-01 Non-cell-autonomous heat shock cognate protein 70.	4.34341e-32	232.17	_MK(gl)ELEGLCNPIIAK_	106.336	1	2	865.452	-0.55993	1125300000	62931000	130520000	0	32155000	231180000	154770000	202940000	157220000	153590000
>Os03g0821100-01 Non-cell-autonomous heat shock cognate protein 70.	8.29663e-25	182.17	_NTIQDEK(gl)IASKLPADDKK_	56.1696	0.999998	7	710.046	0.46189	661620000	72286000	49522000	0	36920000	122500000	83372000	57272000	105680000	134070000
>Os03g0823000-01 Resistance protein candidate (Fragment).	0.000430342	88.992	_IVGTLGYLAPELSKTGK(gl)_	3.35637	0.684133	17	931.025	0.36732	0	0	0	0	0	0	0	0	0	0
>Os03g0825300-02 Serine/threonine protein kinase domain containing protein.	5.85006e-30	192.4	_IVSEHGEK(gl)APNVVYR_	139.646	1	8	906.474	0.15858	520460000	50980000	56163000	0	0	89562000	48907000	124040000	79865000	70945000
>Os03g0825600-01 Hypothetical conserved gene.	1.9262e-05	98.531	_(ac)ANK(gl)AVTIGDLIHR_	66.9887	1	3	782.434	-0.30845	0	0	0	0	0	0	0	0	0	0
>Os03g0835600-01 Acyl-CoA-binding protein , Peroxisomal beta-oxidation, Lipid metabolism, Stress response	1.959e-13	99.078	_EHASDGTSSVLEPEVELSHDGK(gl)IR_	99.0784	1	22	902.77	0.024342	0	0	0	0	0	0	0	0	0	0
>Os03g0835600-01 Acyl-CoA-binding protein , Peroxisomal beta-oxidation, Lipid metabolism, Stress response	0.000670757	94.461	_IDAK(gl)FQAGSTDSSK_	76.6602	1	4	784.881	-1.5102	0	0	0	0	0	0	0	0	0	0
>Os03g0835600-01 Acyl-CoA-binding protein , Peroxisomal beta-oxidation, Lipid metabolism, Stress response	3.89675e-05	130.23	_LTLK(gl)SDLQSK_	86.7186	1	4	623.854	0.79609	762230000	113830000	34440000	29501000	0	174150000	65848000	199160000	0	145300000
>Os03g0835600-01 Acyl-CoA-binding protein , Peroxisomal beta-oxidation, Lipid metabolism, Stress response	2.59702e-05	109.6	_NAELTK(gl)ELQTVR_	96.7337	1	6	758.41	3.4689	15716000	0	0	0	0	15716000	0	0	0	0
>Os03g0835600-01 Acyl-CoA-binding protein , Peroxisomal beta-oxidation, Lipid metabolism, Stress response	1.40022e-06	84.127	_TK(gl)EHASDGTSSVLEPEVELSHDGK_	84.1273	1	2	889.423	0.80585	12250000	0	0	0	0	0	0	0	0	12250000
>Os03g0835600-02 Hypothetical conserved gene.	1.14243e-49	157.73	_EIAMDSADSDLK(gl)KDDANELLVALK_	16.0418	0.975704	12	906.788	0.79148	37720000	0	11971000	0	0	0	0	12456000	13293000	0
>Os03g0836000-01 Actin 7 (Actin 2).	1.76865e-101	181.38	_SSSSVEK(gl)SYELPDGQVITIGAER_	109.41	1	7	856.093	-0.60042	620580000	57794000	81082000	0	112620000	90763000	63671000	21795000	79335000	113530000
>Os03g0836000-01 Actin 7 (Actin 2).	0.00307543	69.763	_VAPEEHPILLTEAPLNPK(gl)ANR_	69.7632	1	18	808.44	-0.42917	24442000	16652000	7789900	0	0	0	0	0	0	0
>Os03g0836200-01 RNA-binding protein RZ-1.	4.11191e-11	126.09	_AITVDK(gl)AQPQGPGR_	126.086	1	6	776.416	-1.0239	0	0	0	0	0	0	0	0	0	0
>Os03g0836200-01 RNA-binding protein RZ-1.	2.19685e-07	124.51	_DAFGK(gl)FGNLTEAK_	78.7247	1	5	756.378	0.31552	134260000	21990000	19008000	0	0	17089000	15707000	22339000	22911000	15215000
>Os03g0843300-01 Late embryogenesis abundant protein 2 family protein.	0.00521168	76.073	_VK(gl)DFIHDIGEK_	70.5888	1	2	707.87	2.0331	58826000	0	0	0	0	25551000	0	23023000	0	10252000
>Os03g0850700-01 Phosphatidylinositol phosphatidylcholine transfer protein sec14 cytosolic-like protein.	1.25575e-12	152.94	_DAIDDSNLAEDYGGK(gl)LK_	16.3055	0.977123	15	969.458	-1.0383	9835700	5279600	4556100	0	0	0	0	0	0	0
>Os03g0851000-01 Transcription factor homolog BTF3-like protein.	1.01846e-129	221.91	_IAEEMQK(gl)QVAAAGATAQAK_	159.065	1	7	1015.52	0.19623	360980000	38938000	85371000	0	0	47165000	29111000	75668000	34831000	49898000
>Os03g0851000-01 Transcription factor homolog BTF3-like protein.	5.08714e-21	175.77	_LQDVLPGIINQLGPDNMEHLK(gl)R_	141.471	1	21	654.35	-0.062763	690860000	124670000	157390000	0	0	115250000	98522000	61218000	0	133810000
>Os03g0851700-01 TGB12K interacting protein 3.	2.54671e-97	223.18	_EMAEQIAK(gl)DPAFTEMAEQLQK_	109.937	1	8	841.402	-0.36919	350090000	38458000	55656000	0	0	42812000	43175000	39187000	59525000	71274000
>Os03g0851700-01 TGB12K interacting protein 3.	8.21116e-56	239.78	_LGSALMQDPAMSSMLGGLTNPAHK(gl)EQLEAR_	160.408	1	24	817.653	-1.1146	145960000	24721000	45493000	0	0	30755000	0	16539000	0	28456000
>Os03g0851700-01 TGB12K interacting protein 3.	0.0215436	119.17	_LLEK(gl)HAFV_	119.173	1	4	535.803	-0.45732	759750000	74277000	255560000	53460000	86800000	39398000	36534000	162690000	11951000	39086000
>Os03g0851700-01 TGB12K interacting protein 3.	8.16951e-17	127.75	_TAIDVAK(gl)LNNQEEVLK_	22.293	0.994137	7	950.013	-2.8759	0	0	0	0	0	0	0	0	0	0
>Os03g0856200-02 Longin-like.	0.0124349	76.85	_LGADNLK(gl)GAK_	26.5533	0.997793	7	550.807	0.24942	58482000	0	0	0	0	0	23049000	0	35433000	0
>Os03g0856200-02 Longin-like.	0.0135944	64.224	_SFLVK(gl)LGADNLK_	29.4746	0.998873	5	709.904	0.59446	0	0	0	0	0	0	0	0	0	0
>Os03g0858400-01 WD40 repeat-like domain containing protein.	0.00298126	101.46	_DSSVK(gl)EVNK_	43.6013	0.999956	5	560.286	-0.26002	255140000	45094000	55640000	0	0	14172000	0	76872000	0	63362000
>Os04g0102700-01 N-acylethanolamine amidohydrolase.	0.000199686	100.85	_K(gl)VDVIATPTTGITAPEIPQSSLK_	99.9272	1	1	827.458	0.090828	107750000	16956000	28080000	0	0	17224000	13756000	20234000	0	11504000
>Os04g0103300-01 Protein of unknown function DUF1751, integral membrane, eukaryotic domain containing protein.	1.83106e-05	94.45	_SRPSELALPVSDPAK(gl)ASR_	63.9176	1	15	998.035	-4.5409	1096000000	151600000	66012000	0	98832000	148680000	208570000	205080000	119780000	97473000
>Os04g0186400-01 Pi transporter, Pi homeostasis, Embryo development, Seed germination	1.20357e-165	227.41	_NAK(gl)QAAADMTQVLNVEIVEEQEKADEVAR_	199.048	1	3	1105.22	0.05154	135640000	0	0	0	0	0	0	15485000	84192000	35958000
>Os04g0186400-01 Pi transporter, Pi homeostasis, Embryo development, Seed germination	1.90551e-46	145.89	_QAAADMTQVLNVEIVEEQEK(gl)ADEVAR_	145.889	1	20	1000.82	-0.54277	0	0	0	0	0	0	0	0	0	0
>Os04g0186400-01 Pi transporter, Pi homeostasis, Embryo development, Seed germination	0.000452074	128.28	_YTALVAK(gl)NAK_	7.18828	0.839588	7	596.838	0.36201	152140000	0	0	0	26636000	33255000	31586000	28028000	0	32634000
>Os04g0201000-00 OSIGBa0113K06.10 protein.	7.37214e-05	86.551	_WSDVTKPQLDELHVDTVGVHLEGK(gl)R_	81.1014	1	24	743.886	0.91766	10568000	0	0	0	0	0	0	10568000	0	0
>Os04g0223000-01 Sec1-like protein family protein.	1.17784e-05	126.67	_DLLNILK(gl)SIR_	126.671	1	7	649.893	-4.8837	0	0	0	0	0	0	0	0	0	0
>Os04g0233400-01 Arabidopsis thaliana (Fragment).	3.60006e-70	300.98	_(ac)SK(gl)EVSEEPEHVRPK_	299.36	1	2	903.953	0.053425	3695100000	423670000	397860000	140660000	252930000	403880000	159290000	505810000	648200000	762830000
>Os04g0244800-01 Heavy metal transport/detoxification protein domain containing protein.	2.99878e-21	207.47	_GVSSVEVTAK(gl)QNK_	29.3161	0.998831	10	730.889	-0.078086	504110000	8795200	31280000	34420000	36763000	30531000	109120000	79764000	124100000	49334000
>Os04g0249500-00 H0211A12.6 protein.	0.0196609	63.184	_LAGQK(gl)PPVSE_	63.1842	1	5	570.306	0.029306	15636000	4466800	0	0	0	11169000	0	0	0	0
>Os04g0253000-01 Histone H1.	0.00472197	85.355	_AAK(gl)PASAPK_	60.579	0.999999	3	477.772	-0.41184	25278000	4647700	0	0	0	0	0	15251000	0	5379400
>Os04g0253000-01 Histone H1.	0.00815744	80.239	_AK(gl)PAAPAPK_	76.0845	1	2	482.782	0.28679	270430000	57487000	64944000	0	0	39472000	29502000	43040000	0	35987000
>Os04g0253000-01 Histone H1.	0.00670615	67.605	_AKPAAPAPK(gl)AAAPKPAK_	25.2676	0.996429	9	425.506	-0.26076	129810000	31599000	36579000	0	0	19224000	0	25701000	0	16712000
>Os04g0253000-01 Histone H1.	6.84291e-11	142.54	_DAAKPK(gl)KDAAAAKPK_	14.7126	0.948573	6	406.735	0.48926	44415000	5967700	17593000	0	0	4609400	0	11576000	0	4668600
>Os04g0253000-01 Histone H1.	6.58493e-05	93.342	_KDAAAAKPK(gl)KAPAAGTK_	4.70503	0.711486	9	435.255	0.72372	4065700	0	4065700	0	0	0	0	0	0	0
>Os04g0253000-01 Histone H1.	0.00157899	86.944	_DSPK(gl)AKPAAPAPK_	29.1403	0.998783	4	696.386	-0.10366	241800000	37553000	71313000	0	0	0	26703000	51958000	25693000	28578000
>Os04g0281900-01 Uncharacterised protein family UPF0497, trans-membrane plant subgroup domain containing protein.	0.00635792	93.162	_(ac)SK(gl)MAEEK_	71.8623	1	2	489.732	-0.4034	655080000	190720000	156370000	0	0	126680000	78986000	0	102330000	0
>Os04g0304200-01 Nonphototropic hypocotyl protein 1 (EC 2.7.1.37) (Phototropin).	0.0012247	89.805	_ATNLGEK(gl)IGLK_	23.9628	0.996001	7	629.362	-2.5712	89259000	0	10898000	51338000	0	8062900	8072000	10887000	0	0
>Os04g0304200-01 Nonphototropic hypocotyl protein 1 (EC 2.7.1.37) (Phototropin).	2.12848e-36	158.45	_NNPSWIAIEK(gl)ATNLGEK_	37.825	0.999835	10	1000.02	0.072185	136920000	15733000	12331000	0	0	33209000	7999800	5901000	41888000	19856000
>Os04g0308500-01 H0211A12.12 protein.	8.14207e-05	108.38	_EAMNLVNEDGKDK(gl)K_	11.0839	0.896958	13	568.946	0.078195	142150000	37621000	34542000	0	0	0	21933000	20763000	0	27286000
>Os04g0308500-01 H0211A12.12 protein.	0.00874296	68.972	_EAMNLVNEDGKDKK(gl)_	0.927755	0.540618	14	568.946	0.21644	44854000	0	0	0	0	33692000	11162000	0	0	0
>Os04g0320700-02 UDP-glucuronosyl/UDP-glucosyltransferase domain containing protein.	4.86967e-07	124.1	_ESAVAAAK(gl)PGGR_	124.103	1	8	614.326	-0.28448	228180000	0	17707000	0	0	62506000	51773000	49032000	0	47164000
>Os04g0320700-02 UDP-glucuronosyl/UDP-glucosyltransferase domain containing protein.	2.17442e-144	217.84	_FMSLLAK(gl)LDDEAAAAAAADGAAR_	111.975	1	7	788.394	-0.4414	198510000	16482000	14361000	0	0	54061000	50049000	20002000	19207000	24345000
>Os04g0320700-02 UDP-glucuronosyl/UDP-glucosyltransferase domain containing protein.	7.08821e-46	142.41	_SNVPADSPVAGVGSNLWK(gl)EQGEALR_	142.408	1	18	899.119	0.74774	0	0	0	0	0	0	0	0	0	0
>Os04g0359100-01 Alcohol dehydrogenase superfamily, zinc-containing protein.	0.00167252	84.718	_HPFEK(gl)AADAWAR_	71.548	1	5	504.916	-0.68172	537660000	116430000	67381000	0	0	80100000	91037000	53627000	63826000	65252000
>Os04g0376000-01 60S ribosomal protein L35-1.	3.21681e-05	143.03	_VLTVISQK(gl)QK_	22.0451	0.993794	8	629.38	0.16033	137830000	23550000	37949000	0	27081000	10670000	0	0	24613000	13970000
>Os04g0376000-01 60S ribosomal protein L35-1.	0.000742035	112.75	_VLTVISQKQK(gl)_	3.32933	0.682786	10	629.38	0.12932	98950000	11188000	0	0	0	31008000	22848000	19936000	0	13970000
>Os04g0377932-00 Gonidia forming protein GlsA.	0.0189446	57.525	_AAGNASSK(gl)APAQHASSK_	33.0446	0.999504	8	566.284	-0.35165	2333000	0	0	0	0	2333000	0	0	0	0
>Os04g0386600-01 Pyruvate/Phosphoenolpyruvate kinase, catalytic core domain containing protein.	0.0184554	63.624	_AFCAVSPK(gl)VPK_	16.3224	0.97721	8	659.353	0.70518	39217000	5960700	0	0	0	12274000	0	14782000	0	6200600
>Os04g0388500-01 Ankyrin domain containing protein.	2.17149e-27	153.74	_NVSGGSQAK(gl)QIR_	153.739	1	9	679.86	0.24999	0	0	0	0	0	0	0	0	0	0
>Os04g0390100-01 Heavy metal transport/detoxification protein domain containing protein.	3.04954e-17	158.45	_MKGVQSAEPDLK(gl)ASEVTVK_	36.1153	0.999755	12	711.04	-0.22256	454630000	68093000	100580000	0	0	75849000	36018000	63641000	49901000	60541000
>Os04g0393300-01 Membrane-anchored ubiquitin-fold protein, HCG-1 domain containing protein.	6.90268e-46	174.42	_ILENDK(gl)NIAQCR_	174.421	1	6	794.399	5.2719	0	0	0	0	0	0	0	0	0	0
>Os04g0402100-01 Calnexin (Fragment).	2.96038e-18	165.48	_STESEAAGSSGGK(gl)EDEKEEEEKDGAAAPR_	34.6383	0.999602	13	767.091	-0.2297	60825000	0	41536000	0	0	19289000	0	0	0	0
>Os04g0408600-01 Protein of unknown function DUF662 family protein.	2.03149e-07	146.36	_KLEELNK(gl)TVDSLY_	69.0855	1	7	833.438	0.3523	675710000	93943000	110120000	0	53890000	129880000	29949000	92555000	83704000	81670000
>Os04g0412800-01 Thioredoxin fold domain containing protein.	0.0111584	71.879	_AAIEAHDVK(gl)LIER_	67.9636	1	9	526.958	0.13362	14769000	7046900	7722000	0	0	0	0	0	0	0
>Os04g0414100-01 Ovarian tumour, otubain domain containing protein.	2.89154e-98	229.46	_AAIK(gl)AQQDQQIENALLAEGR_	203.481	1	4	1141.1	-0.18206	331690000	49362000	58107000	0	0	46855000	37319000	39099000	51170000	49781000
>Os04g0414100-01 Ovarian tumour, otubain domain containing protein.	1.67665e-24	155.26	_GTNNVDRDQVK(gl)AAIK_	94.2442	1	11	871.961	-1.2528	4809900000	582870000	561990000	180800000	241530000	608300000	625330000	847570000	675230000	486280000
>Os04g0419600-01 Histone H3.	0.00184027	97.439	_K(gl)SAPATGGVK_	79.6544	1	1	515.288	-1.3701	188150000	45812000	49127000	0	0	30078000	0	39377000	0	23752000
>Os04g0419600-01 Histone H3.	0.000128297	103.75	_SAPATGGVK(gl)KPHR_	10.8261	0.923636	9	473.932	-0.83596	150650000	48472000	37537000	0	0	35561000	18835000	5691600	2457900	2096900
>Os04g0419600-01 Histone H3.	0.00402727	71.933	_KSAPATGGVK(gl)KPHR_	0	0.5	11	387.725	0.025048	11075000	0	0	0	0	11075000	0	0	0	0
>Os04g0430600-01 OSIGBa0160I14.1 protein.	0.00251188	70.802	_RTAAAGGDGGK(gl)GGVAAGR_	70.8023	1	11	548.284	0.089771	19355000	0	0	0	0	11127000	8228700	0	0	0
>Os04g0432000-02 Serine/threonine protein kinase, Hyperosmotic stress response	0.0157345	60.474	_YELLK(gl)DIGAGNFGVAR_	60.4741	1	5	918.984	1.6738	0	0	0	0	0	0	0	0	0	0
>Os04g0435100-01 Amino acid/polyamine transporter I family protein.	0.000315102	81.709	_(ac)AGEVAIDSGEK(gl)R_	42.7886	1	11	694.344	-0.87086	12984000	0	0	0	0	0	0	12984000	0	0
>Os04g0435100-01 Amino acid/polyamine transporter I family protein.	0.00610219	73.435	_LNELGYK(gl)QELR_	73.4351	1	7	738.894	0.68849	150480000	35409000	40522000	0	0	7792700	24887000	41867000	0	0
>Os04g0435700-01 UVB-resistance protein UVR8.	0.00353594	69.198	_ALQGIK(gl)IK_	8.51594	0.876627	6	492.814	-0.16109	229280000	29015000	30124000	0	0	44060000	52898000	14952000	21970000	36260000
>Os04g0435700-01 UVB-resistance protein UVR8.	1.36468e-08	130.56	_LGHGNSSDVFTPQPVK(gl)ALQGIK_	32.9081	0.999488	16	803.096	0.18215	180380000	25266000	39728000	0	0	51613000	0	16026000	35389000	12356000
>Os04g0435700-01 UVB-resistance protein UVR8.	0.0042727	66.335	_YAIVPDEK(gl)VPNSGEGTAR_	66.3353	1	8	1009	-2.8699	0	0	0	0	0	0	0	0	0	0
>Os04g0444200-01 Calmodulin-binding protein 60-B (Fragment).	0.000746972	86.467	_ALAK(gl)LGPAATPAR_	86.4671	1	4	675.896	-0.65458	0	0	0	0	0	0	0	0	0	0
>Os04g0449900-01 RNA Binding Protein 47.	3.59649e-08	121.18	_AFAK(gl)YGDVASVKIPLGK_	74.0938	1	4	626.688	0.72967	172780000	31720000	58199000	0	0	27212000	0	17008000	20179000	18465000
>Os04g0450100-01 Protein of unknown function DUF341 domain containing protein.	0.00225238	84.718	_LDEK(gl)SLEIMLR_	65.8789	1	4	487.597	1.3972	19379000	0	0	0	0	0	0	0	0	19379000
>Os04g0451200-01 UDP-glucuronosyl/UDP-glucosyltransferase family protein.	7.487e-55	228.9	_AHASLDALVADVLLSGGK(gl)AR_	152.707	1	18	693.383	-0.070788	523970000	22533000	18526000	0	64300000	79133000	87950000	95823000	76684000	79022000
>Os04g0452700-01 Monosaccharide transporter 1.	0.000105072	92.935	_VRGAGADVEAELK(gl)GIVR_	90.4534	1	13	618.678	0.609	50148000	0	7454900	0	0	9743300	12468000	7979600	0	12501000
>Os04g0453400-02 Monosaccharide transporter 1.	4.8236e-30	197.72	_VRGK(gl)GVDVDAEFNDILAAVEHDRR_	65.6767	1	4	559.889	0.63935	171500000	0	0	0	43135000	44986000	16703000	37218000	29459000	0
>Os04g0454200-01 Monosaccharide transporter 1.	0.000521682	81.594	_FVQPPPAAK(gl)DAMLPEVLVN_	81.5944	1	9	1075.57	0.32179	79149000	7360000	9469700	0	0	11163000	11912000	13415000	16321000	9507300
>Os04g0457800-01 SERK1 (Fragment).	0.000585102	80.585	_GTIGHIAPEYLSTGK(gl)SSEK_	12.2693	0.944018	15	697.024	0.61897	84719000	10445000	9986600	0	0	12509000	0	16536000	15712000	19531000
>Os04g0457800-01 SERK1 (Fragment).	0.00645046	72.175	_LMDYK(gl)DTHVTTAVR_	43.791	1	5	588.63	0.63659	194730000	17262000	23055000	21160000	0	35247000	51943000	15603000	33988000	17631000
>Os04g0459000-01 Multidrug-resistance(MDR)-like ATP Binding Cassette B (ABCB) transporter, P-glyco-protein, Auxin transport, Iron homeostasis	0	389.84	_(ac)ADESGSCGGGGGGGGGCEAVK(gl)K_	20.3189	0.990793	21	1055.43	0.32901	418740000	29807000	28065000	22522000	0	90305000	100150000	82148000	31165000	34574000
>Os04g0459000-01 Multidrug-resistance(MDR)-like ATP Binding Cassette B (ABCB) transporter, P-glyco-protein, Auxin transport, Iron homeostasis	0	389.84	_ADESGSCGGGGGGGGGCEAVKK(gl)_	1.05506	0.560437	22	689.953	0.12609	57931000	0	27387000	0	0	0	0	0	0	30544000
>Os04g0464500-01 SEP domain containing protein.	2.61781e-17	135.47	_DYDDPANADFIESIK(gl)K_	8.69536	0.881026	15	977.955	-5.1968	0	0	0	0	0	0	0	0	0	0
>Os04g0464500-01 SEP domain containing protein.	2.45585e-06	109.38	_(ac)SSSNNGGGGDK(gl)KPASGGR_	9.02792	0.888821	11	596.946	-0.56373	41514000	0	12222000	0	0	0	0	19546000	0	9746300
>Os04g0464500-01 SEP domain containing protein.	5.88865e-07	118.53	_(ac)SSSNNGGGGDKK(gl)PASGGR_	10.5223	0.918553	12	596.946	-1.1582	51615000	6022400	0	0	0	15683000	13097000	0	16812000	0
>Os04g0464500-01 SEP domain containing protein.	0.0051559	83.499	_TPVHVNVIK(gl)R_	59.5419	1	9	426.254	0.018517	126100000	13452000	17320000	54720000	0	12014000	0	21929000	0	6663100
>Os04g0465600-01 Bet v I allergen family protein.	2.78607e-28	243.85	_EKVEVADDEK(gl)K_	44.4468	0.999964	10	702.354	0.43191	1478100000	274830000	304820000	0	164070000	166950000	205170000	142860000	0	219360000
>Os04g0465600-01 Bet v I allergen family protein.	0.00244749	89.189	_EKVEVADDEK(gl)K_	0	0.5	11	468.572	-1.8974	122810000	0	0	0	122810000	0	0	0	0	0
>Os04g0465600-01 Bet v I allergen family protein.	4.13863e-14	155.1	_IFPEQYK(gl)SIETVEGDGK_	86.153	1	7	1027.51	0.69921	121270000	0	33147000	0	14468000	28228000	0	12838000	18325000	14264000
>Os04g0465600-01 Bet v I allergen family protein.	1.10327e-24	139.6	_SIETVEGDGK(gl)SAGTVR_	139.605	1	10	860.429	-0.95858	19788000	0	19788000	0	0	0	0	0	0	0
>Os04g0465600-01 Bet v I allergen family protein.	4.37667e-06	136.81	_TFHDLDDYLLK(gl)_	96.3419	1	11	498.581	-0.14931	2752100000	352790000	325430000	218120000	296730000	421220000	399300000	272740000	148420000	317390000
>Os04g0466600-01 Agmatine deiminase domain containing protein.	0.00510975	71.976	_ATTMEGRPAK(gl)MGFR_	40.4773	1	10	556.277	-0.7907	120340000	32565000	0	0	0	32854000	36753000	0	0	18164000
>Os04g0481600-00 WD-40 repeat containing protein.	0.000512212	85.672	_SVAAALVTAQK(gl)K_	6.9677	0.832629	11	650.883	1.2291	0	0	0	0	0	0	0	0	0	0
>Os04g0485300-01 Glucose-6-phosphate dehydrogenase.	9.59904e-05	102.89	_GYLK(gl)GASEEHLSDFLQHIK_	89.8572	1	4	762.722	-0.95868	135140000	0	9058100	0	0	40831000	16682000	6205200	28283000	34079000
>Os04g0486600-01 Glyceraldehyde-3-phosphate dehydrogenase, cytosolic 3 (EC 1.2.1.12).	8.33176e-21	220.53	_AAIKEESEGK(gl)LK_	59.4905	0.999999	10	708.888	0.5826	2782900000	284090000	555540000	0	0	298320000	670930000	392880000	316910000	264250000
>Os04g0486600-01 Glyceraldehyde-3-phosphate dehydrogenase, cytosolic 3 (EC 1.2.1.12).	1.64713e-22	183.31	_FGIVEGLMTTVHAITATQK(gl)TVDGPSSK_	33.1199	0.999513	19	968.171	0.75117	196110000	31746000	0	0	0	52157000	35013000	0	24351000	52840000
>Os04g0486600-01 Glyceraldehyde-3-phosphate dehydrogenase, cytosolic 3 (EC 1.2.1.12).	0.000323005	103.21	_TVDGPSSK(gl)DWR_	95.4772	1	8	681.326	-0.0089112	455250000	57771000	57333000	85185000	0	58255000	59212000	96312000	16198000	24985000
>Os04g0486600-01 Glyceraldehyde-3-phosphate dehydrogenase, cytosolic 3 (EC 1.2.1.12).	1.65105e-05	126.76	_LEK(gl)PASYDQIK_	77.6684	1	3	469.249	0.18228	749290000	167310000	131050000	0	0	172100000	96527000	66101000	43681000	72521000
>Os04g0486600-01 Glyceraldehyde-3-phosphate dehydrogenase, cytosolic 3 (EC 1.2.1.12).	1.85396e-41	219.22	_LEKPASYDQIK(gl)AAIKEESEGK_	45.7885	0.999974	11	816.759	-0.42149	1512200000	164690000	168590000	0	85739000	308170000	192450000	139070000	241040000	212420000
>Os04g0487200-01 Serine/threonine protein kinase domain containing protein.	0.0114699	69.01	_IGDAVHK(gl)SLR_	69.0102	1	7	403.895	1.7934	100540000	0	62957000	0	0	37583000	0	0	0	0
>Os04g0487200-01 Serine/threonine protein kinase domain containing protein.	9.69789e-06	117.09	_RLHSCPLSEK(gl)AFR_	54.1994	1	10	429.476	-0.0825	34888000	0	0	0	0	10855000	0	20084000	0	3949100
>Os04g0492100-01 H0425E08.1 protein.	1.50984e-225	247.93	_LHQCAEK(gl)ELQVYLEAESPSKDFNDFR_	101.594	1	7	1089.85	-0.63372	333810000	80356000	87076000	36169000	0	27291000	0	0	54722000	48196000
>Os04g0501200-01 H0311C03.4 protein.	0.000202848	89.541	_TLCQTDHK(gl)IVSMLER_	44.807	1	8	648.993	3.9535	45838000	0	5723000	0	0	22136000	7764900	0	0	10214000
>Os04g0501600-01 AT hook, DNA-binding, conserved site domain containing protein.	0.0116531	68.893	_IETPSSGK(gl)HR_	68.8931	1	8	409.214	-1.3465	9843400	0	0	0	0	4582700	5260700	0	0	0
>Os04g0502300-01 40S ribosomal protein S11.	0.000105504	117.25	_EAIEGTYIDK(gl)K_	8.86275	0.885007	10	690.854	-0.40288	128410000	30609000	35208000	0	0	17599000	21419000	12335000	0	11243000
>Os04g0502300-01 40S ribosomal protein S11.	2.34534e-11	110.67	_K(gl)CPFTGTVSIR_	47.154	1	1	690.359	-0.064782	42072000	11188000	19726000	0	0	0	11158000	0	0	0
>Os04g0502300-01 40S ribosomal protein S11.	2.30511e-07	123.84	_IIAGTCHSAK(gl)MNR_	90.7309	1	10	524.929	-0.48694	218700000	33558000	56128000	0	0	42979000	36334000	10257000	0	39448000
>Os04g0504800-01 Poly(A)-binding protein.	7.87999e-23	123.56	_GFGFVQYDKGEAAQSAIK(gl)SLNGMLINDKPVYVGPFLR_	19.8316	0.984501	18	1036.79	-0.53036	31908000	15175000	16733000	0	0	0	0	0	0	0
>Os04g0504800-01 Poly(A)-binding protein.	7.30435e-06	106.32	_NLSESTTK(gl)EDLVK_	39.0478	0.999875	8	789.404	0.36885	0	0	0	0	0	0	0	0	0	0
>Os04g0508200-01 Isocitrate/isopropylmalate dehydrogenase domain containing protein.	8.99549e-06	101.15	_NILNGTVFREPILCK(gl)NVPR_	101.149	1	15	785.43	0.075387	14215000	4151500	0	0	0	10063000	0	0	0	0
>Os04g0508300-01 Glutaredoxin.	0.0004567	95.401	_K(gl)LFEQLGATFK_	95.4009	1	1	698.385	-0.025788	9329300	5085000	0	0	0	0	4244300	0	0	0
>Os04g0508300-01 Glutaredoxin.	1.25661e-09	76.691	_TVPNVFINGK(gl)HIGGCDDTLALNNEGK_	33.8852	0.999591	10	966.479	1.5247	0	0	0	0	0	0	0	0	0	0
>Os04g0511200-01 EFA27 for EF hand, abscisic acid, 27kD.	3.52123e-57	157.88	_(ac)AEEAASK(gl)AAPTDALSSVAAEAPVTR_	138.078	1	7	1285.14	-0.17918	39168000	0	0	0	0	0	22439000	10330000	0	6398600
>Os04g0516600-01 Pyridoxal phosphate-dependent transferase, major region, subdomain 1 domain containing protein.	0.00167684	89.266	_AAEEILTGSK(gl)K_	15.6343	0.973401	10	630.843	-0.14366	6983300	6983300	0	0	0	0	0	0	0	0
>Os04g0516600-01 Pyridoxal phosphate-dependent transferase, major region, subdomain 1 domain containing protein.	0.00164951	89.403	_AAEEILTGSKK(gl)_	1.21691	0.569596	11	630.843	-5.3057	0	0	0	0	0	0	0	0	0	0
>Os04g0518100-01 Phenylalanine ammonia-lyase.	5.34128e-112	214.45	_AALEMTGSHLDEVK(gl)R_	144.121	1	14	590.965	-0.39164	898790000	61412000	18065000	0	179720000	140730000	122930000	79778000	114510000	181650000
>Os04g0518100-01 Phenylalanine ammonia-lyase.	1.14152e-38	155.49	_AVLVEHALANGPAEK(gl)DDGSSVFSK_	49.2424	0.999988	15	852.429	0.21368	134750000	0	0	0	0	51037000	34131000	0	17248000	32336000
>Os04g0518100-01 Phenylalanine ammonia-lyase.	9.50076e-10	149.41	_EAVVK(gl)IEGSSLR_	34.3856	1	5	701.388	-0.096241	851120000	52303000	0	0	59844000	128850000	127470000	175050000	111900000	195690000
>Os04g0518100-01 Phenylalanine ammonia-lyase.	2.14339e-27	175.28	_FSEK(gl)ALLTAIDR_	113.347	1	4	739.404	-0.84109	205090000	13701000	0	0	16888000	32493000	76410000	23407000	13209000	28987000
>Os04g0518100-01 Phenylalanine ammonia-lyase.	0.000256038	136.53	_K(gl)TAEAVDILK_	135.481	1	1	601.343	1.4498	504030000	0	0	0	37153000	86485000	52489000	116190000	71830000	139880000
>Os04g0518100-01 Phenylalanine ammonia-lyase.	0.0041303	100.92	_K(gl)VDAAEAFK_	78.8545	1	1	546.788	0.13899	1505600000	100040000	0	0	178560000	219230000	108370000	348300000	272990000	278080000
>Os04g0518100-01 Phenylalanine ammonia-lyase.	0.00390522	69.361	_KVDAAEAFK(gl)IAGIQGGFFR_	36.7963	0.999791	9	713.716	-0.21834	74050000	10924000	0	0	0	22737000	18518000	6403200	0	15467000
>Os04g0518100-01 Phenylalanine ammonia-lyase.	9.18114e-35	211.7	_K(gl)VLTTGPAGGLHSAR_	211.704	1	1	789.939	0.2285	6914600000	453870000	316200000	297720000	585930000	1388100000	577910000	1259000000	1063000000	972790000
>Os04g0518100-01 Phenylalanine ammonia-lyase.	5.40615e-14	148	_LK(gl)HHPGSIEAAAIMEHILAGSAFMPHAQK_	147.996	1	2	642.133	-1.0591	53779000	0	0	0	0	0	0	0	0	53779000
>Os04g0518100-01 Phenylalanine ammonia-lyase.	0.000131155	138.22	_LK(gl)SPGEECNK_	131.925	1	2	425.871	0.78361	1154100000	27865000	26783000	0	0	210320000	143150000	171520000	363660000	210820000
>Os04g0518100-01 Phenylalanine ammonia-lyase.	3.72536e-42	265.12	_TK(gl)DGQALQVELLR_	105.659	1	2	528.962	2.0505	7269800000	339300000	155430000	0	533180000	1435700000	588460000	1438200000	1576000000	1203400000
>Os04g0518100-01 Phenylalanine ammonia-lyase.	6.07852e-06	118.76	_SAVK(gl)NCVTTVAK_	68.3378	1	4	696.369	0.13044	146780000	17319000	0	0	0	27724000	25160000	26289000	0	50290000
>Os04g0518100-01 Phenylalanine ammonia-lyase.	1.49084e-15	163.72	_VGQVAAVSAAK(gl)DASGVVVELDEEARPR_	127.829	1	11	946.497	0.24629	1126500000	68268000	41647000	0	101350000	188080000	137310000	211860000	169060000	208940000
>Os04g0518100-01 Phenylalanine ammonia-lyase.	0.00280069	83.214	_VNEVDPLLK(gl)PK_	16.2607	0.976891	9	683.39	-0.15313	355370000	25096000	13367000	0	0	39032000	43136000	67891000	48230000	118620000
>Os04g0518100-01 Phenylalanine ammonia-lyase.	3.11935e-07	129.04	_VNEVDPLLKPK(gl)QDR_	17.6925	0.983273	11	882.984	0.33263	273700000	15242000	0	0	0	32445000	21672000	60177000	99529000	44634000
>Os04g0521100-01 Major intrinsic protein family protein.	1.19826e-08	132.59	_(ac)AK(gl)DIEAAAAAEGGEYMAK_	110.763	1	2	976.457	-0.056885	307340000	47801000	64006000	24453000	0	41320000	29779000	35748000	24128000	40101000
>Os10g0494300-01 ATP binding cassette G transporter, Regulation of male reproduction, Anther cuticle development	0.0103057	94.309	_ATLK(gl)GSMK_	52.0222	0.999994	4	475.26	0.33794	365790000	72172000	66672000	0	0	96793000	0	51617000	0	78541000
>Os04g0531100-01 C2 calcium-dependent membrane targeting domain containing protein.	6.35291e-08	134.61	_GLSEEDIGGWK(gl)QSS_	86.4048	1	11	803.871	0.24357	40924000	11562000	13404000	0	0	9189700	0	6769000	0	0
>Os04g0531100-01 C2 calcium-dependent membrane targeting domain containing protein.	1.83607e-05	111.88	_SQEQK(gl)SSVASGK_	69.402	1	5	675.336	-0.84069	15981000	0	11965000	0	0	0	0	0	0	4016000
>Os04g0531500-01 Concanavalin A-like lectin/glucanase domain containing protein.	1.47693e-06	145.09	_LCGK(gl)YDADEAR_	102.4	1	4	471.214	-0.45451	795320000	57268000	45288000	0	40300000	158890000	147380000	81239000	163810000	101150000
>Os04g0533300-01 Remorin (pp34).	1.049e-14	149.07	_(ac)AEEEAK(gl)KVEVEVTEAPPAAAAAAETEPAAK_	2.18318	0.623093	6	1055.19	0.069998	363400000	0	69179000	36428000	72655000	0	0	62912000	66912000	55309000
>Os04g0533300-01 Remorin (pp34).	2.86266e-14	138.52	_(ac)AEEEAKK(gl)VEVEVTEAPPAAAAAAETEPAAK_	1.44627	0.582493	7	1055.19	0.36641	399070000	40608000	69179000	36428000	0	56812000	66218000	62912000	66912000	0
>Os04g0533300-01 Remorin (pp34).	1.30218e-79	239.53	_KVEVEVTEAPPAAAAAAETEPAAK(gl)DVAEEK_	49.6929	0.999989	24	1045.86	0.2157	759390000	52092000	109950000	0	0	187920000	39671000	152310000	90344000	127090000
>Os04g0533300-01 Remorin (pp34).	6.18048e-83	225.3	_ALAIVEK(gl)VADEPPAEKPAQGGSNDRDVALAR_	134.577	1	7	1101.24	0.64432	1824500000	154920000	241660000	0	113620000	386020000	204670000	304950000	163920000	254790000
>Os04g0533300-01 Remorin (pp34).	6.24016e-44	211.13	_VADEPPAEK(gl)PAQGGSNDRDVALAR_	103.27	1	9	1289.14	-4.8359	3585400000	244710000	279750000	0	219190000	555080000	1089800000	553400000	342960000	300510000
>Os04g0533300-01 Remorin (pp34).	3.09238e-07	187.85	_KANIEAQLK(gl)K_	28.3063	0.998525	9	628.87	-0.074537	1196200000	147240000	173620000	0	168020000	223600000	187570000	142260000	42831000	111030000
>Os04g0533300-01 Remorin (pp34).	0.00142407	113.46	_KANIEAQLKK(gl)_	4.53033	0.739457	10	419.582	-0.11509	1554500000	176520000	287100000	0	0	224980000	376200000	242530000	64548000	182620000
>Os04g0533300-01 Remorin (pp34).	0.000364159	96.718	_AVIPAPAPPAEEEK(gl)PPVDDSK_	30.8219	0.999173	14	757.722	-0.023739	235080000	44000000	26632000	0	24918000	0	27591000	34610000	23784000	53540000
>Os04g0533300-01 Remorin (pp34).	3.97977e-11	143.8	_AVIPAPAPPAEEEKPPVDDSK(gl)ALAIVEK_	45.9624	0.999959	21	999.204	-0.18651	2367500000	191060000	285360000	0	193150000	308170000	378590000	523550000	246050000	241590000
>Os04g0533300-01 Remorin (pp34).	0.00356384	123.63	_AWEENEK(gl)TK_	7.32074	0.843653	7	624.796	-0.42525	257290000	54075000	55946000	0	0	0	48066000	47650000	0	51549000
>Os04g0533300-01 Remorin (pp34).	2.16609e-89	189.34	_DVAEEK(gl)AVIPAPAPPAEEEKPPVDDSK_	150.801	1	6	981.492	0.34578	787100000	57737000	30363000	0	98247000	82269000	128930000	229890000	85097000	74574000
>Os04g0533300-01 Remorin (pp34).	0.00140213	136.96	_K(gl)ANIEAQLK_	83.1104	1	1	564.822	-0.33262	425840000	95991000	65229000	0	0	68494000	47529000	44524000	41957000	62112000
>Os04g0533300-01 Remorin (pp34).	0.00570961	123.96	_KIEEQLEK(gl)K_	17.169	0.98117	8	629.854	-0.082755	105090000	12684000	12804000	0	0	30975000	18077000	10312000	0	20238000
>Os04g0533300-01 Remorin (pp34).	1.3784e-57	287.42	_NSLIK(gl)AWEENEKTK_	123.252	1	5	902.465	0.36128	6704500000	692340000	606690000	40689000	613330000	1108400000	1160000000	844690000	839870000	798490000
>Os04g0533300-01 Remorin (pp34).	8.18611e-64	197.07	_VAIVHK(gl)EAEEKR_	79.4767	1	6	761.92	0.84001	2195900000	236880000	234240000	0	0	551200000	407250000	338760000	159380000	268200000
>Os04g0545700-00 Transferase family protein.	4.40915e-07	115.46	_LVQASVDMPMSAFLEAK(gl)DLAR_	92.9317	1	17	802.743	-4.2121	12424000	0	0	0	0	0	12424000	0	0	0
>Os04g0546400-01 ubiquitin carboxyl-terminal hydrolase isozyme L3.	0.000277294	95.538	_K(gl)KESVASPSSTVESK_	0	0.5	1	559.96	0.57258	65347000	26285000	21793000	0	0	0	17268000	0	0	0
>Os04g0546400-01 ubiquitin carboxyl-terminal hydrolase isozyme L3.	0.000277294	95.538	_K(gl)KESVASPSSTVESK_	0	0.5	2	559.96	0.57258	65347000	26285000	21793000	0	0	0	17268000	0	0	0
>Os04g0546500-01 Oleosin.	2.08979e-14	142.97	_DIK(gl)EAAQHR_	138.396	1	3	591.305	-0.61987	5963800000	875110000	782780000	0	787940000	998620000	808670000	516160000	613720000	580850000
>Os04g0551800-01 T-complex protein 1, alpha subunit (TCP-1-alpha) (CCT-alpha).	0.0177714	71.03	_IDDMIK(gl)LTK_	12.3317	0.944772	6	595.826	-1.1022	0	0	0	0	0	0	0	0	0	0
>Os04g0551800-01 T-complex protein 1, alpha subunit (TCP-1-alpha) (CCT-alpha).	6.83715e-24	192.38	_LTK(gl)EESGNEE_	159.934	1	3	625.281	0.61895	166490000	32268000	39504000	0	0	41853000	52866000	0	0	0
>Os04g0556300-01 Glutathione peroxidase.	1.74327e-07	127.36	_DASGK(gl)DVNLSTYK_	89.742	1	5	756.37	-1.3401	189020000	27831000	29870000	0	0	24199000	26700000	23987000	31133000	25297000
>Os04g0556300-01 Glutathione peroxidase.	0.0017626	91.855	_DVNLSTYKGK(gl)_	2.30672	0.629749	10	619.822	1.0634	218900000	34827000	32260000	0	0	49676000	62109000	22143000	0	17882000
>Os04g0556300-01 Glutathione peroxidase.	8.04861e-69	108.77	_FK(gl)AEYPIFDKVDVNGNNAAPLYK_	75.8195	1	2	909.797	0.54864	338360000	62686000	98840000	0	0	87955000	23965000	16625000	28455000	19838000
>Os04g0559700-01 Aquaporin PIP1.1.	0.0029749	121.73	_LGANK(gl)FSER_	93.6667	1	5	568.296	-0.28058	1538200000	339050000	311620000	0	0	273400000	150560000	176660000	145120000	141810000
>Os04g0559700-01 Aquaporin PIP1.1.	0.00054041	102.55	_(ac)M(ox)EGK(gl)EEDVR_	84.17	1	4	632.777	-0.2269	4404000000	702360000	442660000	347970000	498510000	605660000	449740000	318980000	466390000	571770000
>Os04g0559700-01 Aquaporin PIP1.1.	7.48863e-18	87.352	_QPIGTAAQGSDDKDYK(gl)EPPPAPLFEPGELK_	12.3468	0.944954	16	1103.88	0.069948	139570000	19341000	19253000	0	0	27092000	0	39260000	0	34626000
>Os04g0560100-01 Cytochrome P450 family protein.	0.00147419	81.428	_MK(gl)TVWGDDCLEFRPER_	81.4275	1	2	718.335	-1.5296	85944000	12072000	0	0	0	19563000	0	22813000	0	31496000
>Os04g0560700-01 Conserved hypothetical protein.	8.39411e-11	151.7	_EILEEGIK(gl)GDSAR_	124.485	1	8	765.892	0.5444	20895000	0	0	0	0	7608700	6824000	6462500	0	0
>Os04g0561500-01 Prolyl endopeptidase (EC 3.4.21.26) (Post-proline cleaving enzyme) (PE).	1.40083e-17	98.3	_FLATMQHVLCTSVK(gl)ESPQTNPIVAR_	98.3003	1	14	981.172	-2.3163	0	0	0	0	0	0	0	0	0	0
>Os04g0564600-01 HMG1 protein.	0.000237007	87.554	_AQYGGK(gl)KPDGESKPAAASK_	5.28829	0.771266	6	501.759	0.012046	103520000	0	0	0	0	0	32857000	31561000	0	39104000
>Os04g0564600-01 HMG1 protein.	3.87245e-07	125.73	_K(gl)PDGESKPAAASK_	73.9361	1	1	700.362	0.3433	90215000	4017800	14529000	0	0	3723700	0	10541000	50649000	6754900
>Os04g0569900-01 IQ calmodulin-binding region domain containing protein.	4.41217e-06	107.51	_RAYTASDEGDDEQSK(gl)R_	51.2255	1	15	647.956	0.50032	0	0	0	0	0	0	0	0	0	0
>Os04g0576900-01 Protein kinase, core domain containing protein.	4.74102e-11	211.64	_K(gl)EAESLGK(gl)VK_	80.4826	1	1	439.577	-0.37885	992740000	159520000	178390000	0	0	178700000	155910000	120110000	69791000	130320000
>Os04g0576900-01 Protein kinase, core domain containing protein.	4.74102e-11	211.64	_K(gl)EAESLGK(gl)VK_	67.9787	1	8	658.862	-0.62663	992740000	159520000	178390000	0	0	178700000	155910000	120110000	69791000	130320000
>Os04g0584600-02 Calcium-dependent protein kinase.	0.00062614	132.25	_K(gl)PSRPPAAAK_	109.495	1	1	568.83	-0.21578	801980000	198160000	191950000	0	0	10870000	0	245580000	0	155420000
>Os04g0584600-02 Calcium-dependent protein kinase.	0.000220337	102.73	_KYGSTLK(gl)DTEIR_	53.3042	0.999995	7	762.904	0.88738	56717000	20382000	16845000	0	0	0	0	19491000	0	0
>Os04g0585000-01 RING-H2 finger protein ATL1R.	4.211e-24	138.87	_GGGGPDAAAANK(gl)GVK_	29.4061	0.998855	12	692.352	1.5281	9067400	0	0	0	0	0	0	9067400	0	0
>Os04g0585000-01 RING-H2 finger protein ATL1R.	7.76806e-05	91.355	_RGGGGPDAAAANKGVK(gl)K_	16.3373	0.972384	16	556.636	-0.34259	42293000	0	0	0	0	14453000	3370900	24470000	0	0
>Os04g0592400-01 t-snare domain containing protein.	0.00740194	127.76	_AK(gl)EELVEK_	110.995	1	2	530.288	-0.032492	99182000	99182000	0	0	0	0	0	0	0	0
>Os04g0592400-01 t-snare domain containing protein.	0.00752631	71.888	_IK(gl)ELSVLANAK_	63.977	1	2	650.385	0.042096	13209000	0	6855800	0	0	6353600	0	0	0	0
>Os04g0592400-01 t-snare domain containing protein.	4.36814e-44	166.6	_MWENSK(gl)VTDDASSK_	77.5848	1	6	856.383	0.16657	8362900	0	8362900	0	0	0	0	0	0	0
>Os04g0592400-01 t-snare domain containing protein.	0.00298331	119.27	_TK(gl)ALELEVR_	96.1713	1	2	586.835	0.63495	917850000	89523000	212290000	0	38351000	211250000	72284000	121950000	19209000	153000000
>Os04g0597000-01 Secretory carrier membrane protein.	1.88035e-10	130.01	_ELSSWETDLK(gl)R_	130.006	1	10	739.368	0.67813	15422000	3135300	0	0	0	5429300	0	6857100	0	0
>Os04g0597000-01 Secretory carrier membrane protein.	4.04629e-05	95.409	_GDATVDVPLDTMGDSK(gl)SK_	6.8437	0.828612	16	975.46	0.33942	0	0	0	0	0	0	0	0	0	0
>Os04g0601700-01 Vacuolar ATP synthase subunit G 1 (EC 3.6.3.14) (V-ATPase G subunit 1) (Vacuolar proton pump G subunit 1).	3.84454e-171	252.17	_KVAESSGDSGANVK(gl)R_	184.962	1	14	809.911	-1.6255	420710000	71575000	74024000	0	0	80553000	59371000	39404000	48238000	47541000
>Os04g0605500-01 P-type IIB Ca(2+) ATPase, Stress tolerance	5.49473e-08	130.6	_AIALECGILSDPNVSEPVIIEGK(gl)AFR_	112.863	1	23	971.511	-0.47202	131460000	36569000	52207000	0	0	0	0	23705000	0	18981000
>Os04g0605900-01 60S ribosomal protein L7-2.	1.38539e-05	102.38	_(ac)ASEAAK(gl)VVVPESVLR_	102.378	1	6	855.973	2.3451	105940000	15281000	19874000	0	0	16994000	24518000	14618000	0	14658000
>Os04g0606200-01 OSIGBa0113I13.1 protein.	1.14214e-71	193.15	_VVGTHK(gl)APGACPR_	162.32	1	6	732.38	-0.17884	478750000	0	0	0	65155000	120130000	86057000	85199000	0	122210000
>Os04g0606500-01 OSIGBa0113I13.4 protein.	4.86382e-42	262.48	_GWDSK(gl)AANTQHHR_	242.803	1	5	811.383	-0.8423	929300000	129070000	79877000	0	0	251210000	123450000	167290000	0	178410000
>Os04g0606500-01 OSIGBa0113I13.4 protein.	0.00255519	128.91	_TAK(gl)DGQYIK_	92.4587	1	3	569.299	0.11732	113570000	0	0	0	0	28288000	25306000	27826000	0	32150000
>Os04g0611200-00 OSIGBa0152L12.11 protein.	3.39119e-06	84.933	_VGYVEAASSPAK(gl)TDVAELAAMLAGDK_	72.2542	1	12	893.45	-0.014644	72098000	16187000	22494000	0	0	15780000	0	17637000	0	0
>Os04g0613600-00 40S ribosomal protein S11.	9.82877e-05	91.858	_(ac)AEQTEK(gl)AFLKQPK_	26.2952	0.997602	6	558.633	0.093614	68101000	11631000	14260000	0	0	9227000	0	22903000	0	10080000
>Os04g0613600-00 40S ribosomal protein S11.	0.0213772	56.9	_FNVLK(gl)VIPAGSTGGSGGKK_	48.4208	0.999972	5	644.362	0.52904	35666000	5017900	18846000	0	0	11802000	0	0	0	0
>Os04g0613600-00 40S ribosomal protein S11.	0.00049213	92.65	_VIPAGSTGGSGGK(gl)K_	9.72787	0.903778	13	665.36	0.027877	88453000	23183000	31727000	0	0	14571000	0	18972000	0	0
>Os04g0613600-00 40S ribosomal protein S11.	0.000399125	95.264	_VIPAGSTGGSGGKK(gl)_	1.17461	0.567207	14	665.36	-0.0051875	33293000	0	0	0	0	0	18042000	0	0	15252000
>Os04g0616300-01 H0525G02.10 protein.	0.0200373	63.754	_ISDFGLAK(gl)LYDDKK_	20.2065	0.988206	8	576.305	-1.6544	17978000	5873200	0	0	0	12105000	0	0	0	0
>Os04g0619400-01 Protein kinase, core domain containing protein.	2.72601e-50	183.37	_K(gl)ATHDFSGANK_	166.207	1	1	645.315	2.1289	104610000	0	32560000	0	0	23332000	0	34107000	0	14609000
>Os04g0619400-01 Protein kinase, core domain containing protein.	2.48421e-10	119.01	_VSSSQQK(gl)ENETTR_	119.015	1	7	804.385	0.16578	3548900	0	0	0	0	0	1365300	0	0	2183600
>Os04g0624000-01 Symbiosis-related like protein.	1.23548e-27	169.41	_IREK(gl)YSDRIPVIVEK_	116.038	1	4	653.706	0.19908	2533300000	486030000	491010000	57215000	62577000	411610000	402080000	258940000	156250000	207580000
>Os04g0629500-01 Thioredoxin h.	7.14874e-12	147.26	_(ac)MEIQQQK(gl)GVGNSK_	56.0599	0.999997	7	801.899	-0.22805	392250000	39003000	30683000	0	44999000	60671000	49696000	48513000	48007000	70676000
>Os04g0636900-01 RNA-binding region RNP-1 (RNA recognition motif) domain containing protein.	0.00336975	111.46	_VISDK(gl)QSGR_	111.455	1	5	552.294	0.37466	33295000	0	8287600	0	0	0	0	25008000	0	0
>Os04g0641000-01 DNA-directed RNA polymerase.	3.19555e-08	132.17	_MNK(gl)AEDVFNVK_	86.8573	1	3	704.848	0.60764	99392000	21466000	23778000	0	0	0	20402000	13672000	0	20076000
>Os04g0641000-01 DNA-directed RNA polymerase.	7.11964e-10	177.44	_SSLGDDGK(gl)GK(gl)R_	72.6522	1	8	449.892	1.6188	290460000	15639000	40297000	0	0	29337000	0	162170000	0	43009000
>Os04g0641400-02 H0423H10.3 protein.	6.57491e-07	117.25	_GYVLSK(gl)DALAR_	67.2143	1	6	653.859	1.6441	249290000	29035000	68272000	0	11627000	53876000	44571000	21052000	20853000	0
>Os04g0642000-01 MDR-like p-glycoprotein.	1.21682e-208	278.98	_AANGGVNGCDAAGEGK(gl)K_	23.622	0.995676	16	845.384	-2.0747	1408100000	184730000	173440000	0	270580000	221710000	241390000	150060000	0	166220000
>Os04g0642000-01 MDR-like p-glycoprotein.	1.49317e-11	142.39	_AANGGVNGCDAAGEGKK(gl)R_	1.26248	0.572166	17	615.959	-0.31836	41090000	0	18252000	0	0	22838000	0	0	0	0
>Os04g0642000-01 MDR-like p-glycoprotein.	8.1004e-06	107.98	_(ac)AESAAAAAGDGK(gl)VEK_	7.52244	0.849682	12	765.873	0.42332	6684300	0	0	0	0	0	0	6684300	0	0
>Os04g0642000-01 MDR-like p-glycoprotein.	1.4556e-07	112.17	_(ac)AESAAAAAGDGKVEK(gl)_	10.26	0.913918	15	765.873	0.57247	89568000	15364000	11133000	0	0	10980000	17327000	21617000	0	13147000
>Os04g0643100-01 Vacuolar ATP synthase subunit D (EC 3.6.3.14) (V-ATPase D subunit) (Vacuolar proton pump D subunit).	6.639e-11	141.85	_QFAEEQLAEEVALK(gl)R_	83.6332	1	14	625.658	-0.33231	184960000	25213000	32691000	0	0	46158000	40197000	23191000	0	17509000
>Os04g0648500-01 Zinc finger, RING/FYVE/PHD-type domain containing protein.	1.10351e-95	276.27	_CANCSCNDEEDIGGAIFSSK(gl)AETIVDEYNR_	188.535	1	20	1180.16	-0.46688	258960000	63688000	72173000	0	0	65644000	57459000	0	0	0
>Os04g0648500-01 Zinc finger, RING/FYVE/PHD-type domain containing protein.	0.0108304	161.51	_SDVK(gl)HSK(gl)FK_	101.581	1	4	652.341	0.30233	601220000	78844000	81139000	0	0	24733000	0	238980000	0	177530000
>Os04g0648500-01 Zinc finger, RING/FYVE/PHD-type domain containing protein.	0.0108304	161.51	_SDVK(gl)HSK(gl)FK_	38.7043	0.999865	7	652.341	0.65719	601220000	78844000	81139000	0	0	24733000	0	238980000	0	177530000
>Os04g0648500-01 Zinc finger, RING/FYVE/PHD-type domain containing protein.	0.0108304	82.85	_SDVK(gl)HSK(gl)FK(gl)SK_	7.76278	0.857698	9	544.953	0.73759	0	0	0	0	0	0	0	0	0	0
>Os04g0648500-01 Zinc finger, RING/FYVE/PHD-type domain containing protein.	1.05162e-36	149.07	_YSGDK(gl)CANCSCNDEEDIGGAIFSSK_	133.171	1	5	966.725	-0.50164	47595000	14522000	16609000	0	0	16463000	0	0	0	0
>Os04g0649700-01 Serine/threonine protein kinase-related domain containing protein.	0.0160802	66.393	_K(gl)SAAMSEVSR_	66.3926	1	1	590.293	-0.61104	0	0	0	0	0	0	0	0	0	0
>Os04g0653400-01 NADPH-cytochrome P450 reductase (Fragment).	0.00130282	102.52	_YADLLNSPK(gl)K_	9.428	0.897604	9	631.841	0.6071	68679000	0	16151000	0	0	22004000	0	13669000	0	16855000
>Os04g0656100-01 Plasma membrane H+-ATPase-like protein (Fragment).	9.05751e-09	137.14	_ADGFAGVFPEHKYEIVK(gl)R_	37.5679	0.999825	17	726.376	-0.44356	56690000	0	25048000	0	0	21774000	9868500	0	0	0
>Os04g0656100-01 Plasma membrane H+-ATPase-like protein (Fragment).	2.1024e-39	186.43	_LRELNTLK(gl)GHVESVVK_	139.49	1	8	646.037	-0.011475	1560700000	159430000	180790000	29500000	18877000	244580000	182170000	254500000	253940000	236870000
>Os04g0656100-01 Plasma membrane H+-ATPase-like protein (Fragment).	7.76463e-14	192.12	_GHVESVVK(gl)LK_	55.4818	0.999997	8	605.351	-0.26932	4154200000	552880000	517230000	0	365900000	579390000	422190000	459260000	690250000	567070000
>Os04g0656100-01 Plasma membrane H+-ATPase-like protein (Fragment).	6.71316e-10	173.64	_ELSEIAEQAK(gl)R_	112.125	1	10	694.362	0.52206	406590000	48787000	55072000	0	55658000	45206000	44571000	75146000	44107000	38038000
>Os04g0656100-01 Plasma membrane H+-ATPase-like protein (Fragment).	0.000797174	91.093	_EVHFLPFNPVDK(gl)R_	59.2273	1	12	571.302	-1.5729	78230000	4175000	13576000	0	11347000	32041000	3351100	13741000	0	0
>Os04g0656100-01 Plasma membrane H+-ATPase-like protein (Fragment).	1.62483e-62	162.4	_GAPEQILTLCNCK(gl)EDVKR_	34.796	0.999669	13	749.04	-0.35678	375570000	37769000	96495000	0	0	91535000	90324000	31511000	27932000	0
>Os04g0656100-01 Plasma membrane H+-ATPase-like protein (Fragment).	3.38466e-24	179.86	_GGLEEIKNEAVDLENIPIEEVFEQLK(gl)CTR_	154.684	1	26	1162.92	0.52172	419310000	0	0	152060000	176910000	33796000	56543000	0	0	0
>Os04g0656100-01 Plasma membrane H+-ATPase-like protein (Fragment).	0.0144275	121.64	_K(gl)VHAVIDK_	90.15	1	1	512.301	0.57052	43491000	43491000	0	0	0	0	0	0	0	0
>Os04g0656100-01 Plasma membrane H+-ATPase-like protein (Fragment).	1.03043e-18	146.58	_LGMGTNMYPSSALLGQNK(gl)DASLEALPVDELIEK_	91.0714	1	18	1206.94	0.11975	947710000	134060000	147630000	0	0	206080000	115350000	111840000	79656000	153090000
>Os04g0656100-01 Plasma membrane H+-ATPase-like protein (Fragment).	3.35179e-106	194.62	_LLEGDPLK(gl)IDQSALTGESLPVTK_	160.003	1	8	1269.69	-0.19611	275550000	27137000	29249000	0	38712000	35167000	52987000	22174000	43061000	27066000
>Os04g0656100-01 Plasma membrane H+-ATPase-like protein (Fragment).	1.62742e-05	89.471	_LSVDK(gl)NLVEVFTK_	47.4057	0.999982	5	803.446	-1.2517	48786000	0	0	0	0	26156000	16120000	0	6509900	0
>Os04g0656100-01 Plasma membrane H+-ATPase-like protein (Fragment).	2.71753e-52	233.43	_NLVEVFTK(gl)GVDKDHVLLLAAR_	38.3331	0.999853	8	613.598	0.27022	992360000	154230000	132930000	0	81627000	303040000	204510000	45529000	32036000	38451000
>Os04g0656100-01 Plasma membrane H+-ATPase-like protein (Fragment).	3.16331e-144	252.31	_TENQDAIDAAMVGMLADPK(gl)EAR_	204.116	1	19	1230.58	0.41426	649010000	76523000	64085000	0	20987000	143570000	103710000	80292000	57279000	102570000
>Os04g0656100-01 Plasma membrane H+-ATPase-like protein (Fragment).	2.90041e-22	205.87	_TGTLTLNK(gl)LSVDK_	74.0076	1	8	752.422	0.20948	761520000	119910000	114870000	0	0	144570000	121140000	124150000	73783000	63101000
>Os04g0656100-01 Plasma membrane H+-ATPase-like protein (Fragment).	2.01936e-09	93.583	_TLHGLQPPEVASNTLFNDK(gl)SSYR_	93.5833	1	19	896.784	-4.5293	0	0	0	0	0	0	0	0	0	0
>Os04g0658600-02 Nucleolar, Nop52 family protein.	0.00401421	104.17	_K(gl)GVLPGPIK_	99.7014	1	1	511.821	-0.21483	33151000	11450000	10714000	0	0	6033400	0	4953300	0	0
>Os04g0660400-01 Amylogenin	2.26849e-07	131.69	_ALESLK(gl)EWEGVK_	58.2366	0.999999	6	501.6	-0.31225	563460000	7963600	98544000	24898000	35467000	149360000	81263000	35753000	118630000	11586000
>Os04g0660400-01 Amylogenin	0.0115001	68.355	_LWK(gl)SHGAQSA_	68.3555	1	3	599.802	0.3942	0	0	0	0	0	0	0	0	0	0
>Os04g0660400-01 Amylogenin	1.0958e-06	130.56	_SDAEAGK(gl)ALESLKEWEGVK_	55.3174	0.999997	7	721.031	-0.48769	161070000	13878000	20397000	0	17032000	24433000	0	23906000	39369000	22051000
>Os04g0663100-01 OSIGBa0099L20.2 protein.	2.63241e-67	151.96	_ILQQDEPAEK(gl)ILQQEKPDEK_	61.0724	0.999999	10	831.766	-0.1984	291960000	59639000	91289000	0	0	61048000	20601000	11698000	0	47683000
>Os04g0663100-01 OSIGBa0099L20.2 protein.	1.46692e-05	154.05	_ILQQEK(gl)SDEK_	36.3107	0.999766	6	666.344	-0.0066524	187520000	39155000	39671000	0	0	22276000	33534000	24708000	0	28180000
>Os04g0663100-01 OSIGBa0099L20.2 protein.	5.48024e-27	210.14	_SDEK(gl)ILQQDEPAEK_	138.826	1	4	872.423	-0.10745	106420000	22532000	24512000	0	0	0	10803000	10134000	19835000	18606000
>Os04g0663100-01 OSIGBa0099L20.2 protein.	7.20443e-46	176.29	_NSDISEPETLSSSK(gl)AK_	27.1884	0.998093	14	903.939	-0.39784	48727000	18842000	17901000	0	0	0	0	11984000	0	0
>Os04g0663300-01 PHD finger-like domain protein 5A (Splicing factor 3B associated 14 kDa protein) (SF3b14b).	5.45808e-11	124.09	_IVNLGSAK(gl)TDLFYER_	76.8502	1	8	920.484	-1.8949	208720000	26331000	28640000	0	0	33574000	64356000	9720800	40288000	5812400
>Os04g0663700-01 OSIGBa0099L20.7 protein.	5.00746e-08	98.269	_VYEAK(gl)PKPVGLGFGGTIGNER_	14.4926	0.965678	5	768.41	0.5173	0	0	0	0	0	0	0	0	0	0
>Os04g0670200-02 Granulin domain containing protein.	0.000457015	88.768	_NSWGPK(gl)WGESGYVR_	49.1875	1	6	868.911	2.6095	176300000	37695000	34950000	0	0	32045000	8874900	30238000	0	32499000
>Os04g0670800-01 UBX domain containing protein.	2.00206e-05	97.095	_AVAASLEESK(gl)GSDTSEEK_	38.115	0.999846	10	651.308	0.047669	0	0	0	0	0	0	0	0	0	0
>Os04g0670800-01 UBX domain containing protein.	4.17337e-09	141.88	_EHHAAQPQK(gl)RPR_	141.879	1	9	392.959	0.037191	24924000	1004200	7181900	0	0	0	0	12692000	0	4046400
>Os04g0670800-01 UBX domain containing protein.	5.03931e-10	149.02	_KVDQETSIGK(gl)QGK_	42.1967	0.99994	10	511.274	-0.337	366110000	85878000	103020000	0	0	75704000	0	47684000	0	53833000
>Os04g0670800-01 UBX domain containing protein.	1.47823e-54	172.66	_QGK(gl)TPVPVVATEDEDEELAR_	97.2709	1	3	766.38	0.74888	174740000	53856000	0	0	0	0	41647000	27754000	31488000	19995000
>Os04g0675500-01 Itm1 protein.	0.000654152	86.378	_SKSPQTVSGK(gl)SSGSK_	17.0014	0.980443	10	526.941	1.5343	9938600	0	2177300	0	0	0	0	5997200	0	1764100
>Os04g0677300-01 Harpin-induced 1 domain containing protein.	9.09857e-06	74.444	_IHPVGVGSPAPAPDSQQQVGK(gl)GR_	32.0811	1	21	799.419	1.0507	0	0	0	0	0	0	0	0	0	0
>Os04g0677500-01 Pyruvate kinase (EC 2.7.1.40).	0.000863356	78.987	_ATDSESTEVILDAALK(gl)SAVQK_	15.2973	0.971317	16	764.064	-0.17651	222060000	26805000	0	0	0	66714000	60215000	23357000	44968000	0
>Os04g0677500-01 Pyruvate kinase (EC 2.7.1.40).	1.23364e-41	222.57	_CNLAGKPVVTATQMLESMIK(gl)SPRPTR_	199.599	1	20	750.645	-0.5506	74207000	16770000	16895000	0	0	24226000	16316000	0	0	0
>Os04g0679100-01 Clathrin light chain family protein.	3.09129e-05	112.03	_DGAK(gl)DGTPAPANGTK_	103.239	1	4	757.366	0.14698	5189200	0	0	0	0	0	5189200	0	0	0
>Os04g0679100-01 Clathrin light chain family protein.	0.0019881	69.122	_HAPPPHMMQPPPASAAK(gl)DGAK_	13.6693	0.958809	17	563.278	-0.8512	59481000	22303000	4974100	0	0	23683000	0	0	0	8520600
>Os04g0679100-01 Clathrin light chain family protein.	2.71177e-11	139.6	_SISELIPHEIATIEK(gl)R_	83.9663	1	15	650.693	-0.061413	454090000	51707000	65618000	0	31933000	57971000	83390000	60282000	37781000	65406000
>Os04g0683100-01 Cleavage and polyadenylation specificity factor 5.	0.00473802	87.568	_MEK(gl)DTSVADR_	87.5679	1	3	633.293	-0.36251	0	0	0	0	0	0	0	0	0	0
>Os04g0684200-01 H0913C04.1 protein.	3.35509e-52	227.19	_LATSGFAVENIVSEHGEK(gl)APNVVYK_	43.657	0.999957	18	925.143	-0.33767	115570000	9280400	43401000	0	0	26016000	16706000	20161000	0	0
>Os04g0684200-01 H0913C04.1 protein.	0.00229844	79.466	_QFLEEAK(gl)SVGQLR_	68.8092	1	7	809.931	1.4858	25018000	8601300	0	0	0	0	0	0	16416000	0
>Os04g0684800-01 CROC-1-like protein (Fragment).	0.00937639	82.261	_K(gl)EMAAPHSR_	35.3296	1	1	570.783	-4.5005	84964000	17654000	23372000	0	0	30547000	0	13391000	0	0
>Os04g0684800-01 CROC-1-like protein (Fragment).	1.57099e-05	130.94	_K(gl)LVQPPEGTFF_	130.94	1	1	688.864	0.74177	636690000	80445000	82625000	49219000	71202000	81100000	51202000	79618000	74176000	67102000
>Os04g0684800-01 CROC-1-like protein (Fragment).	0.000183183	100.45	_LFCDK(gl)DYPDKPPTVR_	50.2986	0.999991	5	491.994	0.36081	31167000	8944700	0	0	0	13818000	8404400	0	0	0
>Os04g0684900-02 Component of the CCR4-NOTcomplex, Deadenylase, Component of the plant P-body, Deadenylation (poly(A) tail shortening), Development and stress response	0.0100365	81.548	_VAAALQVK(gl)R_	81.5478	1	8	357.221	-0.11287	49105000	21436000	11561000	0	0	0	0	0	0	16109000
>Os04g0685600-01 H0723C07.3 protein.	0.013622	63.682	_ASALESSLK(gl)SLGVEK_	21.1622	0.992406	9	816.944	-4.6377	0	0	0	0	0	0	0	0	0	0
>Os04g0685600-01 H0723C07.3 protein.	0.00132777	73.21	_SSDGVLNHVNALLSK(gl)ALVK_	6.88505	0.82996	15	693.723	1.2957	13318000	7411500	5906200	0	0	0	0	0	0	0
>Os04g0685800-01 H0723C07.5 protein.	0.00031321	94.201	_TNVGICLADPSLTK(gl)IFTASR_	94.2005	1	14	760.067	0.52972	5256600	0	5256600	0	0	0	0	0	0	0
>Os04g0687900-01 T24D18.17 protein (Tubby-like protein TULP8).	0.0098695	52.391	_FSEFGGGALQGQEQEQDGDDVNK(gl)ERPLVLR_	52.391	1	23	858.916	-1.5703	6405200	6405200	0	0	0	0	0	0	0	0
>Os04g0689500-01 H0814G11.12 protein.	1.66554e-25	117.08	_KGAPAGK(gl)GWQEIGVIEEEGLLDDEDER_	14.8177	0.968074	7	1018.83	3.4005	0	0	0	0	0	0	0	0	0	0
>Os04g0690300-01 H0814G11.17 protein.	5.37051e-22	185.61	_GYLK(gl)ASELDPSNENVWQNIEVTK_	108.663	1	4	916.787	0.79783	52702000	8208400	13992000	0	0	20461000	0	10040000	0	0
>Os04g0691800-01 C2 domain containing protein.	8.94139e-20	151.44	_DKDVLK(gl)DDFVGR_	79.1164	1	6	760.889	-0.83511	31554000	16142000	8057600	0	0	0	0	7354500	0	0
>Os04g0691800-01 C2 domain containing protein.	4.749e-09	92.336	_VVAIAAQDLIPAEK(gl)GRPLAPSIVK_	14.627	0.966689	14	857.506	-0.67824	92482000	23397000	27987000	0	0	13294000	0	13429000	0	14375000
>Os04g0691800-01 C2 domain containing protein.	0.000878608	69.398	_VVAIAAQDLIPAEKGRPLAPSIVK(gl)_	2.52722	0.641508	24	857.506	-0.053736	23397000	0	0	0	0	0	23397000	0	0	0
>Os05g0100800-01 Nucleic acid-binding, OB-fold domain containing protein.	0.000859867	103.63	_LAVDK(gl)WGIVK_	50.5969	0.999991	5	621.864	1.1325	183530000	34277000	19573000	33354000	0	33384000	25494000	16393000	0	21054000
>Os05g0103600-01 Ankyrin-like protein.	0.0205785	67.507	_SVEEK(gl)AQVK_	31.1259	0.999229	5	566.304	-0.19266	68933000	0	17173000	0	0	15696000	12155000	9918300	0	13990000
>Os05g0105000-01 Methionine S-methyltransferase (EC 2.1.1.12) (AdoMet:Met S- methyltransferase) (Hv-MMT1).	2.06256e-09	171.62	_EAEFFIPDSK(gl)K_	0	0.5	10	712.856	0.11014	142700000	0	0	0	0	0	0	69195000	0	73505000
>Os05g0105000-01 Methionine S-methyltransferase (EC 2.1.1.12) (AdoMet:Met S- methyltransferase) (Hv-MMT1).	2.06256e-09	171.62	_K(gl)SSVIHMDLDR_	52.5549	1	1	472.242	-0.53391	994350000	11291000	15309000	0	107430000	228900000	172470000	153680000	147300000	157980000
>Os05g0105050-00 Hypothetical conserved gene.	1.21071e-33	189.81	_CAPSGDAAYGELK(gl)AVLGR_	81.3173	1	13	650.323	-0.40897	421670000	19340000	23450000	0	25920000	90444000	79248000	61850000	69224000	52191000
>Os05g0106600-01 Actin 97.	1.92102e-106	197.37	_NSSSVEK(gl)SYELPDGQVITIGAER_	197.367	1	7	1297.14	0.43329	206310000	26018000	0	0	0	36483000	22829000	42554000	30108000	48316000
>Os05g0108800-01 Cytochrome b5.	5.21922e-24	146.47	_HNSK(gl)DDCWLIIGGK_	103.573	1	4	878.925	-0.22498	389980000	55594000	37618000	0	0	112330000	24472000	70302000	40655000	49008000
>Os05g0108800-01 Cytochrome b5.	1.366e-79	259.2	_VYNVSK(gl)FLEDHPGGDDVLLSSTGK_	131.251	1	6	897.78	0.015349	805400000	111530000	126530000	0	76570000	125880000	117970000	63557000	120810000	62566000
>Os05g0108800-01 Cytochrome b5.	3.72062e-05	108.17	_VYTLEEVAK(gl)HNSK_	8.60499	0.878827	9	816.423	-3.7022	74042000	19817000	31107000	0	0	0	0	23118000	0	0
>Os05g0110000-01 Zinc finger, RING/FYVE/PHD-type domain containing protein.	3.48236e-29	123.01	_ARENPPASK(gl)ASVESMPTVTIAASHVGADSHCAVCKEPFELGDEAR_	108.639	1	9	816.389	-0.51975	65884000	32537000	33347000	0	0	0	0	0	0	0
>Os05g0113300-01 Cation/H+ exchanger domain containing protein.	4.01059e-13	154.46	_VVVGNVIEEVVSIGK(gl)SR_	154.457	1	15	633.362	-0.15465	11186000	0	0	0	0	0	11186000	0	0	0
>Os05g0113900-01 Histone H2A.	2.07218e-79	257.75	_K(gl)TAEK(gl)ADKPAK(gl)ASK(gl)_	10.9787	0.931709	1	483.009	0.327	9364100000	1242400000	1572000000	1025900000	951950000	1461900000	664900000	960590000	751970000	732550000
>Os05g0113900-01 Histone H2A.	2.30794e-06	83.362	_K(gl)TAEK(gl)ADKPAK(gl)ASK(gl)_	10.9787	0.931709	5	483.009	0.327	94924000	0	0	0	0	0	0	94924000	0	0
>Os05g0114000-01 PRLI-interacting factor F (Fragment).	2.30286e-06	114.88	_TGSAPVK(gl)APALNER_	104.905	1	7	508.942	0.42345	95090000	0	0	0	0	28384000	0	0	43182000	23524000
>Os05g0116100-01 Dehydroascorbate reductase.	0.00670932	68.42	_AAK(gl)EHLIAGWAPK_	64.0167	1	3	502.612	-0.62738	48872000	14265000	0	0	0	11140000	5433700	9073100	0	8959700
>Os05g0116100-01 Dehydroascorbate reductase.	4.54554e-07	132.36	_VPVFNGGDGK(gl)WIPDSDVITQVIEEK_	115.473	1	10	952.819	-0.6116	139300000	28044000	31044000	0	0	0	0	41003000	0	39207000
>Os05g0116100-01 Dehydroascorbate reductase.	5.87666e-11	153.11	_LIDVQNKPDWFLK(gl)ISPEGK_	42.6912	0.999946	13	781.09	0.96053	373270000	51836000	81995000	0	40737000	67419000	19908000	48774000	34526000	28077000
>Os05g0116100-01 Dehydroascorbate reductase.	9.51301e-30	191.42	_SKDPNDGSEK(gl)ALLTELQALEEHLK_	53.402	0.999995	10	695.608	-0.24203	579280000	69288000	79291000	68563000	0	83002000	56179000	89680000	64103000	69176000
>Os05g0122800-01 Tetraspanin domain containing protein.	0.00908686	111.74	_MTK(gl)TQPSR_	94.8061	1	3	354.85	0.20173	417040000	67475000	98946000	0	0	131920000	3718100	73605000	0	41377000
>Os05g0123200-01 IQD1.	0.000457199	95.477	_QLLLK(gl)QELESLR_	81.9197	1	5	528.642	0.20936	50690000	9951600	9514000	0	0	17096000	0	0	6299500	7828600
>Os05g0125200-01 Concanavalin A-like lectin/glucanase, subgroup domain containing protein.	2.42766e-05	110.38	_EFTYK(gl)ELSAATR_	42.7886	1	5	510.591	-0.058613	505580000	62363000	67620000	0	0	124700000	54547000	82361000	40485000	73502000
>Os05g0128200-01 Hypothetical conserved gene.	7.97753e-19	139.3	_KPSTPPLPQQQK(gl)EATVMAASLLLELAAADDVAAVR_	21.2486	0.992554	12	936.755	0.050033	15374000	4590300	10784000	0	0	0	0	0	0	0
>Os05g0130200-01 Conserved hypothetical protein.	0.0188496	58.972	_AGEK(gl)NNNENFTSR_	58.972	1	4	532.245	0.20254	20418000	0	0	0	0	20418000	0	0	0	0
>Os05g0132100-02 AMP-dependent synthetase and ligase domain containing protein.	0.0091912	119.75	_YYK(gl)PEIEK_	77.6378	1	3	592.303	0.29173	526910000	125780000	149600000	0	0	62621000	41659000	35567000	48648000	63030000
>Os05g0133900-02 DNA methyl transferase 106.	0.000460704	85.28	_AK(gl)HMFIDDSAGSSSR_	70.4511	1	2	574.934	-0.20135	119330000	22292000	36332000	0	0	20961000	14278000	2873300	0	22593000
>Os05g0133900-02 DNA methyl transferase 106.	0.000985593	79.511	_KEVIQDIK(gl)VEADSSSEKR_	31.7565	0.999332	8	544.537	0.33103	29948000	0	23182000	0	0	0	0	6765600	0	0
>Os05g0135700-01 S-adenosylmethionine synthetase 1 (EC 2.5.1.6) (Methionine adenosyltransferase 1) (AdoMet synthetase 1).	0.000516266	126.29	_ANVDYEK(gl)IVR_	74.162	1	7	440.902	0.0045847	327110000	72118000	70145000	0	0	46876000	25169000	52826000	21689000	38293000
>Os05g0135700-01 S-adenosylmethionine synthetase 1 (EC 2.5.1.6) (Methionine adenosyltransferase 1) (AdoMet synthetase 1).	2.85076e-13	94.406	_EHVIK(gl)PVIPEQYLDEK_	42.6903	0.999946	5	684.365	0.2785	183550000	52395000	66703000	0	0	0	8699100	31372000	14674000	9705500
>Os05g0135700-01 S-adenosylmethionine synthetase 1 (EC 2.5.1.6) (Methionine adenosyltransferase 1) (AdoMet synthetase 1).	1.5779e-160	330.95	_VHTVLISTQHDETVTNDEIAADLK(gl)EHVIKPVIPEQYLDEK_	47.6452	0.999983	24	1171.11	0.052523	568210000	93027000	135620000	0	0	67747000	34051000	97240000	50717000	89811000
>Os05g0135800-01 Ser/Thr protein kinase, Negative regulator of innate immunity	2.23109e-63	172.84	_EVTK(gl)NFGDEALIGEGSFGR_	139.981	1	4	1070.52	0.27106	421670000	63812000	58134000	0	44867000	77879000	53903000	46659000	26206000	50215000
>Os05g0135800-01 Ser/Thr protein kinase, Negative regulator of innate immunity	0.000725305	81.665	_GPQPVK(gl)VQPIAVPIIPVDEIR_	66.6437	1	6	793.797	0.056393	541390000	60981000	67882000	0	34640000	102030000	92512000	65507000	61014000	56826000
>Os05g0135800-01 Ser/Thr protein kinase, Negative regulator of innate immunity	0.000811863	88.755	_K(gl)LDSSKQPDQEFLAQVSMVSR_	2.82248	0.656988	1	627.569	-0.27317	30410000	0	0	0	0	15010000	0	0	0	15401000
>Os05g0135800-01 Ser/Thr protein kinase, Negative regulator of innate immunity	0.0108964	61.985	_KLDSSK(gl)QPDQEFLAQVSMVSR_	0.763366	0.54383	6	627.569	-0.11953	13384000	0	13384000	0	0	0	0	0	0	0
>Os05g0136900-01 Transferase family protein.	3.54361e-19	136.83	_YFTVDLSPDHIAK(gl)VK_	25.6187	0.997265	13	923.989	0.50071	88073000	5970700	5792000	0	0	55013000	0	8200100	0	13098000
>Os05g0136900-01 Transferase family protein.	1.24185e-11	151.74	_YFTVDLSPDHIAKVK(gl)_	3.21551	0.677083	15	616.328	-0.28248	344450000	33412000	43508000	0	48505000	47584000	42546000	36071000	57332000	35493000
>Os05g0141700-01 Phosphoglycerate mutase domain containing protein.	0.00119422	75.574	_AAGK(gl)GILDVVSSAANWK_	72.5133	1	4	600.992	0.45507	31128000	4284300	0	0	0	8750900	5675500	0	7470700	4946500
>Os05g0144400-01 Serine/threonine-specific protein phosphatase and bis(5-nucleosyl)-tetraphosphatase domain containing protein.	2.52662e-12	122.31	_AVVVSK(gl)EAVGDLGCLVR_	122.306	1	6	943.512	-0.071431	0	0	0	0	0	0	0	0	0	0
>Os05g0144400-01 Serine/threonine-specific protein phosphatase and bis(5-nucleosyl)-tetraphosphatase domain containing protein.	0.000128544	81.992	_(ac)GTAGK(gl)GAWVVPAPAYR_	81.9919	1	5	878.96	-0.13898	36491000	9591600	8549400	0	0	10904000	0	7445500	0	0
>Os05g0144400-01 Serine/threonine-specific protein phosphatase and bis(5-nucleosyl)-tetraphosphatase domain containing protein.	0.00173301	83.182	_YLVTVSGNDGK(gl)R_	61.3753	1	11	711.87	-0.7029	0	0	0	0	0	0	0	0	0	0
>Os05g0145000-01 Ring finger protein (Fragment).	1.74496e-36	130.9	_LK(gl)AVPTDCSECPICLEEFHVGNEVR_	130.896	1	2	1025.14	-0.57861	0	0	0	0	0	0	0	0	0	0
>Os05g0149600-02 predicted protein.	0.00162238	72.446	_K(gl)VMGHQQLVAECVEQLSR_	72.4463	1	1	557.283	-0.59237	8283700	0	8283700	0	0	0	0	0	0	0
>Os05g0150800-01 Plastid 5,10-methylene-tetrahydrofolate dehydrogenase (Fragment).	2.31054e-05	59.005	_LNADPAVHGILVQLPLPK(gl)HINEEK_	3.54851	0.693615	18	690.636	-1.0973	69044000	17611000	14348000	0	0	19159000	0	0	17927000	0
>Os05g0150800-01 Plastid 5,10-methylene-tetrahydrofolate dehydrogenase (Fragment).	3.94941e-05	66.3	_LNADPAVHGILVQLPLPKHINEEK(gl)_	0.546472	0.531416	24	690.636	-0.13075	19463000	0	0	0	0	0	0	0	0	19463000
>Os05g0151300-01 Rubber elongation factor family protein.	5.11358e-79	179.62	_(ac)ADSGSDAPISNRPEEEVTVEK(gl)TPEMEAAAEEER_	179.619	1	21	1243.89	-0.044372	47045000	0	0	0	0	0	0	15569000	0	31476000
>Os05g0151300-01 Rubber elongation factor family protein.	3.89434e-10	180.19	_YNTAVADGAK(gl)R_	171.924	1	10	640.323	-0.062908	534930000	66926000	76460000	41360000	0	63961000	138520000	65307000	42074000	40321000
>Os05g0153300-00 Lipase, class 3 domain containing protein.	0.000304319	94.688	_ALGLQEVDAK(gl)DAAR_	94.6877	1	10	524.278	-0.49423	20518000	0	13154000	0	0	0	0	0	0	7363600
>Os05g0153300-00 Lipase, class 3 domain containing protein.	7.20887e-49	225.67	_TLAAGEDAPNK(gl)NYFNPK_	46.87	0.999979	11	982.479	-0.048698	577290000	62071000	79157000	0	51213000	81822000	95318000	78684000	61575000	67449000
>Os05g0157200-01 UspA domain containing protein.	9.86796e-05	92.31	_K(gl)YGAKPDAETLDMLNTVAR_	25.9853	0.997486	1	736.376	-1.0308	0	0	0	0	0	0	0	0	0	0
>Os05g0163100-02 Zinc finger, RING/FYVE/PHD-type domain containing protein.	0.000232148	105.46	_ISSK(gl)HTSDVAR_	94.7673	1	4	438.897	0.27303	25033000	12792000	0	0	0	12241000	0	0	0	0
>Os05g0163100-02 Zinc finger, RING/FYVE/PHD-type domain containing protein.	0.000789708	106.4	_SVEDIFK(gl)DFR_	50.2836	1	7	457.23	-0.17176	82004000	12770000	15514000	0	0	22872000	9429400	8704400	4752200	7962400
>Os05g0169000-01 Thioredoxin-like protein.	2.91559e-24	172.82	_GGNVHVITSK(gl)EDWDR_	116.348	1	10	913.943	-0.66735	293990000	58883000	74124000	0	0	63018000	48954000	11188000	0	37823000
>Os05g0169600-01 Serine/threonine protein kinase domain containing protein.	2.61397e-10	119.88	_K(gl)AGNGVGTDAETR_	119.88	1	1	695.339	0.74006	0	0	0	0	0	0	0	0	0	0
>Os05g0172300-01 Domain of unknown function DUF632 domain containing protein.	3.3056e-05	109.64	_FSEASLK(gl)HYEELK_	70.8449	1	7	847.923	-0.47089	224990000	37314000	34503000	0	0	48435000	24984000	44489000	0	35263000
>Os05g0176100-05 RSW1-like cellulose synthase catalytic subunit (Fragment).	1.8697e-38	144.77	_AQK(gl)VPEEGWTMADGTAWPGNNPR_	92.9505	1	3	876.075	-0.43446	401050000	63837000	64859000	0	0	90716000	0	62899000	50958000	67780000
>Os05g0176100-05 RSW1-like cellulose synthase catalytic subunit (Fragment).	3.07554e-14	140.31	_DKIQPSFVK(gl)ER_	82.9604	1	9	730.896	0.36541	0	0	0	0	0	0	0	0	0	0
>Os05g0176100-05 RSW1-like cellulose synthase catalytic subunit (Fragment).	3.29794e-12	163.51	_NMMQVANK(gl)YPEAR_	45.6537	1	8	555.933	-0.65925	303230000	41178000	55200000	0	0	57195000	33779000	41714000	22986000	51175000
>Os05g0176100-05 RSW1-like cellulose synthase catalytic subunit (Fragment).	0.00963127	114.5	_SYMDSK(gl)NR_	30.6867	1	6	557.751	0.33351	428090000	51896000	48109000	0	0	97391000	92405000	60864000	0	77426000
>Os05g0178300-01 Cadmium tolerant 1.	0.00231418	68.82	_(ac)MYNPPSAQEMTYK(gl)DHVQR_	44.8161	1	13	784.356	-0.35582	36465000	0	5419700	0	0	31045000	0	0	0	0
>Os05g0179300-01 Transferase family protein.	0.000227276	89.548	_(ac)AAAAPDK(gl)AVER_	89.5479	1	7	627.825	0.52909	146880000	56924000	30230000	0	0	22820000	0	22596000	0	14311000
>Os05g0182500-02 Rad6 (Ubiquitin carrier protein).	3.76268e-06	105.9	_LTLQFTEDYPNK(gl)PPTVR_	105.897	1	12	1067.05	2.1082	207450000	40428000	32393000	0	0	38015000	17214000	39413000	10874000	29114000
>Os05g0188100-01 Conserved hypothetical protein.	4.41122e-08	92.336	_NSTSHSK(gl)SAASAAAADSSSNKK_	87.0881	1	7	741.019	0.67168	64877000	0	0	0	0	20271000	10899000	17489000	16218000	0
>Os05g0188100-01 Conserved hypothetical protein.	1.63096e-246	372.66	_SAASAAAADSSSNK(gl)K_	31.4167	0.999279	14	740.355	0.21014	451100000	28731000	0	0	0	66672000	77096000	98218000	90921000	89462000
>Os05g0188100-01 Conserved hypothetical protein.	1.49479e-76	306.59	_SAASAAAADSSSNKK(gl)_	2.40191	0.634846	15	740.355	0.61228	38175000	0	27749000	0	0	10426000	0	0	0	0
>Os05g0199100-01 NDR1/HIN1-Like protein 2.	2.31258e-14	106.19	_SQMYQRPIYRPQAAAAK(gl)R_	106.187	1	17	563.048	-0.16094	18698000	0	0	0	0	18698000	0	0	0	0
>Os05g0199100-01 NDR1/HIN1-Like protein 2.	3.1224e-18	88.001	_VYPAAK(gl)PNPPPAMANAGGGGATASFPAPK_	66.3301	1	6	941.141	-0.54725	0	0	0	0	0	0	0	0	0	0
>Os05g0222200-01 ABC transporter-like domain containing protein.	0.0121428	59.513	_AEADFDPLLK(gl)YSTSEIR_	40.5195	1	10	690.344	1.4654	27494000	8273300	0	0	0	9298000	6370100	0	0	3552700
>Os05g0227700-01 Eukaryotic translation initiation factor 3 subunit 6-interacting protein.	0.00111331	90.653	_LTK(gl)NHGDYFLR_	90.6531	1	3	493.256	-0.56996	352030000	49648000	28963000	53901000	0	112150000	70423000	13238000	12276000	11431000
>Os05g0230700-01 Auxin-responsive protein IAA17.	6.18232e-05	149.94	_K(gl)NTMATNQLK_	130.337	1	1	631.83	0.23543	59606000	13194000	27973000	0	0	7606900	0	0	0	10832000
>Os05g0256000-01 TGF-beta receptor-interacting protein 1.	0.000237452	101.48	_IADDPDDQSEESLLVISGIK(gl)GR_	101.477	1	20	824.414	1.1614	32822000	0	19384000	0	0	0	0	13437000	0	0
>Os05g0256500-00 Protein kinase, catalytic domain domain containing protein.	0.000277484	99.508	_SQFITEVTTISSVQHKNLVK(gl)_	0.692079	0.539755	20	791.764	0.20902	10418000	0	5264800	0	0	5153500	0	0	0	0
>Os05g0272900-01 B-cell receptor-associated 31-like family protein.	0.000437163	111.86	_NMEAVTK(gl)QSR_	111.855	1	7	639.317	-0.23	14914000	0	0	0	0	0	9491900	5421700	0	0
>Os05g0278500-01 Transferase family protein.	1.328e-21	145.29	_HK(gl)NSGPVVDGDSR_	145.287	1	2	741.358	0.18243	0	0	0	0	0	0	0	0	0	0
>Os05g0295800-01 Glyoxalase I (EC 4.4.1.5).	5.152e-12	78.45	_EAPANNPGLQAPSEKDPATK(gl)GYFMQQTMFR_	29.6905	0.998927	20	860.411	0.0054884	38784000	0	0	0	0	21244000	17540000	0	0	0
>Os05g0306000-01 GOLD domain containing protein.	0.000983226	56.055	_YYDK(gl)YPLPPLPDAATALADR_	56.0552	1	4	788.734	-1.7189	18075000	0	0	0	0	0	0	18075000	0	0
>Os05g0310800-01 Coatomer delta subunit (Delta-coat protein) (Delta-COP).	0.000141868	99.011	_VVLAASIISK(gl)SGK_	18.5421	0.986204	10	693.919	0.88943	0	0	0	0	0	0	0	0	0	0
>Os05g0310800-01 Coatomer delta subunit (Delta-coat protein) (Delta-COP).	0.00529904	72.496	_VVLAASIISKSGK(gl)_	3.6657	0.69932	13	693.919	0.88943	0	0	0	0	0	0	0	0	0	0
>Os05g0314100-02 Small nuclear ribonucleoprotein-like protein.	0.000809426	92.732	_(ac)AEEATQGK(gl)K_	9.27599	0.894341	8	559.278	0.25118	125350000	0	20064000	0	0	18839000	38125000	29271000	19057000	0
>Os05g0314100-02 Small nuclear ribonucleoprotein-like protein.	0.00112785	85.731	_(ac)AEEATQGKK(gl)_	1.51805	0.586507	9	559.278	0.86582	19420000	0	0	0	0	0	0	0	0	19420000
>Os05g0316200-01 mRNA, clone: RTFL01-30-M01.	4.37246e-08	129.32	_DTVTNKEPYDGGK(gl)IDGR_	85.3134	1	13	660.32	-0.21967	173600000	17546000	20329000	0	0	34127000	16940000	25145000	34585000	24928000
>Os05g0316200-01 mRNA, clone: RTFL01-30-M01.	7.39645e-12	142.01	_GLVTCK(gl)TCSGYGSLLAK_	97.7113	1	6	964.982	1.8023	31737000	0	13296000	0	0	18441000	0	0	0	0
>Os05g0318700-02 Resistance protein candidate (Fragment).	7.7037e-06	103.88	_FAETAEK(gl)CVADR_	103.88	1	7	755.851	-1.8177	0	0	0	0	0	0	0	0	0	0
>Os05g0318700-02 Resistance protein candidate (Fragment).	0.000582334	94.728	_K(gl)GVLGEIIDPLLK_	93.9734	1	1	754.956	-0.48559	77747000	22989000	17182000	0	0	3551200	4932100	12448000	9891800	6752900
>Os05g0320700-02 Cytochrome P450.	5.81987e-47	266.2	_RFDSVDDPLFNK(gl)LK_	58.6757	0.999999	12	904.471	-0.73601	3667200000	767520000	667250000	141150000	340110000	224150000	419430000	366320000	339750000	401480000
>Os05g0320700-02 Cytochrome P450.	1.4489e-05	116.24	_FDSVDDPLFNKLK(gl)_	10.0249	0.909565	13	826.42	-0.011095	460150000	0	0	105020000	85431000	95933000	94102000	0	79665000	0
>Os05g0320700-02 Cytochrome P450.	1.75806e-31	159.34	_RIMTVPFFTNK(gl)VVAQNR_	93.7544	1	11	712.39	-0.64519	353520000	67745000	82897000	0	0	61842000	47440000	20012000	13255000	60327000
>Os05g0320700-02 Cytochrome P450.	2.58975e-99	189.64	_NLVVVSSPDLAK(gl)EVLHTQGVEFGSR_	189.642	1	12	932.494	-1.1058	15786000	0	15786000	0	0	0	0	0	0	0
>Os05g0336200-00 predicted protein.	0.00212188	63.091	_(ac)MEEEAK(gl)QEFTK_	33.5474	0.999558	6	763.346	0.13083	11119000	0	0	0	0	11119000	0	0	0	0
>Os05g0339000-01 VHS domain containing protein.	1.13721e-06	107.07	_GAVNDEIITELVK(gl)QCR_	107.074	1	13	980.002	-1.8781	53382000	7977700	10750000	0	0	6689600	15013000	8380600	0	4571600
>Os05g0339200-01 Tubby, C-terminal domain containing protein.	7.61505e-06	109.24	_SNFQDTK(gl)ASYR_	82.3618	1	7	715.837	0.17329	0	0	0	0	0	0	0	0	0	0
>Os05g0350600-01 Atranbp1b protein.	1.8173e-62	190.55	_FKDLVEEISESLAK(gl)TEGK_	35.593	0.999724	14	713.039	0.27897	80737000	15221000	27668000	0	0	0	10276000	16075000	0	11496000
>Os05g0370600-01 C2 calcium-dependent membrane targeting domain containing protein.	1.11826e-20	168.89	_DKDFVK(gl)DDFIGR_	87.5226	1	6	784.889	-0.49581	423450000	63919000	75007000	0	0	72282000	46645000	97349000	30136000	38110000
>Os05g0370600-01 C2 calcium-dependent membrane targeting domain containing protein.	0.00355517	80.979	_IAPGK(gl)DDVLGR_	67.385	1	5	627.844	-1.1834	150680000	44644000	15173000	0	0	22288000	18903000	15521000	16552000	17599000
>Os05g0372100-01 protein kinase family protein.	2.10396e-05	104.94	_GLEFLHDK(gl)ANPPVIYR_	60.4741	1	8	661.686	1.5163	113670000	19488000	19020000	0	0	27230000	31903000	0	0	16034000
>Os05g0373400-01 Ribonucleoprotein, BRUNO-like domain containing protein.	0.00858576	69.815	_VFVDK(gl)ATGLSK_	21.3753	0.992767	5	639.856	4.3324	0	0	0	0	0	0	0	0	0	0
>Os05g0373700-01 Nascent polypeptide-associated complex alpha subunit-like protein 3 (NAC-alpha-like protein 3) (Alpha-NAC-like protein 3).	0.000240212	81.185	_(ac)TAAEIGK(gl)QEEELR_	73.0223	1	7	815.408	-1.3662	12934000	8996800	0	0	0	0	0	0	0	3937400
>Os05g0382600-02 Annexin-like protein RJ4.	0.000240631	102.38	_ALVAAVK(gl)SAGHAAAK_	45.2422	0.99997	7	739.926	-0.036963	0	0	0	0	0	0	0	0	0	0
>Os05g0382600-02 Annexin-like protein RJ4.	0.0183864	80.239	_HYK(gl)EIHGR_	72.5473	1	3	385.2	0.029509	13421000	0	6798900	0	0	0	0	6621800	0	0
>Os05g0386900-03 Hypothetical conserved gene.	3.59038e-05	115.78	_QGGDQAENK(gl)TGKDEK_	19.1888	0.988088	9	573.603	0.28023	22132000	1948400	5412500	0	0	0	0	9851900	0	4918800
>Os05g0402700-01 Fructose-bisphosphate aldolase, cytoplasmic isozyme (EC 4.1.2.13).	3.47058e-23	106.93	_ALNEHHVLLEGTLLK(gl)PNMVTPGSDAK_	57.6784	0.999998	15	725.384	0.71226	29725000	13633000	16092000	0	0	0	0	0	0	0
>Os05g0402700-01 Fructose-bisphosphate aldolase, cytoplasmic isozyme (EC 4.1.2.13).	2.06644e-59	176.68	_ALNEHHVLLEGTLLKPNMVTPGSDAK(gl)K_	0	0.5	26	1009.54	-0.31389	1492200000	71442000	356160000	0	0	246430000	133320000	191170000	198180000	295490000
>Os05g0402700-01 Fructose-bisphosphate aldolase, cytoplasmic isozyme (EC 4.1.2.13).	2.06644e-59	176.68	_ALNEHHVLLEGTLLKPNMVTPGSDAK(gl)K_	0	0.5	27	1009.54	-0.31389	1492200000	71442000	356160000	0	0	246430000	133320000	191170000	198180000	295490000
>Os05g0402700-01 Fructose-bisphosphate aldolase, cytoplasmic isozyme (EC 4.1.2.13).	5.2089e-06	70.315	_EGGVLPGIK(gl)VDK_	19.5045	0.988916	9	663.375	-0.42146	270900000	13701000	41069000	0	14605000	56613000	9481300	57003000	37424000	41001000
>Os05g0405000-01 Orthophosphate dikinase precursor (EC 2.7.9.1).	1.80037e-11	160.18	_GVGELVK(gl)LATER_	143.424	1	7	693.391	0.39601	451200000	50910000	57028000	0	51588000	68227000	60540000	65026000	53109000	44769000
>Os05g0405000-01 Orthophosphate dikinase precursor (EC 2.7.9.1).	0.00785547	80.688	_SINK(gl)ITGLK_	42.7826	0.999947	4	544.327	0.35348	69202000	12048000	9018000	0	0	11903000	17693000	9193400	0	9346100
>Os05g0405000-01 Orthophosphate dikinase precursor (EC 2.7.9.1).	0.00236302	84.759	_VEK(gl)LSEVNPMLGFR_	31.7675	1	3	578.307	-0.40532	40448000	0	15649000	0	0	0	5663600	6080200	0	13055000
>Os05g0409000-01 UBA-like domain containing protein.	5.51669e-08	111.92	_AVVSSEGDLEK(gl)AEEVLK_	47.5264	0.999982	11	958.994	-4.3865	22703000	0	0	0	0	0	0	9039400	0	13664000
>Os05g0410900-02 peptide transporter PTR2.	2.58746e-06	119.4	_LYEDK(gl)VLDAGISTTGR_	92.4392	1	5	926.476	-1.2154	155310000	38213000	33223000	0	0	19304000	0	32671000	0	31901000
>Os05g0414700-01 BRASSINOSTEROID INSENSITIVE 1-associated receptor kinase 1.	1.64536e-09	145.08	_VSMFENPVSK(gl)MK_	23.1813	0.995216	10	755.873	-0.051185	42266000	0	0	0	0	13973000	15067000	0	0	13226000
>Os05g0418000-01 GDP dissociation inhibitor protein OsGDI1.	0.00631425	63.726	_IHKVPATDMEALK(gl)SPLMGLFEK_	36.6914	0.999701	13	643.093	-0.44387	13104000	13104000	0	0	0	0	0	0	0	0
>Os05g0418000-01 GDP dissociation inhibitor protein OsGDI1.	0.00916904	67.964	_VCGVTSEGETAK(gl)CK_	7.56289	0.850867	12	547.252	-1.3557	0	0	0	0	0	0	0	0	0	0
>Os05g0427400-00 Phenylalanine ammonia-lyase.	7.97835e-17	165.34	_K(gl)TLSTNSTGGLHVAR_	79.0217	1	1	828.445	-0.42778	211200000	34842000	20294000	0	0	27553000	32419000	57129000	0	38962000
>Os05g0427400-00 Phenylalanine ammonia-lyase.	8.94512e-06	110.66	_LGELDPLMK(gl)PK_	19.8126	0.989667	9	677.874	0.42885	100780000	0	0	0	0	0	13799000	15054000	23349000	48576000
>Os05g0429400-01 Phosphatidylinositol transfer protein-like, N-terminal domain containing protein.	1.5899e-17	85.925	_AEAAAEEAK(gl)PAEPETEEK_	47.2934	0.999981	9	671.98	0.83979	0	0	0	0	0	0	0	0	0	0
>Os05g0429400-01 Phosphatidylinositol transfer protein-like, N-terminal domain containing protein.	1.32349e-128	213.99	_ADEVVAVEK(gl)AVEVEAEEK_	75.4776	1	9	1029.52	-0.02689	851460000	87895000	111110000	0	80145000	111680000	120630000	148900000	93333000	97764000
>Os05g0429400-01 Phosphatidylinositol transfer protein-like, N-terminal domain containing protein.	7.60806e-06	158.85	_AVEVEAEEK(gl)K_	9.93442	0.907835	9	623.32	0.59827	522380000	127580000	0	0	0	142910000	0	75416000	0	176470000
>Os05g0429400-01 Phosphatidylinositol transfer protein-like, N-terminal domain containing protein.	5.33124e-49	286.19	_K(gl)LAEQEEEEEK_	134.304	1	1	492.567	0.17163	851260000	146960000	162520000	0	0	153450000	183750000	69330000	0	135250000
>Os05g0429400-01 Phosphatidylinositol transfer protein-like, N-terminal domain containing protein.	1.32981e-32	191.8	_(ac)AEEAK(gl)QETPAAAEVVVVEK_	153.015	1	5	1077.55	-0.061419	182010000	18993000	16477000	0	0	41894000	23408000	31705000	21384000	28144000
>Os05g0429400-01 Phosphatidylinositol transfer protein-like, N-terminal domain containing protein.	3.06158e-47	164.41	_QALALLQDNYPEFIAK(gl)K_	10.0166	0.909406	16	1038.56	0.1478	72277000	0	0	0	30147000	0	26800000	15330000	0	0
>Os05g0429400-01 Phosphatidylinositol transfer protein-like, N-terminal domain containing protein.	2.55762e-17	163.8	_QALALLQDNYPEFIAKK(gl)_	1.51119	0.586124	17	692.709	0.4587	167780000	23719000	26398000	0	0	32109000	7640300	0	31603000	46311000
>Os05g0429400-01 Phosphatidylinositol transfer protein-like, N-terminal domain containing protein.	0.000516345	91.583	_TEEPAKEEEPK(gl)AAAAAAAEEPK_	16.8846	0.979704	11	794.387	0.011678	15580000	0	7571000	0	0	0	0	8008700	0	0
>Os05g0429400-01 Phosphatidylinositol transfer protein-like, N-terminal domain containing protein.	1.32688e-33	103.17	_TVVVTEDEGTSK(gl)TVEAIEETVVVAAPAAAAEAEAAAPK_	99.6604	1	12	1280.32	0.26901	0	0	0	0	0	0	0	0	0	0
>Os05g0429400-01 Phosphatidylinositol transfer protein-like, N-terminal domain containing protein.	0.00295367	105.98	_VK(gl)EAMAMLK_	98.5064	1	2	567.804	-0.26324	110010000	15251000	22256000	0	0	33358000	13725000	10246000	0	15177000
>Os05g0437300-01 Nucleotide-binding, alpha-beta plait domain containing protein.	0.000814642	104.22	_FNSNVIK(gl)NYR_	75.509	1	7	684.855	0.80246	169910000	29977000	24807000	0	0	23152000	21154000	36772000	0	34048000
>Os05g0438800-01 Actin 1.	0.000580382	89.382	_EITSLAPSSMK(gl)VK_	10.6778	0.921192	11	752.906	-1.5309	0	0	0	0	0	0	0	0	0	0
>Os05g0438800-01 Actin 1.	0.000386172	92.781	_EITSLAPSSMKVK(gl)_	3.11801	0.672155	13	752.906	0.068708	0	0	0	0	0	0	0	0	0	0
>Os05g0445500-01 Acidic ribosomal protein (Fragment).	1.30832e-18	144.26	_EK(gl)FASVPSGGGGGIAVAAPTAAGGGAAPAEEAK_	112.28	1	2	989.832	0.16737	461760000	52451000	68389000	0	0	55382000	0	82439000	93951000	109150000
>Os05g0445500-01 Acidic ribosomal protein (Fragment).	5.46553e-08	70.632	_FASVPSGGGGGIAVAAPTAAGGGAAPAEEAK(gl)K_	0	0.5	31	946.818	3.2744	0	0	0	0	0	0	0	0	0	0
>Os05g0445500-01 Acidic ribosomal protein (Fragment).	5.46553e-08	70.632	_FASVPSGGGGGIAVAAPTAAGGGAAPAEEAK(gl)K_	0	0.5	32	946.818	3.2744	0	0	0	0	0	0	0	0	0	0
>Os05g0449500-01 Component of the SCF E3 ubiquitin ligase complex, Jasmonate-regulated defense responses, Regulation of leaf senescence	1.08635e-05	133.81	_GLGVVADTCK(gl)K_	10.015	0.909376	10	631.332	-0.9994	44284000	21455000	22829000	0	0	0	0	0	0	0
>Os05g0449500-01 Component of the SCF E3 ubiquitin ligase complex, Jasmonate-regulated defense responses, Regulation of leaf senescence	0.00825345	73.781	_GLGVVADTCKK(gl)_	1.1849	0.567789	11	631.332	-1.2848	19176000	0	0	0	0	10054000	0	0	0	9122100
>Os05g0449600-01 glycosyl hydrolase family 3 protein.	0.0155447	67.952	_K(gl)IGEATALEVR_	67.9517	1	1	650.865	-1.5848	94352000	0	10619000	0	0	28471000	25202000	15268000	0	14792000
>Os05g0455500-02 Delta 1-pyrroline-5-carboxylate synthetase (P5CS).	4.1958e-24	138.91	_SADMDMAK(gl)HIVMDAK_	76.6204	1	8	888.908	-0.72537	0	0	0	0	0	0	0	0	0	0
>Os05g0460000-01 70 kDa heat shock cognate protein 1.	1.09553e-37	263.74	_NTIKDEK(gl)IASK_	86.9619	1	7	680.875	-0.27036	6516500000	682950000	599690000	0	676920000	1024800000	853530000	1034600000	736350000	907550000
>Os05g0460200-01 Ubiquitin carrier protein.	2.26892e-113	220.21	_(ac)ATAASQASLLLQK(gl)QLK_	9.08029	0.890007	13	914.02	0.15772	53070000	18312000	0	0	20779000	0	0	13979000	0	0
>Os05g0460200-01 Ubiquitin carrier protein.	4.85713e-25	178.07	_(ac)ATAASQASLLLQKQLK(gl)_	2.6205	0.646432	16	914.02	0.020333	95904000	0	18615000	0	0	24798000	23383000	0	14234000	14873000
>Os05g0461300-01 RAB8C.	2.50962e-05	101.67	_AVPTAK(gl)GQALADEYGIK_	73.0715	1	6	923.489	-0.36954	32384000	0	5474200	0	0	0	13397000	8706500	0	4806500
>Os05g0461300-01 RAB8C.	7.51795e-05	103.75	_LAETDSK(gl)PEDK_	26.1109	0.997557	7	673.825	-0.091836	0	0	0	0	0	0	0	0	0	0
>Os05g0461400-02 Histone H2A.2.1.	2.07218e-79	257.75	_LLAGVTIAHGGVLPNINPVLLPK(gl)K_	3.06934	0.669681	23	1274.77	-0.57567	9309000000	1242400000	1611800000	1025900000	951950000	1461900000	664900000	865670000	751970000	732550000
>Os05g0461400-02 Histone H2A.2.1.	2.07218e-79	257.75	_LLAGVTIAHGGVLPNINPVLLPK(gl)K_	0	0.5	24	1274.77	-1.0431	9269200000	1242400000	1572000000	1025900000	951950000	1461900000	664900000	865670000	751970000	732550000
>Os05g0473500-01 Exo70 exocyst complex subunit family protein.	0.00283894	51.225	_YTPEDVEACIQHLFEGAAK(gl)_	34.1739	1	19	764.692	-0.5702	8604900	0	0	0	0	4520800	0	0	0	4084100
>Os05g0474400-01 Prenylated rab acceptor PRA1 family protein.	0.00131082	89.403	_LFLSK(gl)LSDSAR_	52.6925	1	5	450.917	-0.8396	106940000	14990000	10634000	0	0	40810000	17450000	23060000	0	0
>Os05g0476200-01 DNA replication licensing factor MCM3 homolog (Replication origin activator) (ROA protein) (Fragment).	2.41284e-17	156.11	_DGGANAK(gl)SGGGTLPITAR_	116.292	1	7	878.95	0.12611	62537000	13851000	15582000	0	0	8365900	0	16766000	0	7973200
>Os05g0482700-01 2,3-bisphosphoglycerate-independent phosphoglycerate mutase (EC 5.4.2.1) (Phosphoglyceromutase) (BPG-independent PGAM) (PGAM-I).	2.21083e-06	107.07	_AK(gl)GIDACIASGGGR_	107.074	1	2	723.86	-0.46438	0	0	0	0	0	0	0	0	0	0
>Os05g0482700-01 2,3-bisphosphoglycerate-independent phosphoglycerate mutase (EC 5.4.2.1) (Phosphoglyceromutase) (BPG-independent PGAM) (PGAM-I).	3.00751e-17	158.64	_IFAQGAK(gl)LVDTALASGK_	76.6694	1	7	902.502	-0.016194	111780000	0	4280300	0	0	34627000	26764000	14812000	13504000	17797000
>Os05g0482700-01 2,3-bisphosphoglycerate-independent phosphoglycerate mutase (EC 5.4.2.1) (Phosphoglyceromutase) (BPG-independent PGAM) (PGAM-I).	5.30608e-55	138.92	_K(gl)GEIQILTSHTLQPVPVAIGGPGLHSGVR_	138.918	1	1	1025.91	3.0147	0	0	0	0	0	0	0	0	0	0
>Os05g0482700-01 2,3-bisphosphoglycerate-independent phosphoglycerate mutase (EC 5.4.2.1) (Phosphoglyceromutase) (BPG-independent PGAM) (PGAM-I).	7.74336e-16	216.84	_RNK(gl)SGQPQLDKK_	82.1238	1	3	504.946	-0.31168	6248400000	1089300000	862530000	0	0	1092100000	677010000	863200000	616910000	1047300000
>Os05g0482700-01 2,3-bisphosphoglycerate-independent phosphoglycerate mutase (EC 5.4.2.1) (Phosphoglyceromutase) (BPG-independent PGAM) (PGAM-I).	0.00404906	103.19	_SGQPQLDK(gl)K_	15.4069	0.972011	8	557.796	0.13646	60596000	0	21009000	0	0	22139000	0	15967000	0	1481500
>Os05g0490700-01 SET domain protein SDG111.	0.000302167	85.087	_ASNFIPGPYQELVDAK(gl)PIR_	73.1376	1	16	1115.09	2.2459	5214400	5214400	0	0	0	0	0	0	0	0
>Os05g0494000-01 Cytochrome P450 98A1 (EC 1.14.-.-).	0.0138411	58.831	_AVTQPGSEHK(gl)PIVVR_	45.8637	1	10	577.988	1.2828	249440000	19736000	70260000	0	0	19817000	71541000	45132000	6009300	16940000
>Os05g0494000-01 Cytochrome P450 98A1 (EC 1.14.-.-).	0.000982153	94.402	_KLCNLELFTPK(gl)R_	90.0585	1	11	544.968	-0.74939	262460000	42275000	52710000	0	0	44943000	26017000	0	50422000	46092000
>Os05g0503000-01 Secretory carrier membrane protein.	6.53442e-18	205.07	_ELQAMEAELNK(gl)R_	110.306	1	11	773.388	-1.9792	70228000	0	0	0	0	22027000	15333000	11078000	21790000	0
>Os05g0508500-02 Thioredoxin H.	1.44179e-06	115.5	_DRVVGAMK(gl)DELASK_	83.963	1	8	816.922	-0.57051	232220000	42316000	44136000	0	0	30583000	22792000	29115000	37780000	25499000
>Os05g0508500-02 Thioredoxin H.	0.000517072	97.214	_IIAPVFADLAK(gl)K_	3.60236	0.696244	11	467.282	-0.22482	59039000	9492100	0	0	0	0	0	0	49547000	0
>Os05g0508500-02 Thioredoxin H.	5.36729e-06	119.76	_K(gl)HTNAVFLK_	91.297	1	1	586.333	-0.67689	902310000	192950000	168140000	0	54670000	156020000	127590000	79545000	68048000	55350000
>Os05g0510100-01 Protein of unknown function DUF567 family protein.	0.0153918	55.127	_WDGFLGDGAASGQK(gl)PLFSAR_	55.1268	1	14	732.027	-2.8759	6454100	0	0	0	0	0	0	6454100	0	0
>Os05g0512400-01 IQ motif, EF-hand binding site domain containing protein.	2.02895e-05	117.67	_GAHAK(gl)PGLAAPMPVYMEPR_	61.8704	1	5	703.024	-0.12489	21295000	8010100	0	0	0	8366100	0	0	0	4918700
>Os05g0512400-01 IQ motif, EF-hand binding site domain containing protein.	1.72107e-05	126.19	_ILEFVDK(gl)VLVK_	41.7509	0.999933	7	472.954	0.011158	210660000	21827000	32445000	0	9260200	45394000	24873000	14528000	32611000	29719000
>Os05g0516600-01 Small GTP binding protein.	6.45029e-93	201.57	_DGTNVEEAFQCIVK(gl)NALK_	16.4296	0.977753	14	1075.53	-0.33784	220090000	52636000	16701000	0	24540000	47051000	32335000	10016000	36814000	0
>Os05g0516600-01 Small GTP binding protein.	1.95264e-09	122.93	_NALK(gl)NEPEEELYVPDTVDVVGGNR_	88.7904	1	4	924.454	0.0071284	93449000	0	38366000	0	0	0	0	27753000	0	27330000
>Os05g0519400-01 Homologue of NSF (N-ethylmaleimide sensitive factor), ATPase, Regulation of vacuolar morphology in endosperm cell	0.00154513	94.692	_GMVDCGK(gl)AHR_	60.5185	1	7	415.526	0.1134	148830000	30483000	2681600	0	0	47986000	33174000	12145000	0	22358000
>Os05g0519400-01 Homologue of NSF (N-ethylmaleimide sensitive factor), ATPase, Regulation of vacuolar morphology in endosperm cell	1.00591e-05	132.03	_VVNQK(gl)EAASSK_	51.3221	0.999993	5	637.839	1.329	33113000	0	7727200	0	0	0	0	17550000	0	7835300
>Os05g0522600-01 Leucine-rich repeat, plant specific containing protein.	3.31964e-24	178.68	_GLADENLIGK(gl)GGAGR_	146.586	1	10	771.405	0.3317	528480000	54187000	53015000	0	0	61324000	73069000	130090000	81318000	75477000
>Os05g0524400-01 Phosphofructokinase family protein.	0.00410845	99.568	_DIDEAK(gl)ENDR_	99.5681	1	6	659.797	0.85595	0	0	0	0	0	0	0	0	0	0
>Os05g0524400-01 Phosphofructokinase family protein.	2.01512e-68	256.01	_HMVIVVAEGAGQDLIAK(gl)SLSTSEQQDASGNK_	67.7867	1	17	1099.88	0.23507	30806000	0	0	0	0	0	0	0	0	30806000
>Os05g0524400-01 Phosphofructokinase family protein.	0.00790189	71.153	_QK(gl)VYFESDEVK_	68.7869	1	2	743.365	1.5932	0	0	0	0	0	0	0	0	0	0
>Os05g0529400-01 ubiquitin domain containing 1.	9.91749e-05	85.573	_MREEFWDTAPHYGGQK(gl)EIWDALR_	85.4666	1	16	738.099	-0.21676	145340000	22382000	22886000	0	0	46232000	0	0	22343000	31492000
>Os05g0530500-02 Serine/threonine protein kinase, Sugar signaling	1.55126e-19	177.63	_IAEHILTGHK(gl)VAIK_	82.8523	1	10	822.483	-0.21337	1091100000	133530000	80303000	0	188780000	243100000	82176000	141690000	25363000	196160000
>Os05g0530500-02 Serine/threonine protein kinase, Sugar signaling	0.0177762	57.136	_IAEHILTGHKVAIK(gl)_	2.53779	0.642067	14	411.745	0.088855	56441000	0	56441000	0	0	0	0	0	0	0
>Os05g0530500-02 Serine/threonine protein kinase, Sugar signaling	0.0149629	86.898	_K(gl)WALGLQSR_	61.3533	1	1	586.83	-0.71949	66286000	12262000	54023000	0	0	0	0	0	0	0
>Os05g0530500-02 Serine/threonine protein kinase, Sugar signaling	0.0156066	79.906	_MLVVDPMK(gl)R_	79.9064	1	8	401.551	-0.052188	0	0	0	0	0	0	0	0	0	0
>Os05g0533100-01 plasminogen activator inhibitor 1 RNA-binding protein.	0.00602515	96.229	_K(gl)VEIDKDLK_	61.2769	0.999999	1	601.343	-0.41326	8855100	0	0	0	0	0	0	8855100	0	0
>Os05g0535900-01 IQ calmodulin-binding region domain containing protein.	0.0189353	77.74	_GSNNK(gl)GYAAAGK_	52.5059	0.999994	5	626.307	0.0094591	14400000	0	0	0	0	0	0	14400000	0	0
>Os05g0535900-01 IQ calmodulin-binding region domain containing protein.	0.00431542	76.196	_SK(gl)EEPLSTESLK_	73.6275	1	2	731.375	0.82378	33180000	7667300	0	0	0	13975000	0	5599200	0	5938600
>Os05g0539700-01 Nucleosome assembly protein 1.	0.0106917	76.465	_DEEALK(gl)YLK_	18.8665	0.987184	6	611.819	0.5652	171210000	29592000	23270000	0	0	22427000	41994000	21601000	0	32325000
>Os05g0539700-01 Nucleosome assembly protein 1.	2.20953e-12	139.11	_(ac)SDGK(gl)DSLDLSGLGAAVPNAK_	107.314	1	4	1036.02	1.2392	5324500	0	0	0	0	0	5324500	0	0	0
>Os05g0539700-01 Nucleosome assembly protein 1.	0.0103691	66.326	_YQK(gl)MYEPLYSK_	52.0448	0.999994	3	782.379	0.13911	0	0	0	0	0	0	0	0	0	0
>Os05g0541900-01 60S ribosomal protein l28.	0.000521365	94.122	_DAAVVLSTTK(gl)TK_	6.1011	0.802949	10	674.378	1.145	33178000	19097000	14081000	0	0	0	0	0	0	0
>Os05g0541900-01 60S ribosomal protein l28.	0.000103767	103.43	_K(gl)TVTIQPSGVK_	75.9103	1	1	636.37	0.266	0	0	0	0	0	0	0	0	0	0
>Os05g0541900-01 60S ribosomal protein l28.	0.009311	57.826	_TVTIQPSGVK(gl)DAAVVLSTTK_	26.0725	0.997536	10	710.399	-0.42367	12185000	0	7153400	0	0	0	5031300	0	0	0
>Os05g0542200-01 Alpha/beta hydrolase fold-1 domain containing protein.	1.78988e-07	84.035	_MVELHGAHLVSHERPEEVNNALMELIK(gl)ATK_	14.679	0.967072	27	702.766	-0.0013013	133840000	32389000	43213000	0	0	25831000	0	9775700	0	22631000
>Os05g0542200-01 Alpha/beta hydrolase fold-1 domain containing protein.	4.74671e-07	78.45	_MVELHGAHLVSHERPEEVNNALMELIKATK(gl)_	1.98937	0.612556	30	702.766	0.27234	25263000	0	15487000	0	0	0	0	9775700	0	0
>Os05g0543200-01 Ran GTPase activating protein.	0.010929	89.506	_K(gl)YGLLGK(gl)EEAHDNAK_	87.4887	1	1	634.322	0.30071	19119000	5004500	0	0	0	14115000	0	0	0	0
>Os05g0543200-01 Ran GTPase activating protein.	1.71131e-07	134.85	_KYGLLGK(gl)EEAHDNAK_	62.251	0.999999	7	596.308	0.39255	642890000	75879000	89542000	0	40330000	136070000	78943000	78797000	47371000	95957000
>Os05g0543200-01 Ran GTPase activating protein.	2.33639e-06	129.82	_(ac)MDSTK(gl)QDFQPR_	84.5074	1	5	754.844	0.25862	138060000	18391000	19291000	0	0	18260000	0	19204000	32301000	30615000
>Os05g0543200-01 Ran GTPase activating protein.	1.60414e-16	169.04	_MTK(gl)NLSTESIFSR_	35.8912	1	3	543.275	1.3994	62021000	15401000	10353000	0	0	22185000	7978500	0	0	6104300
>Os05g0543400-01 Farnesyl diphosphate synthase (Fragment).	4.5652e-05	105.17	_MLDYNVPGGK(gl)CNR_	98.1049	1	10	819.38	-0.27845	377620000	50759000	60354000	0	0	64239000	95776000	31126000	0	75364000
>Os05g0543700-01 Chaperone protein dnaJ.	4.98634e-16	132.59	_MEESDNK(gl)EDQIMK_	75.6353	1	7	855.869	0.23549	0	0	0	0	0	0	0	0	0	0
>Os05g0543700-01 Chaperone protein dnaJ.	2.27124e-24	174.23	_MEESDNKEDQIMK(gl)SFEEK_	43.8371	0.999959	13	777.675	-0.1394	17192000	7806000	9385500	0	0	0	0	0	0	0
>Os05g0545000-01 Phosphatidylinositol transfer-like protein IV.	0.000256073	90.464	_RPIDSSTTILDVQGVGLKNFSK(gl)_	1.59254	0.59066	22	830.45	0.5175	6725700	0	0	0	0	0	0	6725700	0	0
>Os05g0548100-02 VIP1 protein.	0.0109535	48.351	_DLEDK(gl)LAAVEHENR_	48.3512	1	5	584.955	-0.28935	5390100	0	5390100	0	0	0	0	0	0	0
>Os05g0548900-01 Phosphoethanolamine methyltransferase.	3.36962e-05	110.31	_ESCFHQSGDSK(gl)R_	88.0206	1	11	517.892	-0.0941	1039600000	203840000	184070000	0	0	190640000	89116000	121600000	129810000	120530000
>Os05g0553700-01 Syntaxin 72.	0.00137236	99.568	_GLTK(gl)EELATR_	42.1607	1	4	411.226	0.83184	226120000	43104000	36413000	0	0	17290000	48406000	12409000	56006000	12494000
>Os05g0553700-01 Syntaxin 72.	0.000372025	92.063	_QVPLMDEMDEK(gl)VDR_	92.0629	1	11	606.95	0.077287	71874000	11275000	10202000	0	0	14014000	9320300	10042000	0	17021000
>Os05g0555800-00 60S ribosomal protein L35a-3.	3.41103e-07	136.61	_SK(gl)SNQYENTSLLQIEGVNTK_	130.941	1	2	789.731	0.11572	9785800	0	9785800	0	0	0	0	0	0	0
>Os05g0556100-01 SDL5A.	2.6723e-16	161.04	_ELVHK(gl)AINETHELK_	121.095	1	5	592.32	0.1313	190560000	44749000	57011000	0	0	31020000	12937000	0	20871000	23968000
>Os05g0556100-01 SDL5A.	2.34525e-05	67.102	_EYFSTTPEYK(gl)HLAHR_	67.1016	1	10	664.99	-0.41201	10426000	0	10426000	0	0	0	0	0	0	0
>Os05g0556100-01 SDL5A.	3.03157e-11	118.37	_IYHVFDNQFPVAIK(gl)R_	108.997	1	14	654.351	-0.58258	109370000	11962000	20655000	0	0	24142000	0	30962000	0	21654000
>Os05g0556100-01 SDL5A.	5.88132e-07	113.72	_LQFDK(gl)QLAMENVK_	61.8487	0.999999	5	839.435	0.12992	0	0	0	0	0	0	0	0	0	0
>Os05g0563050-01 predicted protein.	6.28548e-08	123.55	_LNTK(gl)INQTEIHATNLISR_	89.8461	1	4	727.398	0.42172	54889000	11462000	12909000	0	0	12528000	0	8381100	0	9607600
>Os05g0563050-01 predicted protein.	3.95702e-16	216.91	_VGQSEK(gl)DAVCK_	75.6395	1	6	667.822	0.058562	129890000	24808000	23725000	16357000	0	20717000	15166000	15413000	0	13701000
>Os05g0574300-00 Histone H2B.2.	5.53437e-16	216.83	_K(gl)PAEEEPAAEK_	199.923	1	1	656.823	-0.15552	525420000	87228000	60021000	0	91395000	51558000	49686000	60112000	50734000	74688000
>Os05g0574300-00 Histone H2B.2.	0.000686711	85.737	_KPAEEEPAAEKAPAAGK(gl)KPK_	7.0295	0.695519	17	541.046	0.43638	253610000	58047000	51292000	0	0	44413000	39028000	34992000	0	25840000
>Os05g0574300-00 Histone H2B.2.	4.63303e-06	108.96	_RLPAGKGEK(gl)GGAGEGK_	29.0216	0.99873	9	542.629	1.1049	120110000	27851000	2628200	0	0	25677000	0	31067000	0	32882000
>Os05g0574500-01 GTP-binding nuclear protein Ran1B (Fragment).	3.71936e-46	193.16	_FYCWDTAGQEK(gl)FGGLR_	167.325	1	11	683.648	0.46955	557830000	106200000	112910000	0	0	114550000	57037000	47140000	66334000	53665000
>Os05g0574500-01 GTP-binding nuclear protein Ran1B (Fragment).	0.00436674	112.75	_HLTGEFEK(gl)K_	21.1644	0.99241	8	601.812	0.42065	210770000	11472000	45840000	0	0	18181000	44531000	35992000	44223000	10533000
>Os05g0574500-01 GTP-binding nuclear protein Ran1B (Fragment).	2.08362e-53	231.76	_K(gl)YEPTIGVEVHPLDFTTNCGK_	117.19	1	1	840.413	-0.23544	174590000	33549000	67246000	0	0	18017000	0	23305000	0	32477000
>Os05g0574500-01 GTP-binding nuclear protein Ran1B (Fragment).	9.56076e-06	121.47	_KYEPTIGVEVHPLDFTTNCGK(gl)IR_	77.8221	1	21	697.858	-0.083577	96016000	18726000	23804000	0	0	16756000	0	19970000	0	16761000
>Os05g0574500-01 GTP-binding nuclear protein Ran1B (Fragment).	0.0193402	63.091	_LTYK(gl)NVPTWHR_	63.0912	1	4	510.272	2.4871	132230000	24402000	32890000	0	0	28590000	14997000	18006000	0	13340000
>Os05g0574500-01 GTP-binding nuclear protein Ran1B (Fragment).	1.15728e-29	161.65	_VCENIPIVLCGNKVDVK(gl)NR_	32.631	0.999455	17	781.075	-1.017	62760000	21218000	15955000	0	0	0	4356400	16467000	0	4763600
>Os05g0591900-03 Hypersensitive-induced response protein.	9.3382e-05	116.39	_EIGASSK(gl)ASSVFIPHGPGAVR_	65.8551	1	7	727.719	0.51557	146690000	20315000	35230000	0	0	30972000	0	25983000	17500000	16693000
>Os05g0591900-03 Hypersensitive-induced response protein.	5.64847e-21	168.02	_VAANEK(gl)AEAEK_	55.9612	0.999997	6	637.323	1.0347	78703000	0	23989000	0	0	17336000	17492000	0	0	19886000
>Os05g0593100-01 Vacuolar ATP synthase subunit C (EC 3.6.3.14) (V-ATPase C subunit) (Vacuolar proton pump C subunit).	2.7291e-25	185.61	_EIVGSIQSQVSK(gl)IEDDMK_	60.6875	0.999999	12	707.356	0.0083541	59621000	0	6105400	0	0	10415000	11816000	10356000	9531400	11397000
>Os05g0593100-01 Vacuolar ATP synthase subunit C (EC 3.6.3.14) (V-ATPase C subunit) (Vacuolar proton pump C subunit).	6.34426e-12	154.49	_FVWDEGKYPTMSPLK(gl)EIVGSIQSQVSK_	71.6405	1	15	1056.54	1.1762	272840000	41711000	51444000	0	17963000	22061000	37595000	31778000	15861000	54429000
>Os05g0593100-01 Vacuolar ATP synthase subunit C (EC 3.6.3.14) (V-ATPase C subunit) (Vacuolar proton pump C subunit).	5.93921e-12	153.94	_VGTLDSLLALSDDLVK(gl)SNVFIEGVSHK_	40.7001	0.999915	16	990.864	0.055487	11453000	0	0	0	0	11453000	0	0	0	0
>Os05g0594500-01 Invasin/intimin cell-adhesion domain containing protein.	1.08104e-07	121.41	_GPPK(gl)YMLSQIAGGSGGKR_	83.3222	1	4	640.004	0.80112	254690000	55796000	70517000	0	0	75894000	0	52478000	0	0
>Os05g0594500-01 Invasin/intimin cell-adhesion domain containing protein.	2.72925e-11	145.71	_YMLSQIAGGSGGK(gl)R_	95.6505	1	13	769.891	-0.53376	108400000	17912000	34345000	0	0	19831000	13312000	9304000	0	13697000
>Os05g0597100-01 Histone H4 deacetylase, Negative regulation of innate immunity	0.000803729	90.367	_EKSPK(gl)SGGGSISCK_	33.7674	0.999579	5	512.588	-0.034751	31854000	0	6156300	0	0	7562400	5215600	7229100	5690600	0
>Os05g0597100-01 Histone H4 deacetylase, Negative regulation of innate immunity	3.15242e-07	125.22	_FLHLSQAALGESK(gl)K_	18.0931	0.984724	13	821.949	-0.21082	289320000	44299000	44072000	0	44038000	0	46384000	17468000	37485000	55570000
>Os05g0597100-01 Histone H4 deacetylase, Negative regulation of innate immunity	0.00032769	97.273	_FLHLSQAALGESKK(gl)_	1.29155	0.573804	14	548.302	0.33593	48331000	0	0	0	0	48331000	0	0	0	0
>Os05g0597100-01 Histone H4 deacetylase, Negative regulation of innate immunity	0.000542379	98.531	_IATPSGQK(gl)TGDKK_	13.2233	0.952204	8	482.263	0.84551	64295000	0	12790000	0	0	30861000	0	20644000	0	0
>Os06g0102100-01 Cytochrome P450 93G2 protein (CYP93G2), flavanone 2-hydroxylase (F2H), C-glycosylflavone biosynthesis	1.30146e-29	129.62	_DFLK(gl)FEASIPERPPTAVTR_	128.694	1	4	763.406	0.75344	150990000	15699000	21798000	0	15221000	26820000	20493000	14417000	14268000	22278000
>Os06g0103500-01 Acyl-coenzyme A oxidase 1, peroxisomal (EC 1.3.3.6) (AOX 1) (Long- chain acyl-CoA oxidase) (AtCX1).	0.0200393	59.709	_QTIVADASK(gl)ALSR_	59.7088	1	9	737.405	1.4638	0	0	0	0	0	0	0	0	0	0
>Os06g0104400-01 IQ calmodulin-binding motif family protein.	2.4675e-12	169.58	_KAFALGNGK(gl)AK_	62.6163	0.999999	9	609.851	-0.13613	1436700000	229380000	235820000	0	0	279550000	340650000	250710000	55480000	45055000
>Os06g0104400-01 IQ calmodulin-binding motif family protein.	0.0047272	92.062	_AFALGNGKAK(gl)_	3.52836	0.692628	10	545.804	0.086885	42280000	0	42280000	0	0	0	0	0	0	0
>Os06g0104400-01 IQ calmodulin-binding motif family protein.	4.10337e-09	156.16	_AKTASAAATK(gl)LK_	31.9472	0.999362	10	637.875	0.40763	1006100000	114520000	65426000	0	0	125820000	286210000	25638000	297100000	91327000
>Os06g0104400-01 IQ calmodulin-binding motif family protein.	6.55552e-05	147.12	_LK(gl)WATHLK_	84.4876	1	2	555.825	0.046948	2735100000	490130000	510810000	0	0	619400000	48867000	466930000	66350000	532610000
>Os06g0104400-01 IQ calmodulin-binding motif family protein.	0.000177888	174.98	_ALQDHSK(gl)LK_	53.4626	0.999995	7	577.32	-0.15375	13033000000	2021300000	1344400000	0	0	3151700000	1677300000	1203100000	2080800000	1554700000
>Os06g0104400-01 IQ calmodulin-binding motif family protein.	1.51634e-273	287.54	_KKDNNTVVVNK(gl)EQK_	78.7503	1	11	879.479	0.34096	782620000	72974000	66287000	0	0	180650000	114610000	154830000	180610000	12671000
>Os06g0104400-01 IQ calmodulin-binding motif family protein.	1.01554e-108	355.13	_DNNTVVVNKEQK(gl)K_	34.0045	0.999602	12	815.431	0.15554	624900000	71390000	133840000	0	27878000	86521000	68455000	154490000	37001000	45320000
>Os06g0104400-01 IQ calmodulin-binding motif family protein.	1.58181e-07	133.15	_K(gl)CPFSVK_	82.7237	1	1	490.255	-0.31279	1220800000	166150000	95875000	0	0	321440000	280230000	125070000	178320000	53684000
>Os06g0104400-01 IQ calmodulin-binding motif family protein.	5.46696e-189	277.17	_RKFDLPEGGPITDEK(gl)MAGVNNAVK_	106.98	1	15	900.797	0.010411	3076200000	378790000	391420000	0	188040000	594010000	338640000	356640000	432640000	396060000
>Os06t+1824:1844-01 IQ calmodulin-binding motif family protein.	3.4921e-26	227.81	_MAGVNNAVK(gl)VIQK_	108.204	1	9	743.414	-0.59588	1549500000	127420000	177900000	145590000	293270000	202810000	125860000	242330000	128730000	105600000
>Os06g0104400-01 IQ calmodulin-binding motif family protein.	6.06895e-12	193.23	_K(gl)CTYVTESTGR_	66.9534	1	1	472.558	-0.56216	927650000	79637000	147560000	62878000	56516000	110840000	143900000	141690000	121560000	63064000
>Os06g0104400-01 IQ calmodulin-binding motif family protein.	2.39858e-31	244.27	_K(gl)DNNTVVVNK_	185	1	1	622.833	0.14876	1613000000	266610000	299120000	0	0	378490000	102130000	303880000	0	262800000
>Os06g0104400-01 IQ calmodulin-binding motif family protein.	1.522e-53	258.14	_RK(gl)FDLPEGGPITDEK_	200.733	1	2	908.465	-0.11421	5848000000	699740000	631310000	226980000	646160000	786900000	405570000	772880000	866990000	811510000
>Os06g0104400-01 IQ calmodulin-binding motif family protein.	2.39858e-31	227.72	_K(gl)KDNNTVVVNK_	12.1142	0.9421	1	686.881	0.039751	1609300000	344300000	276890000	0	0	334670000	102130000	320440000	0	230820000
>Os06g0104400-01 IQ calmodulin-binding motif family protein.	0.000101068	103.21	_K(gl)KKDNNTVVVNKEQK_	0	0.333333	1	472.267	-0.56676	0	0	0	0	0	0	0	0	0	0
>Os06g0104400-01 IQ calmodulin-binding motif family protein.	7.76849e-33	146.89	_K(gl)SMLDELEGMLEIVDPQPPGK_	146.656	1	1	814.075	0.13246	8736200	0	0	0	0	0	8736200	0	0	0
>Os06g0104400-01 IQ calmodulin-binding motif family protein.	1.44445e-241	361.13	_SMLDELEGMLEIVDPQPPGK(gl)QR_	361.134	1	20	1298.64	0.17445	3590500000	465950000	486620000	324520000	533580000	480360000	262740000	380880000	224280000	431560000
>Os06g0104400-01 IQ calmodulin-binding motif family protein.	4.82767e-08	155.99	_KVK(gl)WTTEDKPR_	15.7862	0.974287	3	751.41	0.51238	585980000	65375000	94699000	0	0	157640000	0	109610000	92298000	66353000
>Os06g0104400-01 IQ calmodulin-binding motif family protein.	1.18454e-05	156.48	_WATHLK(gl)GK_	37.1982	0.999809	6	527.793	0.041725	1189000000	129200000	132580000	0	0	214830000	244280000	176340000	155400000	136380000
>Os06g0104400-01 IQ calmodulin-binding motif family protein.	0.00923723	81.017	_LKWATHLKGK(gl)_	2.29759	0.629254	10	432.591	0.20851	443580000	93846000	51085000	0	0	119390000	102310000	18310000	13574000	45061000
>Os06t+1824:1844-01 IQ calmodulin-binding motif family protein.	8.42825e-06	114.34	_VLK(gl)WEAELDSPYDDGFDRK_	93.8496	1	3	799.717	-0.030474	214190000	30886000	38595000	0	0	51504000	11841000	23436000	29973000	27955000
>Os06g0111500-01 Cytosolic 6-phosphogluconate dehydrogenase.	0.0157308	69.954	_IWK(gl)GGCIIR_	36.6934	1	3	406.225	-0.056242	65575000	0	18529000	0	0	19470000	12874000	14702000	0	0
>Os06g0111800-01 CSLD2 (Fragment).	7.70433e-18	171.21	_EAALDDVVEAVK(gl)IPK_	27.7514	0.998325	12	855.967	0.18669	185120000	32319000	37824000	0	0	38271000	0	16586000	34898000	25222000
>Os06g0112200-01 Purine and other phosphorylases, family 1 protein.	0.0175099	55.186	_KTFATPNILK(gl)ELNLK_	16.8128	0.97847	10	615.36	-0.099428	33243000	0	6349700	0	0	11894000	3753900	11246000	0	0
>Os06g0113900-01 Major facilitator superfamily, general substrate transporter domain containing protein.	0.00126155	89.231	_AAGHLK(gl)GMEDEKR_	55.5456	0.999997	6	389.697	0.60387	64249000	0	16309000	0	0	33833000	10876000	0	0	3230800
>Os06g0113900-01 Major facilitator superfamily, general substrate transporter domain containing protein.	0.000103154	103.88	_AAVPK(gl)NGGNGGGGK_	7.24006	0.841187	5	649.334	-0.46483	5588900	0	0	0	0	0	0	5588900	0	0
>Os06g0113900-01 Major facilitator superfamily, general substrate transporter domain containing protein.	1.33382e-07	134.88	_EALEKEDK(gl)EKAAAAK_	5.50642	0.780314	8	582.307	0.78756	25386000	0	25386000	0	0	0	0	0	0	0
>Os06g0113900-01 Major facilitator superfamily, general substrate transporter domain containing protein.	3.28731e-30	200.97	_EALEKEDKEK(gl)AAAAK_	23.3377	0.995384	10	582.307	0.41255	92007000	0	0	0	0	40163000	37855000	13989000	0	0
>Os06g0113900-01 Major facilitator superfamily, general substrate transporter domain containing protein.	2.86689e-11	141.46	_GLAAHDSGK(gl)HLVLR_	71.8787	1	9	397.723	0.53022	177510000	30679000	23645000	0	0	39447000	0	13852000	43770000	26118000
>Os06g0113900-01 Major facilitator superfamily, general substrate transporter domain containing protein.	3.92492e-93	235.84	_RLGMEK(gl)GEGMSAVADSGEGR_	56.304	1	6	717.669	1.7307	883070000	176050000	240970000	0	18327000	92771000	102310000	100870000	51947000	99829000
>Os06g0126500-01 Ubiquitin domain containing protein.	1.41315e-14	164.27	_LAPK(gl)VAALDASVR_	58.0713	1	4	712.915	0.21588	339060000	81653000	93226000	0	0	56282000	17483000	22109000	32406000	35900000
>Os06g0126500-01 Ubiquitin domain containing protein.	0.00476074	74.76	_LTSK(gl)QHHHPPAR_	74.7599	1	4	508.271	0.091791	5962300	5962300	0	0	0	0	0	0	0	0
>Os06g0127000-01 Peroxisomal biogenesis factor 11 family protein.	0.00341224	112.11	_ELK(gl)HQELLK_	104.458	1	3	626.356	-0.4118	6573600	0	0	0	0	0	0	6573600	0	0
>Os06g0128200-01 LMBR1-like conserved region domain containing protein.	4.10222e-24	180.62	_KAAEALHQEEK(gl)SGKK_	30.3284	0.999052	11	589.983	-0.36207	255250000	43681000	39058000	30128000	0	60540000	16390000	20505000	0	44951000
>Os06g0128200-01 LMBR1-like conserved region domain containing protein.	2.68773e-07	122.93	_ALGK(gl)ELVLLEDDMK_	111.016	1	4	844.45	-0.32508	5335400	0	0	0	0	5335400	0	0	0	0
>Os06g0128200-01 LMBR1-like conserved region domain containing protein.	7.19838e-12	190.85	_K(gl)AAEALHQEEK_	188.873	1	1	684.349	0.17886	1661300000	298360000	185760000	30128000	0	350680000	67237000	350800000	138470000	239900000
>Os06g0129000-01 Hypothetical conserved gene.	8.20743e-09	113.88	_AVLRPPGAAAGSGNPK(gl)QQR_	113.883	1	16	663.696	-0.41119	0	0	0	0	0	0	0	0	0	0
>Os06g0129900-01 Cytochrome P450 CYPD.	5.96649e-05	111.06	_NIQIIDSFVM(ox)K(gl)_	73.4995	1	11	719.374	-1.5796	18611000	0	0	0	0	0	7308900	0	11302000	0
>Os06g0130800-01 Winged helix repressor DNA-binding domain containing protein.	0.0157848	72.928	_K(gl)AVPPARPAR_	52.2783	1	1	392.904	0.27084	283290000	93681000	68070000	0	0	33552000	19573000	34999000	0	33414000
>Os06g0130800-01 Winged helix repressor DNA-binding domain containing protein.	0.0174545	118.5	_LSAAEEK(gl)K_	3.60072	0.696164	7	495.267	-0.036578	173670000	0	173670000	0	0	0	0	0	0	0
>Os06g0130800-01 Winged helix repressor DNA-binding domain containing protein.	0.0121308	118.01	_NFAAK(gl)GR_	118.011	1	5	439.236	-0.8727	461020000	142200000	235100000	0	0	0	0	46796000	0	36928000
>Os06g0130800-01 Winged helix repressor DNA-binding domain containing protein.	0.000217559	89.484	_PSAAAAK(gl)KPASSAEAK_	4.01574	0.715988	7	533.621	-0.68046	6512000	0	6512000	0	0	0	0	0	0	0
>Os06g0134000-01 40S ribosomal protein S20.	3.83322e-60	187.29	_(ac)AAADVAYAPPMK(gl)SGK(gl)IGFESSQEVQHRIR_	31.4413	1	12	683.546	-0.029264	16765000000	3558200000	1172700000	444100000	1824800000	2163900000	2713000000	2581700000	769750000	1536600000
>Os06g0134000-01 40S ribosomal protein S20.	1.80455e-171	257.35	_SGK(gl)IGFESSQEVQHR_	45.1397	1	3	601.631	-0.20418	26266000000	2872200000	4540500000	967340000	1364600000	2548500000	1995500000	3530500000	3548800000	4897900000
>Os06g0136000-01 Hypersensitive-induced reaction protein 4.	2.69981e-05	89.506	_NDVAK(gl)AVLQELEK_	65.2309	1	5	785.925	0.95031	32958000	15112000	5193000	0	0	8149000	0	4503800	0	0
>Os06g0142200-01 Early nodulin.	6.35501e-06	81.315	_EANIAGVK(gl)AAAVATIASAVPTLASVR_	80.1907	1	8	855.817	-0.046249	52839000	0	0	0	0	13155000	11660000	0	0	28024000
>Os06g0142300-00 Early nodulin 93 ENOD93 protein family protein.	0.00103041	56.72	_EATLAGAK(gl)AAAVATVASAVPTLASVR_	56.72	1	8	837.469	0.70535	0	0	0	0	0	0	0	0	0	0
>Os06g0151900-01 Phosphofructokinase family protein.	4.18099e-05	112.02	_LLSSTNQPSFLSK(gl)K_	16.1686	0.976407	13	832.454	0.11085	8620000	0	0	0	0	0	0	8620000	0	0
>Os06g0151900-01 Phosphofructokinase family protein.	0.0194714	60.401	_LLSSTNQPSFLSKK(gl)_	0.898319	0.551528	14	555.305	0.07183	72362000	0	0	0	0	13117000	0	16621000	16192000	26432000
>Os06g0152100-01 Profilin-2.	0.0139481	75.197	_K(gl)GTGGICVKK_	60.6355	0.999999	1	387.885	-0.64085	510180000	110530000	100280000	0	0	40361000	61019000	67045000	101000000	29944000
>Os06g0154500-01 Mitogen-activated protein kinase, Brassinosteroid (BR) signaling and homeostasis, Regulation of grain size and plant height	0.00655699	72.496	_IANAFDNK(gl)IDAK_	21.4829	0.992943	8	717.373	-3.9053	0	0	0	0	0	0	0	0	0	0
>Os06g0160400-01 Proline-rich cell wall protein-like.	0.000204515	65.377	_FVIESQPPPPPQPPRGPK(gl)LTTPTTSVATPGDPVVDK_	34.2397	0.999623	18	966.265	-0.035569	16151000	0	16151000	0	0	0	0	0	0	0
>Os06g0167600-01 Proteasome subunit alpha-3 (Fragment).	0.00340587	86.291	_KVTSK(gl)LLQTSR_	45.2907	0.99997	5	687.907	0.075664	57392000	14161000	12608000	0	0	11025000	0	8635800	0	10962000
>Os06g0167600-01 Proteasome subunit alpha-3 (Fragment).	0.00397001	77.644	_LLAK(gl)AGLSQPAPEA_	77.6441	1	4	740.412	1.246	69247000	16088000	0	0	0	33421000	0	0	0	19738000
>Os06g0173100-01 26S protease regulatory subunit 6A homolog (TAT-binding protein homolog 1) (TBP-1) (Mg(2+)-dependent ATPase 1) (LEMA-1).	1.113e-21	176.84	_QTIFLPVVGLVDPDKLK(gl)PGDLVGVNK_	18.1475	0.981637	17	959.215	-0.21821	75713000	0	35106000	0	0	0	0	40607000	0	0
>Os06g0173100-01 26S protease regulatory subunit 6A homolog (TAT-binding protein homolog 1) (TBP-1) (Mg(2+)-dependent ATPase 1) (LEMA-1).	2.12804e-12	199.82	_TNLELESFK(gl)EK_	39.8871	0.999897	9	726.372	1.0397	906310000	138400000	93395000	0	72947000	201970000	89083000	109070000	118200000	83238000
>Os06g0175500-01 Epsin-like, N-terminal domain containing protein.	8.50746e-05	150.06	_DK(gl)VLAIEYKK_	93.3776	1	2	660.88	0.27605	753530000	134970000	152200000	0	34251000	92029000	91586000	114070000	53211000	81219000
>Os06g0175500-01 Epsin-like, N-terminal domain containing protein.	0.00311313	93.839	_DKVLAIEYK(gl)K_	16.7155	0.979141	9	660.88	0.19968	378110000	62002000	38292000	0	0	86392000	65558000	71617000	0	54250000
>Os06g0175500-01 Epsin-like, N-terminal domain containing protein.	0.0131314	100.15	_VLAIEYKK(gl)_	1.75698	0.599783	8	539.319	-0.28176	545220000	95017000	86475000	0	25948000	109710000	93808000	56359000	27845000	50048000
>Os06g0175500-01 Epsin-like, N-terminal domain containing protein.	0.00505633	81.676	_TIHIGRGEK(gl)FLK_	29.5445	0.998891	9	504.96	0.2743	258790000	40666000	43635000	0	0	35339000	47933000	29745000	31922000	29547000
>Os06g0178900-01 Vacuolar H+-pyrophosphatase (EC 3.6.1.1) (Ovp2).	3.143e-06	127.58	_QFNSIPGLMEGTGK(gl)PDYATCVK_	43.4752	0.999955	14	843.07	-0.60244	75233000	29255000	19079000	0	0	20035000	0	0	0	6863500
>Os06g0178900-01 Vacuolar H+-pyrophosphatase (EC 3.6.1.1) (Ovp2).	0.0011703	90.614	_TLGPK(gl)GSDCHK_	44.7343	0.999966	5	657.317	-0.27891	337250000	71210000	65803000	0	0	23546000	0	88781000	0	87912000
>Os06g0192600-01 26S proteasome regulatory particle triple-A ATPase subunit1 (26S protease regulatory subunit 7).	5.02108e-09	137.89	_APEPEDDIMNEK(gl)NPRPLDEDDIALLK_	74.7637	1	12	1031.17	-0.037929	259430000	8849600	32079000	0	0	47010000	37757000	36401000	68320000	29018000
>Os06g0192600-01 26S proteasome regulatory particle triple-A ATPase subunit1 (26S protease regulatory subunit 7).	0.0018978	55.469	_APEPEDDIMNEKNPRPLDEDDIALLK(gl)_	3.13955	0.673247	26	773.628	0.090932	15671000	0	0	0	0	0	0	0	0	15671000
>Os06g0192600-01 26S proteasome regulatory particle triple-A ATPase subunit1 (26S protease regulatory subunit 7).	0.0027701	85.813	_FVK(gl)LGIDPPK_	69.1809	1	3	614.358	1.268	354940000	63906000	79432000	0	0	53088000	18081000	84361000	8813300	47256000
>Os06g0192600-01 26S proteasome regulatory particle triple-A ATPase subunit1 (26S protease regulatory subunit 7).	4.47533e-20	131.11	_FVVGLGDK(gl)VSPTDIEEGMR_	89.3739	1	8	721.697	-0.044807	238950000	31269000	37760000	0	28007000	31244000	22565000	22165000	34891000	31048000
>Os06g0192600-01 26S proteasome regulatory particle triple-A ATPase subunit1 (26S protease regulatory subunit 7).	0.00144227	96.034	_YVINVK(gl)QIAK_	47.7553	0.999983	6	430.591	1.0319	71315000	20714000	17989000	0	0	10705000	0	13100000	0	8807100
>Os06g0192800-01 RING-H2 finger protein ATL1R (RING-H2 finger protein ATL8).	5.79587e-10	148.44	_GEEALECAVCLSEVADGEK(gl)VR_	148.439	1	19	812.377	-0.15562	50560000	0	13652000	0	0	4064600	0	12568000	0	20274000
>Os06g0194900-01 Sucrose synthase 2 (EC 2.4.1.13).	8.79313e-81	262.91	_HLSSK(gl)LFQDKESLYPLLNFLK_	88.1041	1	5	878.815	0.26535	10156000000	1051300000	995920000	382910000	1207500000	1785000000	1039700000	1360400000	1170600000	1162300000
>Os06g0194900-01 Sucrose synthase 2 (EC 2.4.1.13).	3.53709e-35	206.63	_LFQDK(gl)ESLYPLLNFLK_	145.873	1	5	1041.57	-0.5758	260300000	28715000	49267000	0	28241000	48697000	35742000	24564000	16431000	28647000
>Os06g0194900-01 Sucrose synthase 2 (EC 2.4.1.13).	2.8032e-06	110.12	_HQLLAEFDALIEADK(gl)EK_	8.03778	0.864217	15	695.36	-0.28394	13362000	0	7643200	0	0	0	0	5718700	0	0
>Os06g0194900-01 Sucrose synthase 2 (EC 2.4.1.13).	1.05093e-21	177.52	_HQLLAEFDALIEADKEK(gl)YAPFEDILR_	28.8773	0.998707	17	797.912	0.41551	394570000	21634000	44614000	91217000	65648000	68441000	22660000	24468000	21056000	34832000
>Os06g0194900-01 Sucrose synthase 2 (EC 2.4.1.13).	0.00575609	74.46	_IK(gl)QQGLDITPK_	71.3319	1	2	677.888	-2.8966	6575900	0	0	0	0	0	0	3670300	0	2905500
>Os06g0194900-01 Sucrose synthase 2 (EC 2.4.1.13).	3.911e-05	96.666	_SLASAVPLAVDGESTSK(gl)_	79.8366	1	17	873.449	0.65273	0	0	0	0	0	0	0	0	0	0
>Os06g0203800-01 Receptor-like kinase, Heat tolerance	8.13413e-07	122.7	_CVSK(gl)NRKPVAVK_	7.83695	0.858699	4	500.621	-0.27262	41683000	0	12917000	0	0	19209000	9556900	0	0	0
>Os06g0203800-01 Receptor-like kinase, Heat tolerance	0.00221297	83.617	_CVSK(gl)NRKPVAVK_	0	0.499984	7	500.621	-0.081023	12917000	0	12917000	0	0	0	0	0	0	0
>Os06g0211300-01 Short-chain dehydrogenase/reductase SDR domain containing protein.	2.33398e-06	111.43	_(ac)MDGSSLK(gl)SAQLLEQMR_	75.4626	1	7	975.475	0.51526	23810000	11873000	4540300	0	0	7396000	0	0	0	0
>Os06g0221200-01 Annexin p33.	3.77652e-06	118.47	_YEGPEVNTK(gl)LAHSEAK_	41.3502	0.999927	9	629.646	-0.21909	120000000	17327000	14288000	0	0	21825000	21284000	12258000	17592000	15425000
>Os06g0224500-01 Mitochodrial transcription termination factor-related family protein.	0.00838465	73.499	_MPSFLTASEK(gl)R_	55.8063	1	10	460.903	0.059803	19632000000	762080000	47431000	6277500000	6882800000	971560000	1261000000	284030000	1505600000	1639900000
>Os06g0226600-01 TB2/DP1 and HVA22 related protein family protein.	2.79527e-08	127.22	_STK(gl)QSILEEVESEHMAR_	65.231	1	3	696.672	-0.036933	44672000	6132800	15322000	0	0	14669000	8548600	0	0	0
>Os06g0232100-01 Hypothetical conserved gene.	0.0109301	71.879	_RLEVEEEEEK(gl)AR_	45.8253	1	10	544.273	0.74886	153840000	17129000	26229000	0	0	29573000	30164000	28313000	0	22433000
>Os06g0233400-01 Defective in cullin neddylation domain containing protein.	0.00235694	98.943	_AEIKDDHK(gl)FR_	15.0808	0.969895	8	458.237	0.45384	556380000	123740000	76038000	0	0	91108000	116810000	60325000	0	88361000
>Os06g0233400-01 Defective in cullin neddylation domain containing protein.	1.13164e-21	184.35	_DKVQQFMTITGASEK(gl)VALQALK_	49.4744	0.999989	15	840.788	-0.16103	112480000	19082000	26043000	0	0	43886000	23471000	0	0	0
>Os06g0247500-01 Pyrophosphate-fructose 6-phosphate 1-phosphotransferase (EC 2.7.1.90) (Fragment).	0.00274803	91.265	_HGK(gl)YKPVIKK_	15.4469	0.972258	3	437.935	0.73785	2112000000	142800000	87393000	891460000	0	153930000	90365000	137130000	453480000	155470000
>Os06g0247500-01 Pyrophosphate-fructose 6-phosphate 1-phosphotransferase (EC 2.7.1.90) (Fragment).	3.20832e-05	106.79	_LK(gl)HALPLPSVLR_	56.9514	1	2	729.451	-0.56014	624660000	76871000	101070000	0	36804000	156240000	61421000	118660000	0	73602000
>Os06g0247500-01 Pyrophosphate-fructose 6-phosphate 1-phosphotransferase (EC 2.7.1.90) (Fragment).	0.0108633	90.15	_SK(gl)LQPESR_	90.1504	1	2	529.783	-0.072479	102920000	30060000	28339000	0	0	23893000	0	0	0	20633000
>Os06g0247500-01 Pyrophosphate-fructose 6-phosphate 1-phosphotransferase (EC 2.7.1.90) (Fragment).	8.01449e-21	210.15	_SVTDYITDIVCK(gl)R_	31.5259	1	12	561.951	0.0088964	302850000	29856000	32660000	0	31452000	58513000	54420000	39886000	27537000	28528000
>Os06g0254700-01 Caleosin related family protein.	2.19582e-46	254.1	_AVYDGSLFAK(gl)MEQEK_	77.8801	1	10	915.441	-0.28167	1088400000	183880000	184810000	0	56886000	276710000	232560000	34214000	0	119350000
>Os06g0254700-01 Caleosin related family protein.	0.0211667	67.275	_DKDGFLHK(gl)DTVR_	40.306	0.999907	8	515.599	-0.10889	92508000	14530000	0	0	0	29246000	17980000	19173000	0	11579000
>Os06g0254700-01 Caleosin related family protein.	0.006749	82.069	_ELLQSNREPK(gl)DFK_	48.865	0.999987	10	859.447	3.4653	88085000	18482000	21106000	0	0	16803000	0	16394000	0	15299000
>Os06g0254700-01 Caleosin related family protein.	0.00938247	74.46	_FVPEK(gl)FEEIFKK_	44.9164	0.999937	5	552.299	0.21673	22229000	0	0	0	22229000	0	0	0	0	0
>Os06g0254700-01 Caleosin related family protein.	6.77756e-07	128.08	_FVPEKFEEIFK(gl)K_	18.3597	0.985621	11	827.946	0.61464	325140000	29791000	37701000	0	94634000	66891000	20945000	24859000	27258000	23066000
>Os06g0254700-01 Caleosin related family protein.	1.45624e-17	170.09	_K(gl)HAHTRPDALTDKELK_	122.448	1	1	658.689	-0.3397	1092900000	113080000	154170000	0	0	334060000	132520000	113680000	116190000	129150000
>Os06g0254700-01 Caleosin related family protein.	2.29928e-11	146.1	_LPIYVK(gl)NIHK_	51.7215	0.999993	6	669.898	-0.067304	5328700000	726370000	757570000	0	218460000	1271800000	285620000	664820000	560040000	843980000
>Os06g0254700-01 Caleosin related family protein.	8.69149e-13	132.05	_SELTPLQK(gl)HVAFFDR_	61.4435	1	8	634.667	-0.022042	453680000	71205000	116400000	0	0	63486000	85440000	51993000	19660000	45505000
>Os06g0254700-01 Caleosin related family protein.	0.000108865	93.51	_TIPENTK(gl)TGLKLPIYVK_	16.2874	0.977011	7	677.061	0.15426	316420000	27183000	29294000	0	0	64020000	100010000	0	58094000	37824000
>Os06g0260500-00 3-ketoacyl-CoA synthase.	1.43091e-49	237.06	_GINLSK(gl)DLMTIAGDSLK_	145.066	1	6	945.504	0.72008	484810000	57631000	15858000	0	39571000	55844000	80894000	85753000	47551000	101700000
>Os06g0264200-00 Zinc finger, B-box domain containing protein.	0.0120612	64.104	_AAAAGAVGAK(gl)SAR_	64.1035	1	10	607.834	0.5888	0	0	0	0	0	0	0	0	0	0
>Os06g0264300-01 RAD23, isoform I.	1.31734e-79	161.05	_AK(gl)ASSSGASTASKAPVSQSQPATPVASVAR_	93.9999	1	2	971.839	0.091967	170280000	22376000	31961000	0	0	0	41469000	41210000	7444600	25820000
>Os06g0264300-01 RAD23, isoform I.	3.20127e-80	267.83	_ASSSGASTASK(gl)APVSQSQPATPVASVAR_	107.469	1	11	905.462	0.49686	2130200000	497460000	227300000	83710000	141640000	312210000	208260000	303630000	142250000	213750000
>Os06g0264300-01 RAD23, isoform I.	2.43041e-30	196.19	_RIIESTQGQNVYPADQQMLIHQGK(gl)ILKDDTTLEGNK_	22.0362	0.993556	24	840.034	-0.83523	475000000	66191000	142410000	0	0	31356000	57257000	111640000	0	66150000
>Os06g0264300-01 RAD23, isoform I.	5.75774e-22	176.84	_ILK(gl)DDTTLEGNK_	95.5772	1	3	730.883	-0.73339	580240000	128470000	77159000	0	0	171070000	76824000	8944200	38197000	79576000
>Os06g0264300-01 RAD23, isoform I.	6.13062e-123	263.61	_TLK(gl)GTNFEIEASPEASVAEVKR_	154.582	1	3	830.766	0.36028	1208600000	161880000	233390000	0	54764000	247940000	129780000	144820000	101980000	134040000
>Os06g0264300-01 RAD23, isoform I.	0.0070883	65.528	_VAENSFLVIMLSK(gl)AK_	12.5265	0.947066	13	588.662	-0.75172	30543000	0	0	0	0	15706000	14837000	0	0	0
>Os06g0288300-01 C-glucosyltransferase, Flavone-C-glycoside synthesis	9.56067e-20	182.02	_AAAK(gl)AVAGGGSSHR_	128.951	1	4	677.353	-0.26924	176230000	11020000	27825000	0	0	0	2244200	103130000	0	32010000
>Os06g0288300-01 C-glucosyltransferase, Flavone-C-glycoside synthesis	1.42234e-20	154.67	_KAASLAK(gl)AAAK_	36.4758	0.999774	7	572.346	-0.090922	122560000	46903000	75657000	0	0	0	0	0	0	0
>Os06g0288300-01 C-glucosyltransferase, Flavone-C-glycoside synthesis	1.60903e-08	91.128	_STVVDRDDAAELGELLGEGFLK(gl)R_	91.1279	1	22	868.78	-0.58134	0	0	0	0	0	0	0	0	0	0
>Os06g0289900-01 UDP-glucuronosyl/UDP-glucosyltransferase family protein.	0.00139878	75.463	_SWLPQPLLDLNK(gl)LFTK_	5.18203	0.767314	12	676.382	0.21559	2767700	0	2767700	0	0	0	0	0	0	0
>Os06g0289900-01 UDP-glucuronosyl/UDP-glucosyltransferase family protein.	4.55431e-06	114.68	_VGEEVAK(gl)AVAVGGTSHTGILDFVAK_	80.2406	1	7	857.126	-0.24675	364680000	30926000	53825000	0	43409000	32183000	74275000	35859000	52548000	41657000
>Os06g0297700-01 predicted protein.	1.85906e-05	102.73	_(ac)ALVAK(gl)GEPNGGACK_	37.0746	0.999804	5	764.383	-0.44253	0	0	0	0	0	0	0	0	0	0
>Os06g0300500-01 Steroid nuclear receptor, ligand-binding domain containing protein.	0.000806424	90.926	_KIEADAASAPGSK(gl)_	82.3268	1	13	679.849	-0.2884	159500000	0	0	20177000	111920000	0	0	0	0	27398000
>Os06g0305200-01 Nucleoporin, non-repetitive/WGA-negative domain containing protein.	4.75238e-21	139.19	_DADPTDQSASNK(gl)K_	9.06404	0.88964	12	745.84	0.91573	4622900	0	0	0	0	0	4622900	0	0	0
>Os06g0308300-01 65kD microtubule associated protein.	6.79484e-10	151.1	_LLSALGEK(gl)AIAR_	89.8046	1	8	452.605	-0.1349	670040000	202340000	149740000	0	0	43039000	44279000	167580000	0	63066000
>Os06g0308300-01 65kD microtubule associated protein.	0.000775075	108.35	_TPEK(gl)TSGTIK_	63.4848	1	4	588.317	-0.95392	93128000	30080000	21572000	0	0	14659000	0	26818000	0	0
>Os06g0314400-00 Hypothetical conserved gene.	0.00372909	65.943	_IQDLISK(gl)IEDM(ox)ESKINVK(gl)_	7.11315	0.904807	7	1174.11	0.59495	111380000	0	0	78457000	32918000	0	0	0	0	0
>Os06g0314400-00 Hypothetical conserved gene.	0.00658537	61.265	_IQDLISK(gl)IEDM(ox)ESKINVK(gl)_	0	0.647445	14	1174.11	1.4471	111380000	0	0	78457000	32918000	0	0	0	0	0
>Os06g0314400-00 Hypothetical conserved gene.	0.00372909	65.943	_IQDLISK(gl)IEDM(ox)ESKINVK(gl)_	0.775684	0.705111	18	1174.11	1.4471	111380000	0	0	78457000	32918000	0	0	0	0	0
>Os06g0326400-01 Phosphofructokinase domain containing protein.	7.06667e-05	89.859	_K(gl)TAAVPDATVITEHPVVR_	89.8587	1	1	673.372	-0.054152	156890000	11504000	12144000	0	0	42257000	23839000	19036000	26685000	21424000
>Os06g0332400-01 VHS domain containing protein.	0.00691691	83.883	_VEK(gl)PKSVQAR_	3.17697	0.67514	3	419.242	-0.67037	84583000	0	63338000	0	0	15946000	5299000	0	0	0
>Os06g0332400-01 VHS domain containing protein.	0.0019145	101.93	_VEKPK(gl)SVQAR_	28.2969	0.998522	5	419.242	-0.12377	412610000	50723000	6285400	0	0	76595000	53355000	85901000	71234000	68519000
>Os06g0342200-01 Eukaryotic translation initiation factor 1A (EIF-1A) (EIF-4C).	3.25941e-08	160.18	_CEAICVDGTK(gl)R_	93.8391	1	10	711.827	-0.7102	142940000	32154000	24684000	0	0	24413000	21954000	17321000	0	22411000
>Os06g0342200-01 Eukaryotic translation initiation factor 1A (EIF-1A) (EIF-4C).	1.55902e-06	120.84	_DYQDDK(gl)ADVILK_	72.2701	1	6	768.881	0.24603	196320000	30540000	34869000	0	0	24129000	33019000	27089000	27371000	19300000
>Os06g0342200-01 Eukaryotic translation initiation factor 1A (EIF-1A) (EIF-4C).	2.92799e-05	110.98	_LLK(gl)AYGELPDTLR_	54.8978	1	3	801.946	-0.77865	96908000	16579000	16623000	0	0	37026000	8126000	18554000	0	0
>Os06g0473800-00 Oleosin family protein.	3.25501e-42	150.7	_GSGGGGVAGMIVQPLDDGK(gl)R_	150.701	1	19	992.997	-0.66395	49187000	9358400	28733000	0	0	11096000	0	0	0	0
>Os06g0489500-01 CMP/dCMP deaminase, zinc-binding domain containing protein.	3.90572e-08	130.27	_RK(gl)DAESDYYDEDEYSGR_	84.8945	1	2	737.974	1.0069	165380000	45591000	23892000	0	0	22236000	9487100	26630000	20236000	17305000
>Os06g0506600-01 Ubiquitin carrier protein.	2.56884e-67	253.69	_VFHPNINSNGSICLDILK(gl)EQWSPALTVSK_	98.0079	1	18	1127.91	-0.25357	1601300000	108643000	117090000	102300000	262250000	209370000	209998000	49066000	200090000	182440000
>Os06g0531200-01 ThiJ/PfpI domain containing protein.	6.67551e-17	167.67	_LSDQSECK(gl)NR_	126.293	1	8	675.807	0.74631	29703000	15795000	6234900	0	0	0	0	7672900	0	0
>Os06g0538000-01 T-complex protein 1, gamma subunit (TCP-1-gamma) (CCT-gamma) (Matricin) (mTRiC-P5).	0.00815744	80.239	_DVVAPGK(gl)MR_	47.1977	1	7	362.862	-0.1622	571440000	0	5527400	0	98853000	166680000	104470000	13247000	54784000	127880000
>Os06g0538000-01 T-complex protein 1, gamma subunit (TCP-1-gamma) (CCT-gamma) (Matricin) (mTRiC-P5).	1.35646e-23	186.05	_GLSDLAIHYLSK(gl)AGVSAIRR_	75.5496	1	12	561.067	-1.4638	502980000	34568000	29931000	0	43756000	126100000	129130000	43948000	36053000	59492000
>Os06g0538000-01 T-complex protein 1, gamma subunit (TCP-1-gamma) (CCT-gamma) (Matricin) (mTRiC-P5).	2.8139e-10	184.58	_K(gl)KQAPGASAPK_	10.975	0.92602	1	598.841	0.079942	518010000	102800000	101070000	0	0	28704000	0	129160000	0	156270000
>Os06g0538000-01 T-complex protein 1, gamma subunit (TCP-1-gamma) (CCT-gamma) (Matricin) (mTRiC-P5).	4.99665e-09	171.05	_K(gl)QAPGASAPK_	52.164	0.999994	1	356.865	-0.18508	589480000	114350000	129140000	0	0	51637000	1674300	178710000	0	113980000
>Os06g0554800-01 ABC transporter (PDR5-like) isolog (PDR1 ABC transporter).	0.00377568	122.52	_TSDLYK(gl)QNK_	20.9745	0.992073	6	605.807	0.20262	104350000	28235000	25553000	0	0	27882000	0	12350000	0	10329000
>Os06g0556000-01 Amino acid permease, Transport of amino acids	0.00620695	109.88	_TGDPVSGK(gl)R_	59.4259	1	8	515.767	-0.12915	135260000	30419000	29559000	0	0	16468000	7178000	41856000	0	9780100
>Os06g0560400-01 Protein of unknown function DUF862, eukaryotic domain containing protein.	2.45826e-23	183.6	_HLLSQSSVSEDAIVK(gl)EVHR_	132.132	1	15	562.797	0.9413	314170000	42583000	38924000	0	0	65867000	22855000	62771000	31411000	49759000
>Os06g0568200-01 Vacuolar ATPase B subunit.	0.0013164	88.441	_GPK(gl)YQEIVNIR_	53.0129	1	3	477.597	1.8507	381890000	55176000	72355000	0	0	61951000	50684000	80447000	22472000	38805000
>Os06g0568200-01 Vacuolar ATPase B subunit.	0.000149203	102.6	_GQK(gl)IPLFSAAGLPHNEIAAQICR_	102.601	1	3	869.127	0.09546	6880300	0	6880300	0	0	0	0	0	0	0
>Os06g0568200-01 Vacuolar ATPase B subunit.	1.88272e-11	159.64	_IPAK(gl)TLDQYYSR_	119.386	1	4	784.907	0.20248	176200000	34721000	30447000	0	0	50339000	28673000	16674000	0	15345000
>Os06g0568200-01 Vacuolar ATPase B subunit.	0.000949104	92.925	_K(gl)FVTQGAYDTR_	92.9251	1	1	700.352	1.9563	25505000	0	0	0	25505000	0	0	0	0	0
>Os06g0589300-01 ABC transporter-like domain containing protein.	0.000751225	89.266	_VAK(gl)GAQSSEELS_	89.266	1	3	660.326	0.021106	137200000	22609000	20911000	0	0	25139000	29532000	16672000	0	22340000
>Os06g0589500-01 Conserved hypothetical protein.	0.00379076	89.266	_DNIQK(gl)KPDAK_	11.1296	0.928411	5	635.841	-0.014142	28200000	1424400	15284000	0	0	0	0	2835800	0	8656100
>Os06g0594400-02 Kelch-type beta propeller domain containing protein.	8.39375e-96	287.38	_RELAEAGPAADK(gl)QSSAGGVPGNSYR_	126.681	1	12	868.092	0.26817	1807700000	83811000	9119500	44480000	187510000	225650000	124770000	388730000	316280000	471790000
>Os06g0594400-02 Kelch-type beta propeller domain containing protein.	0.000183375	92.38	_K(gl)AEGLARPALALVQAR_	74.7718	1	1	593.351	-0.27705	197780000	11408000	0	0	0	43112000	19175000	69819000	0	54266000
>Os06g0594400-02 Kelch-type beta propeller domain containing protein.	0.00181329	81.918	_QWK(gl)AEVESPAYNR_	81.9184	1	3	846.41	-0.69402	71043000	0	0	0	0	0	0	22448000	48595000	0
>Os06g0594400-02 Kelch-type beta propeller domain containing protein.	0.00777915	64.842	_VFVAGGHDEEK(gl)NALR_	64.8424	1	11	585.964	0.90454	22356000	0	0	0	0	0	0	8805200	0	13551000
>Os06g0597000-01 Auxin responsive protein IAA-Re.	0.00909226	74.678	_K(gl)VDLAAHAGYAPLLR_	74.6784	1	1	570.321	-0.78196	0	0	0	0	0	0	0	0	0	0
>Os06g0598900-01 Serine-threonine kinase receptor-associated protein (UNR-interacting protein) (WD-40 repeat protein PT-WD) (MAP activator with WD repeats).	0.00268427	67.76	_IVQTLETK(gl)APVTSAEVSQDSR_	44.6323	1	8	791.747	0.27342	33205000	0	0	0	0	18395000	0	0	0	14810000
>Os06g0601100-02 Conserved hypothetical protein.	5.60441e-67	194.11	_FLTEDAEAAK(gl)AGDGDGGGGTEEPQPELR_	193.083	1	10	977.779	-0.6256	84215000	0	0	0	0	11549000	15691000	0	30112000	26863000
>Os06g0602600-01 Alba, DNA/RNA-binding protein family protein.	4.67893e-17	117.74	_(ac)MEEVTEAVSNLSITEPHK(gl)KNR_	0.769753	0.544195	18	856.762	-3.9319	0	0	0	0	0	0	0	0	0	0
>Os06g0603600-01 SPX domain-containing protein, Phosphate (Pi) homeostasis	0.00144338	112.13	_QK(gl)ELQDRVAR_	52.7897	1	2	452.916	-0.55124	759070000	80608000	100970000	0	0	126740000	151880000	184710000	38601000	75555000
>Os06g0604200-02 Phospholipase D.	0.00224563	82.85	_FFPDTEAPVLGK(gl)K_	1.41899	0.580964	12	781.914	-1.4366	8980900	0	0	0	0	0	8980900	0	0	0
>Os06g0608700-01 Fructose-bisphosphate aldolase, cytoplasmic isozyme (EC 4.1.2.13).	0.00211645	134.25	_ALQQSTIK(gl)K_	12.0691	0.941531	8	565.83	0.012592	986030000	258570000	162870000	0	0	0	202700000	102640000	172890000	86356000
>Os06g0608700-01 Fructose-bisphosphate aldolase, cytoplasmic isozyme (EC 4.1.2.13).	0.00285595	131.44	_ALQQSTIKK(gl)_	1.80831	0.602616	9	565.83	0.32299	375470000	0	108460000	0	0	267010000	0	0	0	0
>Os06g0608700-01 Fructose-bisphosphate aldolase, cytoplasmic isozyme (EC 4.1.2.13).	4.91603e-08	121.45	_(ac)SAFVGK(gl)YADELIK_	60.8207	0.999999	6	798.917	-0.31375	208900000	24689000	28847000	0	24805000	30401000	33236000	23097000	19415000	24412000
>Os06g0634600-01 SEP domain containing protein.	0.0169801	60.918	_SFDDPANASFLK(gl)SIK_	8.66438	0.880276	12	877.441	-2.205	8330900	0	8330900	0	0	0	0	0	0	0
>Os06g0638500-00 Tyrosine protein kinase domain containing protein.	6.80973e-12	127.71	_AIGDVK(gl)TLDIAGAR_	100.112	1	6	757.42	0.47161	130690000	10223000	27423000	0	0	20344000	8589900	22319000	28662000	13131000
>Os06g0643300-01 Development protein-like protein.	0.000287091	98.368	_MQVIGK(gl)SMANIVK_	45.9048	0.999974	6	766.918	-1.0164	8245500	8245500	0	0	0	0	0	0	0	0
>Os06g0644200-01 Pyrophosphate-energized vacuolar membrane proton pump (EC 3.6.1.1) (Pyrophosphate-energized inorganic pyrophosphatase) (H+-PPase) (Vacuolar H+-pyrophosphatase).	2.40713e-50	209.1	_RGGEGSPGAAAGK(gl)DGGAASEYLIEEEEGLNEHNVVEK_	148.524	1	13	960.953	0.46583	31034000	0	0	0	0	16871000	0	0	0	14162000
>Os06g0650100-01 Ubiquitin-NEDD8-like protein RUB2.	1.2336e-10	134.68	_VEEK(gl)EGIPPVQQR_	117.932	1	4	811.928	1.8888	1556700000	280460000	267060000	0	144820000	264230000	163860000	169580000	67203000	199490000
>Os06g0650100-01 Ubiquitin-NEDD8-like protein RUB2.	3.22822e-87	217.48	_LIYAGK(gl)QLADDKTAK_	83.8023	1	6	874.981	0.072647	12657000000	1535200000	1702800000	801540000	1001700000	1748300000	1807700000	1750900000	1053500000	1255000000
>Os06g0650100-01 Ubiquitin-NEDD8-like protein RUB2.	0.0029115	104.42	_QLADDK(gl)TAK_	44.4928	0.999964	6	552.288	-0.047557	5971700000	1459200000	1488300000	38452000	0	0	0	1737200000	0	1248600000
>Os06g0650100-01 Ubiquitin-NEDD8-like protein RUB2.	3.17969e-08	155.97	_VK(gl)TLTGK_	98.3115	1	2	430.764	0.88801	9425900000	855240000	1346000000	399480000	459020000	2735200000	1179200000	1286300000	462810000	702740000
>Os06g0650100-01 Ubiquitin-NEDD8-like protein RUB2.	0	390.28	_TLTGK(gl)TITLEVESSDTIDNVKAK_	154.49	1	5	859.792	0.36695	24249000000	1859900000	2231300000	3850800000	2981200000	3312500000	2937200000	2122900000	2423800000	2529100000
>Os06g0650100-01 Ubiquitin-NEDD8-like protein RUB2.	8.04009e-125	245.03	_TLTGK(gl)EIEIDIEPTDTIDR_	226.443	1	5	1137.08	0.43411	836380000	81815000	114200000	0	108800000	131100000	116090000	112160000	79327000	92898000
>Os06g0656500-01 4-coumarate--CoA ligase 1 (EC 6.2.1.12) (4CL 1) (4-coumaroyl-CoA synthase 1) (Clone 4CL14) (Fragment).	0.00174546	88.992	_AK(gl)LAAGIPTNDNTQLKS_	81.0962	1	2	928.497	2.9689	0	0	0	0	0	0	0	0	0	0
>Os06g0656500-01 4-coumarate--CoA ligase 1 (EC 6.2.1.12) (4CL 1) (4-coumaroyl-CoA synthase 1) (Clone 4CL14) (Fragment).	2.35566e-07	111.79	_NTIDK(gl)GGWLHTGDIGYVDDDDEIFIVDR_	111.79	1	5	823.89	0.31683	21688000	0	0	0	0	21688000	0	0	0	0
>Os06g0660700-01 Ubiquitin carrier protein.	3.92703e-06	169.21	_K(gl)DWNPSLGLR_	158.08	1	1	650.344	0.2835	1671900000	241590000	242320000	0	129090000	212160000	115020000	348520000	175310000	207920000
>Os06g0662000-01 Vacuolar H+-ATPase subunit A (Fragment).	1.77108e-18	133.71	_ALESFYEK(gl)FDQDFIDIR_	133.714	1	8	1125.54	0.61522	0	0	0	0	0	0	0	0	0	0
>Os06g0662000-01 Vacuolar H+-ATPase subunit A (Fragment).	6.85992e-66	246.16	_YSK(gl)ALESFYEKFDQDFIDIR_	155.157	1	3	657.821	0.081433	4359600000	508820000	507450000	116770000	342050000	618180000	336450000	752750000	562770000	614310000
[truncated: 892 more rows]
