# Supplementary material for: Proteomic Analysis of Ubiquitinated Proteins in Rice (Oryza sativa) After Treatment With Pathogen-Associated Molecular Pattern (PAMP) Elicitors
Source: Front Plant Sci. 2018 Jul 23;9:1064. doi: 10.3389/fpls.2018.01064 (PMC6064729; doi:10.3389/fpls.2018.01064)
Supplement: Supplementary file 2 [file Data_Sheet_2.XLSX]

## Sheet: proteinGroups
Table S2. Complete list of all identified ubiquitinated proteins found in this study.
Protein IDs	Mol. weight [kDa]	GlyGly (K) site positions	GlyGly (K) site numbers
>Os02g0626100 Phenylalanine ammonia-lyase.;>Os02g0626100 Phenylalanine ammonia-lyase.;>Os02g0626100 Phenylalanine ammonia-lyase.	75.497	9;31;43;61;111;218;296;322;323;332;334;359;380;487;520;524;532;533;551;579;606;662;664;672;681;691	26
>Os09g0482100 Heat shock protein 82.	80.199	55;57;235;254;279;318;380;419;431;442;451;473;519;523;540;546;549;555;558;588;604;605	22
>Os09g0482400 Heat shock protein 81-3.;>Os09g0482600 Heat shock protein 81-3.;>Os09g0482400 Heat shock protein 81-3.;>Os09g0482600 Heat shock protein 81-3.;>Os04g0107900 Heat shock protein 81-1 (HSP81-1) (Heat shock protein 83).;>Os04g0107900 Heat shock protein 80.	80.183	55;57;235;254;279;318;380;419;431;442;451;473;519;523;540;546;549;555;558;588;604;605	22
>Os06g0104400 IQ calmodulin-binding motif family protein.;>Os06g0104400 IQ calmodulin-binding region domain containing protein.	47.816	99;112;127;159;161;167;169;210;222;223;224;233;236;237;270;272;365;385;393;406;415	21
>Os08g0500700 Heat shock protein 82.	79.616	50;52;230;274;375;414;437;446;468;514;518;535;541;544;550;553;583;599;600	19
>Os03g0151800 Cell division control protein 48 homolog A (AtCDC48a).;>Os03g0151800 Hypothetical conserved gene.	89.743	14;55;116;119;294;301;492;508;511;530;620;621;664;674;720;738;760	17
>Os03g0401300 Sucrose synthase 2 (EC 2.4.1.13) (Sucrose-UDP glucosyltransferase 2).;>Os07g0616800 Sucrose synthase 3 (EC 2.4.1.13) (Sucrose-UDP glucosyltransferase 3).;>Os03g0401300 Sucrose synthase 1.;>Os03g0401300 Sucrose synthase metabolism (Fragment).;>Os02g0831500 Sucrose synthase.	92.907	66;68;172;177;215;243;250;327;358;447;588;621;623;733;743;755;816	17
>Os04g0518100 Phenylalanine ammonia-lyase.	76.038	35;47;65;115;222;230;300;336;338;363;384;491;528;537;555;600;670	17
>Os04g0533300 Remorin (pp34).;>Os04g0533300 remorin.	22.415	7;8;31;37;51;58;65;74;100;107;129;137;138;145;163	15
>Os04g0656100 Plasma membrane H+-ATPase-like protein (Fragment).;>Os04g0656100 OSIGBa0158D24.1 protein.;>Os04g0656100 OSIGBa0158D24.1 protein.;>Os02g0797300 Plasma membrane H+-ATPase.;>Os06g0181500 Plasma membrane H+-ATPase.;>Os06g0181500 Plasma membrane H+-ATPase (EC 3.6.1.3).;>Os08g0241800 Plasma membrane H+-ATPase (EC 3.6.1.3).	104.82	27;175;338;343;351;386;405;436;442;542;574;899;913;928;936	15
>Os01g0905800 Aldolase C-1.;>Os01g0905800 Aldolase C-1.;>Os01g0905800 Aldolase C-1.	38.823	7;14;38;84;103;106;128;132;225;236;237;306;311;317	14
>Os03g0276500 Heat shock protein 70.	71.1	91;257;318;325;363;457;506;513;518;530;560;563;567;603	14
>Os01g0233000 DREPP plasma membrane polypeptide family protein.	21.801	31;35;40;45;52;86;93;100;157;158;186;190;203	13
>Os02g0285300 DREPP plasma membrane polypeptide family protein.	24.048	24;32;38;48;55;89;96;111;140;142;153;154;171	13
>Os01g0153100 Histone H2B-3 (Fragment).;>Os01g0152700 Histone H2B (CaH2B).	16.472	12;13;23;46;52;72;75;108;114;137;145;149	12
>Os01g0840100 Heat shock protein Hsp70 family protein.	70.951	317;324;333;362;456;505;512;517;522;529;562;602	12
>Os02g0601300 Glyceraldehyde-3-phosphate dehydrogenase, cytosolic 3 (EC 1.2.1.12).	36.567	5;67;128;140;143;188;196;217;253;261;271;273	12
>Os05g0429400 Phosphatidylinositol transfer protein-like, N-terminal domain containing protein.	63.947	6;29;38;39;124;172;192;213;271;408;409;550	12
>Os08g0113100 Fructokinase (Fragment).;>Os08g0113100 cDNA clone:J023041C07, full insert sequence.	35.516	61;86;87;144;170;202;246;286;296;314;315;333	12
>Os08g0490900 Histone H2B.2.;>Os05g0460475 Histone H2B.11.;>Os08g0490800 Histone H2B.	23.13	84;90;91;93;105;131;134;167;173;196;204;208	12
>Os11g0703900 Heat shock protein 70.;>Os11g0703900 Heat shock protein 70.	71.184	257;318;325;334;363;506;513;518;523;530;563;567	12
>Os01g0323600 S-adenosylmethionine synthase 2.;>Os07g0477250 S-adenosylmethionine synthetase 2.;>Os01g0207300 S-adenosylmethionine synthetase 1 (EC 2.5.1.6) (Methionine adenosyltransferase 1) (AdoMet synthetase 1). Splice isoform 2.	42.9	69;93;213;218;224;293;337;357;385;388;391	11
>Os03g0757900 UDP-glucose 6-dehydrogenase (EC 1.1.1.22) (UDP-Glc dehydrogenase) (UDP-GlcDH) (UDPGDH).	52.898	59;91;99;126;132;139;260;301;357;380;432	11
>Os03g0799000 Histone H1.	29.63	32;35;38;131;171;173;189;193;197;221;259	11
>Os05g0460000 70 kDa heat shock cognate protein 1.	70.834	317;324;333;362;456;505;512;517;522;529;562	11
>Os05g0574300 Histone H2B.2.	16.256	12;13;29;44;71;74;107;113;136;144;148	11
>Os06g0650100 Ubiquitin-NEDD8-like protein RUB2.;>Os09g0420800 Ubiquitin.	17.094	6;11;27;29;33;48;63;87;109;124;130	11
>Os06g0728000 HMG1 protein (HMGB1).;>Os06g0728000 HMG1 protein (HMGB1).	17.1	66;68;75;82;95;98;100;105;112;118;119	11
>Os01g0149600 Histon H2B;>Os01g0152300 Histone H2B.1.;>Os01g0149400 Hypothetical protein.	16.502	12;13;23;43;72;75;114;137;145;149	10
>Os01g0874700 GOLD domain containing protein.;>Os01g0874700 GOLD domain containing protein.;>Os01g0874700 patellin-1.	66.457	32;34;35;48;130;135;147;209;218;579	10
>Os02g0697300 ENTH/VHS domain containing protein.	43.606	8;17;25;26;39;113;117;147;173;303	10
>Os03g0787300 DnaJ homolog.	46.69	30;35;39;44;124;136;137;148;161;209	10
>Os03g0821100 Non-cell-autonomous heat shock cognate protein 70.	71.311	253;319;326;364;507;514;519;564;568;604	10
>Os04g0486600 Glyceraldehyde-3-phosphate dehydrogenase, cytosolic 3 (EC 1.2.1.12).;>Os04g0486600 Glyceralde-3-phosphate dehydrogenase.	36.773	5;128;140;143;188;196;217;253;261;271	10
>Os05g0402700 Fructose-bisphosphate aldolase, cytoplasmic isozyme (EC 4.1.2.13).	36.231	7;14;38;84;103;128;132;225;236;237	10
>Os07g0683900 Ricin B-related lectin domain containing protein.;>Os07g0683900 Osr40g2 protein (Fragment).	38.528	49;66;96;115;119;141;219;237;252;288	10
>Os12g0443500 UDP-glucose 6-dehydrogenase (EC 1.1.1.22) (UDP-Glc dehydrogenase) (UDP-GlcDH) (UDPGDH).	52.854	59;91;99;126;132;139;260;301;357;454	10
>Os12g0623900 Ethylene-responsive methionine synthase (Fragment).;>Os12g0623900 Methionine synthase protein.;>Os12g0623900 Methionine synthase 2 enzyme.	84.584	28;36;279;401;407;427;458;469;679;745	10
>Os02g0121300 Cyclophilin, Peptidyl-prolyl cis-trans isomerase, Auxin signal transduction, Lateral root initiation, Stress tolerance	18.361	27;44;48;89;96;98;147;151;161	9
>Os02g0169300 Phosphoglycerate kinase, cytosolic (EC 2.7.2.3).	42.107	35;69;136;191;192;206;259;341;342	9
>Os02g0177600 4-coumarate--CoA ligase 1 (EC 6.2.1.12) (4CL 1) (4-coumaroyl-CoA synthase 1) (Clone 4CL14) (Fragment).;>Os06g0656500 cDNA clone:J023002B16, full insert sequence.	60.471	144;296;320;376;403;449;508;532;559	9
>Os02g0803700 26S protease regulatory subunit 6A homolog (TAT-binding protein homolog 1) (TBP-1).;>Os02g0803700 26S protease regulatory subunit 6A homolog.	47.797	45;59;61;110;134;136;163;199;362	9
>Os03g0278000 UDP-glucuronic acid decarboxylase.;>Os03g0278000 UDP-glucuronic acid decarboxylase.;>Os03g0278000 D-TDP-glucose dehydratase.	39.309	4;29;73;124;138;182;238;316;324	9
>Os03g0655400 LIP5.	10.363	7;11;39;45;47;49;61;63;64	9
>Os03g0718100 Actin 1.	41.812	52;63;115;193;233;240;317;328;330	9
>Os06g0254700 Caleosin related family protein.	23.636	43;96;106;130;136;137;162;190;204	9
>Os08g0326400 60S ribosomal protein L7a.;>Os09g0507800 60S ribosomal protein L7a.;>Os01g0924800 60S ribosomal protein l7a (Fragment).	29.304	27;30;68;82;118;123;124;209;251	9
>Os11g0163100 Actin 7 (Actin 2).	41.622	52;63;115;193;233;240;317;328;330	9
>Os01g0328400 Ubiquitin.;>Os05g0160200 Ubiquitin.;>Os06g0681400 Ubiquitin domain containing protein.;>Os02g0161900 polyubiquitin containing 7 ubiquitin monomers.;>Os04g0628100 Polyubiquitin.;>Os04g0628100 Polyubiquitin.;>Os07g0489500 Ubiquitin domain containing protein.;>Os06g0673500 polyubiquitin containing 7 ubiquitin monomers.;>Os09g0452700 Ubiquitin.	17.668	6;11;27;29;33;48;63;114	8
>Os01g0502700 Histone H2A.;>Os03g0279200 Histone H2A.;>Os03g0144700 Histone H2A.;>Os06g0250300 Histone H2A.	27.418	95;97;98;118;211;234;235;239	8
>Os01g0964133 Actin.	41.727	52;63;115;193;240;317;328;330	8
>Os02g0626400 Phenylalanine ammonia-lyase (EC 4.3.1.5).;>Os02g0626400 Phenylalanine ammonia-lyase.;>Os02g0626400 Phenylalanine ammonia-lyase.	77.757	34;126;347;374;395;548;566;679	8
>Os03g0177400 EF-1 alpha.;>Os03g0177500 EF-1 alpha.;>Os03g0177900 EF-1 alpha.;>Os03g0178000 EF-1 alpha.;>Os03g0178000 EF-1 alpha.;>Os03g0177400 Elongation factor 1-alpha.;>Os03g0177900 Elongation factor 1-alpha.	49.292	154;161;172;261;318;427;431;438	8
>Os03g0246500 Protein of unknown function DUF869, plant family protein.	115.92	202;240;268;286;287;298;385;728	8
>Os03g0277300 Heat shock protein 70.;>Os11g0187500 Heat shock protein 70.;>Os11g0187500 Heat shock protein 70.;>Os11g0187600 Heat shock protein 70.	71.633	258;326;364;458;507;514;531;568	8
>Os03g0279000 Histone H2B.1.;>Os01g0502900 Histone H2B.2.	16.507	8;12;71;74;113;136;144;148	8
>Os06g0194900 Sucrose synthase 2 (EC 2.4.1.13).;>Os06g0194900 Sucrose synthase 2 (EC 2.4.1.13).;>Os06g0194900 Sucrose synthase 2 (EC 2.4.1.13).;>Os06g0194900 Sucrose synthase 2.	92.128	58;60;164;169;235;242;319;808	8
>Os07g0184800 Variant of histone H1.	28.53	91;103;119;157;187;208;212;216	8
>Os07g0186000 H-type thioredoxin, Regulation of the apoplastic reactive oxygen species, Stress response	13.156	14;23;25;55;56;71;102;111	8
>Os07g0597000 Eukaryotic translation initiation factor 5A (eIF-5A).	17.457	12;19;30;37;42;70;71;129	8
>Os07g0606900 Hypothetical conserved gene.	36.629	72;79;96;97;126;168;218;220	8
>Os10g0167300 Enolase 2 (EC 4.2.1.11) (2-phosphoglycerate dehydratase 2) (2-phospho- D-glycerate hydro-lyase 2).;>Os10g0167300 Enolase 2 (EC 4.2.1.11) (2-phosphoglycerate dehydratase 2) (2-phospho- D-glycerate hydro-lyase 2).	47.914	9;62;204;205;234;239;286;346	8
>Os12g0624000 Methionine synthase protein.;>Os12g0624000 Methionine synthase protein.	84.665	28;36;279;401;427;469;679;745	8
>Os05g0106600 Actin 97.;>Os05g0106600 Actin 97.	41.695	52;63;115;193;240;317;328;330	8
>Os01g0673600 Ubiquitin-conjugating enzyme E2.	17.16	12;70;76;84;94;96;132	7
>Os02g0723300 Hypothetical conserved gene.	25.286	16;69;76;84;89;95;98	7
>Os02g0821200 Ribosomal protein L28e domain containing protein.;>Os01g0706500 Ribosomal protein L28e domain containing protein.	10.245	10;20;22;29;33;48;62	7
>Os03g0248600 Enolase 2 (EC 4.2.1.11) (2-phosphoglycerate dehydratase 2) (2-phospho- D-glycerate hydro-lyase 2).;>Os03g0248600 Enolase 2 (EC 4.2.1.11) (2-phosphoglycerate dehydratase 2) (2-phospho- D-glycerate hydro-lyase 2).	47.972	9;62;204;205;234;239;285	7
>Os03g0337800 60S ribosomal protein L19 (Fragment).;>Os07g0670800 60S ribosomal protein L19-3.	24.141	46;144;146;153;162;204;205	7
>Os03g0648400 DnaJ protein homolog (DNAJ-1).;>Os03g0648400 DnaJ protein homolog (DNAJ-1).;>Os03g0648400 DnaJ protein.;>Os02g0656500 DnaJ-like protein.;>Os04g0549600 Heat shock protein DnaJ family protein.;>Os04g0549600 OSIGBa0134H18.3 protein.;>Os02g0656500 DnaJ-like protein.	46.485	35;39;44;149;172;194;203	7
>Os03g0836000 Actin 7 (Actin 2).	41.705	52;63;115;240;317;328;330	7
>Os04g0613600 40S ribosomal protein S11.;>Os07g0565000 40S ribosomal protein S11.;>Os07g0565100 40S ribosomal protein S11.;>Os04g0613500 40S ribosomal protein S11.	17.836	7;57;58;80;142;155;156	7
>Os05g0482700 2,3-bisphosphoglycerate-independent phosphoglycerate mutase (EC 5.4.2.1) (Phosphoglyceromutase) (BPG-independent PGAM) (PGAM-I).;>Os03g0330200 2,3-bisphosphoglycerate-independent phosphoglycerate mutase (EC 5.4.2.1) (Phosphoglyceromutase) (BPG-independent PGAM) (PGAM-I).	60.812	99;194;409;418;483;491;492	7
>Os06g0173100 26S protease regulatory subunit 6A homolog (TAT-binding protein homolog 1) (TBP-1) (Mg(2+)-dependent ATPase 1) (LEMA-1).;>Os04g0284600 TAT-binding protein 1 (Fragment).	47.779	45;59;110;136;163;199;362	7
>Os06g0668200 Phosphoglycerate kinase, cytosolic (EC 2.7.2.3).	42.278	69;191;192;206;259;341;342	7
>Os07g0608500 Ribosomal protein S3 (Fragment).	25.999	9;64;77;197;199;216;223	7
>Os08g0130500 60S acidic ribosomal protein P0.;>Os11g0135400 60S acidic ribosomal protein P0.;>Os12g0133050 60S acidic ribosomal protein P0.;>Os08g0130500 60S acidic ribosomal protein p0.	34.377	17;46;109;152;169;273;297	7
>Os08g0157500 Caffeic acid 3-O-methyltransferase (EC 2.1.1.68) (S-adenosysl-L- methionine:caffeic acid 3-O-methyltransferase) (COMT) (CAOMT).;>Os08g0157500 Quercetin 3-O-methyltransferase 1.	39.749	56;68;72;105;185;193;286	7
>Os08g0160500 MLG (mixed-linkage glucan) synthase, Biosynthesis of MLG (cell wall polysaccharide);>Os08g0160500 Cellulose synthase-like CslF6.	105.15	268;289;319;560;562;571;575	7
>Os09g0553200 UDPase, Pollen mother cell (PMC) meiosis, Pollen development;>Os02g0117700 UDPase	51.682	18;125;180;182;257;402;403	7
>Os11g0530600 Chalcone synthase C2 (EC 2.3.1.74) (Naringenin-chalcone synthase C2).;>Os07g0214900 Chalcone synthase C2 (EC 2.3.1.74) (Naringenin-chalcone synthase C2).	43.264	48;56;65;118;178;280;324	7
>Os12g0507200 Eukaryotic translation initiation factor 5A-2 (eIF-5A-2) (eIF-4D).	17.557	12;19;30;37;42;71;129	7
>Os01g0238500 Branched-chain-amino-acid aminotransferase-like protein 3, chloroplast precursor.;>Os01g0238500 Branched-chain-amino-acid aminotransferase-like protein 3, chloroplast precursor.;>Os05g0244700 Aminotransferase, class IV family protein.;>Os05g0244700 Aminotransferase, class IV family protein.	35.757	174;245;261;274;307;321	6
>Os01g0267900 Calmodulin NtCaM3 (Calmodulin NtCaM4) (Calmodulin NtCaM5) (Calmodulin NtCaM6) (Calmodulin NtCaM7) (Calmodulin NtCaM8) (Calmodulin NtCaM11) (Calmodulin NtCaM12).;>Os03g0319300 Calmodulin NtCaM3 (Calmodulin NtCaM4) (Calmodulin NtCaM5) (Calmodulin NtCaM6) (Calmodulin NtCaM7) (Calmodulin NtCaM8) (Calmodulin NtCaM11) (Calmodulin NtCaM12).;>Os07g0687200 Calmodulin NtCaM3 (Calmodulin NtCaM…	16.832	22;31;76;78;87;95	6
>Os01g0721900 Nuclear RNA binding protein B (Fragment).;>Os01g0721900 plasminogen activator inhibitor 1 RNA-binding protein.	40.425	57;265;270;287;315;324	6
>Os01g0835900 Histone H4.;>Os02g0684500 Histone H4.;>Os03g0119900 Histone H4.;>Os04g0583600 Histone H4.;>Os05g0462700 Histone H4.;>Os05g0466600 Histone H4.;>Os07g0549900 Histone H4.;>Os09g0433600 Histone H4.;>Os09g0553100 Histone H4.;>Os10g0539500 Histone H4.	11.409	6;9;13;17;32;60	6
>Os02g0187800 Cinnamyl alcohol dehydrogenase (EC 1.1.1.195).;>Os02g0187800 Cinnamyl alcohol dehydrogenase 1a.	38.643	31;62;107;116;201;326	6
>Os02g0205300 TAT-binding protein homolog (Fragment).;>Os02g0205300 TAT-binding protein homolog (Fragment).;>Os06g0600100 TAT-binding protein homolog (Fragment).	47.222	10;24;118;124;306;308	6
>Os02g0519900 Elongation factor EF-2 (Fragment).;>Os02g0519900 H0613H07.5 protein.;>Os04g0118400 H0613H07.5 protein.;>Os02g0519900 H0613H07.5 protein.;>Os01g0742200 Elongation factor EF-2 (Fragment).;>Os02g0519900 H0613H07.5 protein.	94.02	471;496;571;618;827;830	6
>Os03g0223000 Atypical receptor-like kinase MARK.;>Os03g0223000 atypical receptor-like kinase MARK.;>Os03g0223000 atypical receptor-like kinase MARK.	70.751	304;354;400;415;449;519	6
>Os03g0243300 26S proteasome non-ATPase regulatory subunit 4 (26S proteasome regulatory subunit S5A) (Multiubiquitin chain binding protein).	42.383	57;123;130;131;389;390	6
>Os03g0687000 Nitrate transporter.;>Os03g0687000 predicted protein.	63.562	18;20;26;277;280;420	6
>Os03g0710800 14-3-3-like protein S94.;>Os11g0609600 14-3-3-like protein.	29.177	16;75;89;101;148;254	6
>Os03g0758800 Eukaryotic translation initiation factor 5A-2 (eIF-5A-2) (eIF-4D).	17.545	12;19;42;70;71;129	6
>Os04g0253000 Histone H1.	19.74	13;110;112;119;133;142	6
>Os04g0419600 Histone H3.;>Os06g0160100 Histones H3 and H4 (ISS).;>Os06g0160001 Histone H3.;>Os11g0155900 Histone H3.;>Os06g0159725 histone H3.;>Os05g0489800 Centromeric histone 3 (Histone H3).;>Os12g0415800 Histone H3.	30.531	162;166;175;176;195;218	6
>Os05g0541900 60S ribosomal protein l28.	14.884	55;65;75;77;84;88	6
>Os05g0574500 GTP-binding nuclear protein Ran1B (Fragment).;>Os01g0611100 GTP-binding nuclear protein Ran-2.;>Os06g0600301 GTP-binding nuclear protein Ran1B (Fragment).	25.038	40;41;61;74;102;130	6
>Os06g0113900 Major facilitator superfamily, general substrate transporter domain containing protein.;>Os06g0113900 Major facilitator superfamily, general substrate transporter domain containing protein.;>Os06g0113900 Major facilitator superfamily, general substrate transporter domain containing protein.;>Os06g0113900 Hypothetical conserved gene.;>Os06g0113900 cDNA clone:J033107D23, full insert s…	62.787	22;24;36;266;556;568	6
>Os06g0264300 RAD23, isoform I.;>Os06g0264300 RAD23, isoform I.;>Os06g0264300 DNA repair protein RAD23.	43.076	9;51;54;76;78;89	6
>Os06g0538000 T-complex protein 1, gamma subunit (TCP-1-gamma) (CCT-gamma) (Matricin) (mTRiC-P5).	60.898	230;251;308;383;530;531	6
>Os07g0206700 Cycloartenol-C-24-methyltransferase 1 (EC 2.1.1.41) (24-sterol C- methyltransferase 1) (Sterol C-methyltransferase 1).;>Os07g0206700 Cycloartenol-C-24-methyltransferase 1.;>Os03g0807600 Cyclopropane-fatty-acyl-phospholipid synthase family protein, expressed.;>Os11g0296900 Cyclopropane-fatty-acyl-phospholipid synthase family protein, expressed.	38.611	16;19;31;39;44;316	6
>Os08g0126300 Glyceraldehyde-3-phosphate dehydrogenase (Fragment).;>Os08g0126300 Glyceraldehyde-3-phosphate dehydrogenase (Fragment).;>Os08g0126300 cDNA clone:J023080G06, full insert sequence.	36.412	5;188;196;217;261;265	6
>Os08g0191700 Glyoxalase I, Abiotic stress response;>Os08g0191700 Lactoylglutathione lyase (EC 4.4.1.5) (Methylglyoxalase) (Aldoketomutase) (Glyoxalase I) (Glx I) (Ketone-aldehyde mutase) (S-D- lactoylglutathione methylglyoxal lyase).;>Os08g0191700 Glyoxalase I, Splicing variant, Stress tolerance;>Os08g0191700 Glyoxalase I, Splicing variant, Stress tolerance	32.553	118;175;180;247;277;288	6
>Os08g0430500 14-3-3 protein, Florigen receptor, Flowering;>Os08g0430500 14-3-3-like protein S94.;>Os08g0430500 14-3-3-like protein GF14-C.	28.826	11;70;96;103;143;249	6
>Os08g0525600 Peptidylprolyl isomerase; FK506-binding protein.;>Os02g0491400 Peptidylprolyl isomerase.;>Os04g0352400 Peptidyl-prolyl cis-trans isomerase, FKBP-type domain containing protein.	64.121	102;173;480;556;563;571	6
>Os10g0417600 NAD(P)-binding domain containing protein.	42.778	29;191;317;325;327;345	6
>Os10g0442600 Cell division control protein 48-like protein e (Fragment).	21.817	51;61;98;107;125;147	6
>Os11g0106400 Ubiquitin-activating enzyme E1 2.;>Os11g0106400 Ubiquitin-activating enzyme E1.;>Os12g0105950 Ubiquitin-activating enzyme E1.;>Os11g0106400 Ubiquitin-activating enzyme E1.;>Os12g0105950 Ubiquitin-activating enzyme E1.;>Os12g0105975 Ubiquitin-activating enzyme E1.	117.12	125;405;585;650;706;808	6
>Os11g0147500 Heavy metal transport/detoxification protein domain containing protein.;>Os11g0147500 Heavy metal transport/detoxification protein domain containing protein.	52.649	3;77;89;166;269;334	6
>Os11g0455500 Adenosylhomocysteinase.;>Os11g0455500 Adenosylhomocysteinase.	56.77	47;83;189;192;216;241	6
>Os12g0638700 Plasma membrane H+ ATPase (EC 3.6.3.6).	105.42	4;179;347;390;578;941	6
>Os01g0177200 Ubiquitin-specific protease 14.	88.664	137;342;393;399;763	5
>Os01g0817700 2,3-bisphosphoglycerate-independent phosphoglycerate mutase (EC 5.4.2.1) (Phosphoglyceromutase) (BPG-independent PGAM) (PGAM-I).;>Os01g0817700 2,3-bisphosphoglycerate-independent phosphoglycerate mutase (EC 5.4.2.1) (Phosphoglyceromutase) (BPG-independent PGAM) (PGAM-I).	60.789	125;409;418;483;491	5
>Os01g0881300 MtN3 and saliva related transmembrane protein family protein.	29.503	235;236;247;250;263	5
>Os01g0925800 Ubiquitin conjugating enzyme.	21.323	9;94;160;179;191	5
>Os02g0244700 Phosphoenolpyruvate carboxylase 1 (EC 4.1.1.31) (PEPCase 1) (CP21).;>Os02g0244700 Phosphoenolpyruvate carboxylase 1 (EC 4.1.1.31) (PEPCase 1) (CP21).;>Os02g0244700 Phosphoenolpyruvate carboxylase.;>Os02g0244700 Phosphoenolpyruvate carboxylase.	109.93	7;165;592;632;732	5
>Os02g0549600 40S ribosomal protein S10-1.;>Os04g0430100 40S ribosomal protein S10-1.	20.263	25;31;92;93;145	5
>Os02g0627100 Phenylalanine ammonia-lyase (EC 4.3.1.5).	76.98	121;342;369;390;543	5
>Os02g0788400 Eukaryotic translation initiation factor 3 subunit-like protein.;>Os02g0788300 Eukaryotic translation initiation factor 3 subunit G.	32.009	9;51;54;115;268	5
>Os03g0111200 Remorin.	19.533	6;12;18;35;41	5
>Os03g0233900 Non-symbiotic hemoglobin 1 (rHb1) (ORYsa GLB1a).	18.444	31;67;70;111;144	5
>Os03g0350300 SAR DNA-binding protein-like protein.;>Os03g0350100 SAR DNA-binding protein-2.;>Os03g0350100 SAR DNA-binding protein-2.	62.631	78;204;207;309;364	5
>Os03g0356700 Villin, villin/gelsolin superfamily protein, Actin binding protein, Regulation of plant architecture;>Os03g0356700 predicted protein.	106.12	18;361;511;514;751	5
>Os03g0429800 Xanthine dehydrogenase 1 (EC 1.1.1.204).;>Os03g0429800 Xanthine dehydrogenase 1 (EC 1.1.1.204).;>Os03g0429800 Aldehyde oxidase and xanthine dehydrogenase, molybdopterin binding domain containing protein, expressed.	150.23	78;79;228;279;659	5
>Os03g0577000 Ribosomal protein S3 (Fragment).	25.434	62;75;195;197;214	5
>Os03g0726100 Tubulin alpha-1 chain (Alpha-1 tubulin).;>Os03g0726100 Alpha-tubulin.;CON__ENSEMBL:ENSBTAP00000016242	49.819	60;163;326;336;370	5
>Os03g0803000 Synaptobrevin domain containing protein.	24.74	97;135;142;151;158	5
>Os03g0807800 40S ribosomal protein S2 (Fragment).	29.975	43;86;195;258;261	5
>Os03g0835600 Acyl-CoA-binding protein , Peroxisomal beta-oxidation, Lipid metabolism, Stress response	71.414	226;484;492;514;575	5
>Os04g0465600 Bet v I allergen family protein.	17.266	38;48;79;80;156	5
>Os04g0648500 Zinc finger, RING/FYVE/PHD-type domain containing protein.	60.167	348;351;353;362;382	5
>Os05g0113900 Histone H2A.	16.5	31;106;129;130;134	5
>Os05g0135700 S-adenosylmethionine synthetase 1 (EC 2.5.1.6) (Methionine adenosyltransferase 1) (AdoMet synthetase 1).;>Os05g0135700 S-adenosylmethionine synthetase 1 (EC 2.5.1.6) (Methionine adenosyltransferase 1) (AdoMet synthetase 1).	43.219	70;214;219;294;338	5
>Os05g0427400 Phenylalanine ammonia-lyase.	76.698	124;345;372;393;546	5
>Os06g0130900 Histone H3 (Fragment).;>Os03g0390600 Histone H3.3.;>Os04g0450800 Histone H3.;>Os04g0450800 Histone H3.;>Os02g0457300 Histone H3.	19.319	57;61;70;90;113	5
>Os06g0192600 26S proteasome regulatory particle triple-A ATPase subunit1 (26S protease regulatory subunit 7).;>Os02g0784700 26S protease regulatory subunit 7 (Fragment).	47.682	13;27;109;121;196	5
>Os06g0608700 Fructose-bisphosphate aldolase, cytoplasmic isozyme (EC 4.1.2.13).;>Os06g0608700 Fructose-bisphosphate aldolase, cytoplasmic isozyme (EC 4.1.2.13).	37.754	7;38;132;307;308	5
>Os06g0712400 Protein of unknown function DUF544 family protein.;>Os06g0712400 predicted protein.	80.067	93;112;146;721;722	5
>Os06g0719600 Domain of unknown function DUF1618 domain containing protein.;>Os06g0720400 Hypothetical conserved gene.;>Os06g0720700 Domain of unknown function DUF1618 domain containing protein.;>Os06g0722450 Hypothetical conserved gene.;>Os06g0722700 Hypothetical conserved gene.;>Os06g0723900 Hypothetical conserved gene.;>Os06g0722100 Hypothetical conserved gene.;>Os07g0258000 Domain of unknown …	53.803	11;28;197;250;273	5
>Os07g0112800 Eukaryotic translation initiation factor 5A-4 (eIF-5A-4).	17.766	12;19;30;37;42	5
>Os07g0194000 Vesicle-associated membrane protein 725 (AtVAMP725).;>Os12g0639800 CDS_VAMP.	24.778	97;135;142;151;158	5
>Os07g0208500 Cellulose synthase-4.;>Os03g0808100 Cellulose synthase-5.;>Os03g0808100 Cellulose synthase BoCesA5.	120.79	9;444;451;476;683	5
>Os07g0424400 Cellulose synthase-7.;>Os07g0424400 Cellulose synthase-7.;>Os07g0424400 cDNA clone:J023086F23, full insert sequence.;>Os03g0837100 Cellulose synthase-6.;>Os07g0424400 cDNA clone:J023086F23, full insert sequence.;>Os03g0837100 cDNA clone:J023086F23, full insert sequence.;>Os07g0424400 cDNA clone:J023086F23, full insert sequence.;>Os07g0424400 cDNA clone:J023086F23, full insert sequen…	123.5	227;243;722;763;776	5
>Os07g0545300 Histone H2A.;>Os12g0438000 Histone H2A.	14.044	22;97;120;121;126	5
>Os07g0671800 Stress-related protein-like protein (Fragment).	32.2	133;261;279;292;297	5
>Os07g0694000 Phospholipase C (Fragment).;>Os07g0694000 Phosphoinositide-specific phospholipase C.	67.782	250;275;279;347;514	5
>Os08g0162800 Acyl-CoA-binding protein , Stress response;>Os03g0576600 Acyl-CoA-binding protein , Stress response	10.143	13;15;68;78;80	5
>Os08g0430200 UV excision repair protein Rad23 family protein.	42.987	9;76;77;88;92	5
>Os08g0498100 Caffeoyl-CoA O-methyltransferase 2 (EC 2.1.1.104) (Trans-caffeoyl-CoA 3-O-methyltransferase 2) (CCoAMT-2) (CCoAOMT-2).;>Os09g0481400 Caffeoyl-CoA O-methyltransferase (EC 2.1.1.104) (Trans-caffeoyl-CoA 3- O-methyltransferase) (CCoAMT) (CCoAOMT).	27.771	12;23;27;57;134	5
>Os09g0484200 Hypothetical protein.;>Os09g0484200 Hypothetical gene.	15.105	90;106;119;133;147	5
>Os09g0553900 Conserved hypothetical protein.	94.215	417;437;475;508;822	5
>Os10g0356000 ribulose-1,5-bisphosphate carboxylase/oxygenase large subunit.	52.896	164;175;177;183;252	5
>Os10g0478200 Cytoplasmic malate dehydrogenase.	35.568	105;151;237;311;312	5
>Os10g0503800 Remorin.	14.266	15;31;41;68;105	5
>Os11g0293900 UBX domain containing protein.;>Os11g0293900 UBX domain containing protein, expressed.	57.549	202;256;258;260;267	5
>Os11g0456300 SKP1-like protein 1A.;>Os11g0456300 SKP1-like protein 1A.	19.042	54;58;139;141;153	5
>Os12g0144600 Heavy metal transport/detoxification protein domain containing protein.	53.037	3;77;99;165;258	5
>Os01g0120800 Eukaryotic translation initiation factor 3 subunit 10 (eIF-3 theta) (Eukaryotic translation initiation factor 3 large subunit) (eIF3a).;>Os01g0120800 Translation initiation factor 3.;>Os01g0120800 Translation initiation factor 3.;>Os01g0120800 Translation initiation factor 3.;>Os01g0120800 Translation initiation factor 3.;>Os01g0120800 Translation initiation factor 3.	113.89	137;139;542;613	4
>Os01g0147900 Triosephosphate isomerase, cytosolic (EC 5.3.1.1) (TIM) (Triose- phosphate isomerase).;>Os09g0535000 Triosephosphate isomerase.;>Os09g0535000 Triosephosphate isomerase.	27.063	71;149;156;238	4
>Os01g0238600 Nucleic acid-binding, OB-fold domain containing protein.	15.181	9;84;100;109	4
>Os01g0659200 Vacuolar ATP synthase subunit E (EC 3.6.3.14) (V-ATPase E subunit) (Vacuolar proton pump E subunit).;>Os01g0222500 Vacuolar ATP synthase subunit E (EC 3.6.3.14) (V-ATPase E subunit) (Vacuolar proton pump E subunit).;>Os05g0480700 Vacuolar ATP synthase subunit E (EC 3.6.3.14) (V-ATPase E subunit) (Vacuolar proton pump E subunit).	26.629	8;93;98;198	4
>Os01g0742500 Hexokinase.	55.12	356;441;457;458	4
>Os01g0897600 Glycoside hydrolase, family 1 protein.	55.294	293;418;472;479	4
>Os01g0962600 40S ribosomal protein S10-1.	19.91	92;93;96;145	4
>Os02g0105500 IQ calmodulin-binding region domain containing protein.;>Os02g0105500 IQ calmodulin-binding region domain containing protein.	44.987	124;143;274;385	4
>Os02g0229000 40S ribosomal protein S19-like.;>Os06g0555400 40S ribosomal protein S19-like.	15.748	5;89;90;94	4
>Os02g0247200 T-complex protein 1, gamma subunit (TCP-1-gamma) (CCT-gamma) (Matricin) (mTRiC-P5).	60.868	230;251;308;383	4
>Os02g0616800 Ribosome-inactivating protein domain containing protein.	43.887	179;181;183;185	4
>Os02g0625500 Adenosine kinase-like protein (Fragment).;>Os02g0625500 Adenosine kinase-like protein (Fragment).	40.846	67;278;322;372	4
>Os02g0725100 Thioredoxin fold domain containing protein.	46.645	127;363;372;376	4
>Os02g0750600 Membrane-anchored ubiquitin-fold protein, HCG-1 domain containing protein.;>Os12g0141900 Membrane-anchored ubiquitin-fold protein 3.	13.079	24;46;51;57	4
>Os02g0778400 UMP/CMP kinase a (EC 2.7.1.48).;>Os07g0624700 UMP/CMP kinase a (EC 2.7.1.48).	23.556	67;81;84;93	4
>Os03g0200500 40S ribosomal protein S3a (CYC07 protein).;>Os03g0200500 40S ribosomal protein S3a.	29.727	55;109;187;237	4
>Os03g0294900 Ubiquitin-activating enzyme E1.	124.17	480;564;566;883	4
>Os03g0388900 Peptidase C14, caspase catalytic domain containing protein.	39.657	113;138;146;341	4
>Os03g0425600 UDP-glucose dehydrogenase.	52.296	99;132;302;455	4
>Os03g0851700 TGB12K interacting protein 3.	37.234	64;147;333;346	4
>Os04g0464500 SEP domain containing protein.	33.022	12;13;160;183	4
>Os04g0592400 t-snare domain containing protein.;>Os04g0592400 Hypothetical conserved gene.	83.911	120;333;647;691	4
>Os04g0642000 MDR-like p-glycoprotein.	65.189	13;16;32;33	4
>Os04g0663100 OSIGBa0099L20.2 protein.	98.48	72;109;113;123	4
>Os04g0670800 UBX domain containing protein.;>Os04g0670800 UBX domain containing protein.	50.812	299;312;315;342	4
>Os05g0116100 Dehydroascorbate reductase.	23.57	53;69;122;200	4
>Os05g0135800 Ser/Thr protein kinase, Negative regulator of innate immunity;>Os01g0323100 Pto kinase interactor 1.	39.31	47;66;97;102	4
>Os05g0176100 RSW1-like cellulose synthase catalytic subunit (Fragment).;>Os05g0176100 Cellulose synthase BoCesA1.	121.27	228;447;472;674	4
>Os05g0320700 Cytochrome P450.	56.883	88;141;205;207	4
>Os05g0461400 Histone H2A.2.1.	16.971	32;107;130;131	4
>Os05g0530500 Serine/threonine protein kinase, Sugar signaling;>Os03g0289100 OSK3.;>Os08g0484600 Serine/threonine protein kinase, Carbohydrate metabolism;>Os03g0289100 Serine/threonine protein kinase, Carbohydrate metabolism;>Os05g0530500 OSK1.;>Os05g0530500 OSK1.	57.614	39;43;253;386	4
>Os05g0543200 Ran GTPase activating protein.	59.635	5;34;45;51	4
>Os05g0556100 SDL5A.;>Os01g0681100 Dynamin-related protein 1B (Dynamin-like protein B).;>Os01g0633900 Hypothetical conserved gene.	68.683	271;372;378;438	4
>Os05g0597100 Histone H4 deacetylase, Negative regulation of innate immunity	32.547	35;36;232;265	4
>Os06g0130800 Winged helix repressor DNA-binding domain containing protein.	25.18	137;155;189;199	4
>Os06g0175500 Epsin-like, N-terminal domain containing protein.;>Os06g0175500 predicted protein.;>Os02g0803300 Epsin-like, N-terminal domain containing protein.;>Os06g0661400 clathrin assembly protein.	62.802	281;311;318;319	4
>Os06g0247500 Pyrophosphate-fructose 6-phosphate 1-phosphotransferase (EC 2.7.1.90) (Fragment).	61.261	39;320;369;506	4
>Os06g0568200 Vacuolar ATPase B subunit.;>Os01g0711000 Vacuolar ATP synthase subunit B isoform 2 (EC 3.6.3.14) (V-ATPase B subunit 2) (Vacuolar proton pump B subunit 2).;>Os06g0568200 Vacuolar ATPase B subunit.	54.058	42;163;439;476	4
>Os06g0594400 Kelch-type beta propeller domain containing protein.	40.394	38;51;78;194	4
>Os06g0656500 4-coumarate--CoA ligase 1 (EC 6.2.1.12) (4CL 1) (4-coumaroyl-CoA synthase 1) (Clone 4CL14) (Fragment).	60.028	144;323;421;544	4
>Os07g0145400 Protein kinase, core domain containing protein.	113.62	692;695;710;1036	4
>Os07g0191200 Plasma membrane H+ ATPase (EC 3.6.3.6).;>Os07g0191200 Plasma membrane H+-ATPase.	105.44	179;421;578;942	4
>Os07g0545400 Protein H2A.	13.976	22;120;121;127	4
>Os07g0574800 Tubulin alpha-1 chain.;>Os07g0574800 Tubulin alpha-1 chain.	49.654	163;326;336;370	4
>Os07g0662500 Elongation factor 1-beta' (EF-1-beta').	23.799	15;95;152;153	4
>Os07g0691800 26S proteasome subunit 4-like protein (26S proteasome subunit AtRPT2a).;>Os07g0691800 26S protease regulatory subunit 4 homolog.	49.586	27;28;266;273	4
>Os08g0129200 Cold shock protein-1.	18.694	11;39;65;139	4
>Os08g0314800 Poly(A)-binding protein.;>Os08g0314800 Poly(A)-binding protein.;>Os08g0314800 Hypothetical conserved gene.;>Os08g0314800 Hypothetical conserved gene.	71.558	309;312;317;370	4
>Os08g0326600 GMP synthetase.	59.586	214;339;342;518	4
>Os08g0427700 Histone H2A.	13.917	22;120;121;127	4
>Os09g0115400 Poly(A)-binding protein.;>Os09g0115400 Hypothetical conserved gene.;>Os09g0115400 Hypothetical conserved gene.	71.63	241;310;318;370	4
>Os09g0297100 CROC-1-like protein (Fragment).;>Os09g0297100 CROC-1-like protein (Fragment).	16.7	76;107;129;138	4
>Os09g0485900 60S ribosomal protein L9 (Gibberellin-regulated protein GA).	21.349	39;85;124;163	4
>Os09g0551600 HMGd1 protein (Nucleasome/chromatin assembly factor D protein NFD101).	14.089	81;84;91;92	4
>Os10g0160000 Ubiquitin carboxyl-terminal hydrolase 12 (EC 3.1.2.15) (Ubiquitin thiolesterase 12) (Ubiquitin-specific processing protease 12) (Deubiquitinating enzyme 12).;>Os10g0160000 Ubiquitin carboxyl-terminal hydrolase.	105.05	39;423;819;821	4
>Os10g0397400 Dim/dwf1 protein, Cell elongation protein DIMINUTO/Dwarf1, Brassinosteroid (BR) biosynthesis	64.932	80;81;504;540	4
>Os10g0411800 40S ribosomal protein S17-3.	16.429	19;44;72;88	4
>Os10g0418000 Histone H2A.	14.612	7;13;18;135	4
>Os10g0437200 Nucleolar protein-like.	45.182	331;335;336;337	4
>Os10g0444700 Phosphate transporter, Pi homeostasis;>Os10g0444700 Phosphate transporter 6.;>Os03g0150800 Pi transporter, Pi homeostasis, Selenite uptake;>Os10g0444600 Phosphate transporter (Fragment).	59.112	252;255;263;275	4
>Os10g0502600 Cytochrome b5 domain containing protein.;>Os10g0502600 Cytochrome b5 domain containing protein.;>Os10g0502600 Membrane steroid-binding protein 1 (Fragment).	24.634	197;214;216;230	4
>Os10g0539900 Tonoplast monosaccharide transpoter, Vacuolar sugar transport;>Os10g0539900 Hexose transporter.;>Os10g0539900 Hexose transporter.;>Os10g0539900 Hexose transporter.	78.898	255;257;383;434	4
>Os10g0554200 Nitrate transporter, Nitrate uptake, Nitrate transport;>Os10g0554200 TGF-beta receptor, type I/II extracellular region family protein.	63.723	13;297;299;306	4
>Os11g0127900 40S ribosomal protein S16.;>Os12g0124200 40S ribosomal protein S16.	16.819	36;53;108;109	4
>Os11g0168200 60S ribosomal protein L3.;>Os11g0168200 60S ribosomal protein L3.	44.49	322;359;361;380	4
>Os11g0175900 TPLATE; binding.	87.235	72;171;770;772	4
>Os11g0186200 Aldehyde dehydrogenase (EC 1.2.1.3).	52.513	304;305;319;322	4
>Os11g0289700 Cytochrome P450 family protein.;>Os04g0570500 Cytochrome P450 family protein.	55.412	154;259;343;405	4
>Os01g0151700 Short-chain dehydrogenase Tic32.	34.841	83;97;161	3
>Os01g0180800 Heat shock protein Hsp70 family protein.;>Os01g0180800 heat shock 70 kDa protein 4.;>Os01g0180800 heat shock 70 kDa protein 4.	93.107	305;385;716	3
>Os01g0229200 VHS domain containing protein.;>Os01g0229200 Hypothetical conserved gene.	76.954	139;271;273	3
>Os01g0254900 Syntaxin 22 (AtSYP22) (AtVAM3).	30.404	82;89;120	3
>Os01g0313300 EREBP-3 protein (Fragment).	22.302	38;70;121	3
>Os01g0348700 60S ribosomal protein L23a (L25).;>Os04g0501000 Nucleotide-binding, alpha-beta plait domain containing protein.	17.05	84;119;135	3
>Os01g0372700 Asparaginyl-tRNA synthetase, cytoplasmic 1 (EC 6.1.1.22) (Asparagine-- tRNA ligase 1) (AsnRS 1).	62.588	249;261;263	3
>Os01g0558600 Ras-related protein RIC1.;>Os01g0179700 GTP-binding protein YPTM2.;>Os02g0653800 GTP-binding protein.	22.476	55;160;183	3
>Os01g0560200 Vesicle transport v-SNARE 13 (AtVTI13) (Vesicle transport v-SNARE protein VTI13) (Vesicle soluble NSF attachment protein receptor 13).	24.934	53;73;181	3
>Os01g0723200 40S ribosomal protein S19-like.	15.718	89;90;94	3
>Os01g0754100 Nucleic acid-binding, OB-fold domain containing protein.	14.925	9;99;108	3
>Os01g0764000 Glutathione S-transferase I (EC 2.5.1.18) (GST-I) (GST-29) (GST class- phi).;>Os01g0764000 Glutathione S-transferase I (EC 2.5.1.18) (GST-I) (GST-29) (GST class- phi).;>Os01g0764000 Glutathione s-transferase ii (Fragment).;>Os01g0374000 Glutathione S-transferase I (EC 2.5.1.18) (GST-I) (GST-29) (GST class- phi).;>Os01g0370900 Glutathione transferase.;>Os01g0371200 Glutathione-S-tran…	23.977	139;141;206	3
>Os01g0769700 Resistance protein candidate (Fragment).;>Os03g0333200 Resistance protein candidate (Fragment).;>Os01g0769700 predicted protein.;>Os03g0759600 protein kinase family protein.;>Os05g0280700 Resistance protein candidate (Fragment).;>Os06g0126250 predicted protein.;>Os04g0619600 Resistance protein candidate (Fragment).;>Os04g0619600 Resistance protein candidate (Fragment).;>Os04g0619600…	96.358	661;679;766	3
>Os01g0810300 Calmodulin-like protein.	20.977	31;168;179	3
>Os01g0815800 60S ribosomal protein L24-A (L30A) (RP29) (YL21).	18.453	14;95;96	3
>Os01g0819400 Ubiquitin carrier protein.;>Os02g0261100 Ubiquitin-conjugating enzyme OsUBC5b.;>Os04g0667800 Ubiquitin-conjugating enzyme (EC 6.3.2.19) (Ubiquitin carrier protein).;>Os04g0667800 Ubiquitin carrier protein.;>Os01g0819500 Ubiquitin-conjugating enzyme E2-17 kDa 11 (EC 6.3.2.19) (Ubiquitin- protein ligase 11) (Ubiquitin carrier protein 11).	17.779	82;100;143	3
>Os01g0835500 Respiratory burst oxidase protein.;>Os01g0835500 respiratory burst oxidase protein A.;>Os01g0835500 Respiratory burst oxidase-like protein J.	94.789	256;609;618	3
>Os01g0857700 G10.;>Os05g0446300 G10 protein homolog (EDG-2).;>Os04g0646100 cDNA clone:J013093N15, full insert sequence.	17.235	10;42;129	3
>Os01g0918300 Ubiquitin-like protein SMT3.;>Os01g0918200 Ubiquitin-like protein SMT3.;>Os01g0918300 Ubiquitin-like protein SMT3.	10.928	9;10;45	3
>Os02g0103700 60S ribosomal protein L9 (Gibberellin-regulated protein GA).	21.643	87;126;165	3
>Os02g0109800 Tetratricopeptide-like helical domain containing protein.	64.944	540;560;571	3
>Os02g0120800 Small GTP-binding protein (Fragment).;>Os02g0120800 Small GTP-binding protein (Fragment).	21.624	98;126;167	3
>Os02g0180000 Protein phosphatase type-2C.;>Os06g0651600 Protein phosphatase type-2C.;>Os06g0651600 protein phosphatase type-2C.	39.731	117;199;211	3
>Os02g0190800 Alpha/beta hydrolase fold-1 domain containing protein.	42.815	269;272;273	3
>Os02g0234800 U2 small nuclear ribonucleoprotein A' (U2 snRNP-A').	31.999	127;177;211	3
>Os02g0244600 Nucleotide-binding, alpha-beta plait domain containing protein.;>Os01g0209400 Nucleotide-binding, alpha-beta plait domain containing protein.	38.737	63;257;297	3
>Os02g0287000 Ribosomal protein S3Ae domain containing protein.;>Os02g0287000 40S ribosomal protein S3a (CYC07 protein).	30.681	66;120;198	3
>Os02g0525900 Acetyl-coenzyme A synthetase 2 (EC 6.2.1.1) (Acetate--CoA ligase 2) (Acyl-activating enzyme 2).;>Os02g0525900 Acetyl-coenzyme A synthetase 2 (EC 6.2.1.1) (Acetate--CoA ligase 2) (Acyl-activating enzyme 2).;>Os02g0525900 H0502B11.5 protein.	77.591	16;73;599	3
>Os02g0580300 14-3-3 protein 6.;>Os02g0580300 14-3-3 protein 6.;>Os02g0580300 14-3-3 protein 6.;>Os04g0462500 14-3-3-like protein GF14-6.;>Os04g0462500 14-3-3 protein, Florigen receptor, Flowering;>Os04g0462500 14-3-3-like protein GF14-6.;>Os04g0462500 14-3-3-like protein GF14-6.;>Os04g0462500 14-3-3-like protein GF14-6.;>Os01g0209200 14-3-3 protein 7.	29.692	17;76;203	3
>Os02g0608500 Ankyrin-kinase protein (Fragment).;>Os02g0608500 Ankyrin-kinase.	55.591	6;8;477	3
>Os02g0634800 Ubiquitin-conjugating enzyme/RWD-like domain containing protein.	17.768	76;85;95	3
>Os02g0712000 DegP7 (DegP protease 7); catalytic/ protein binding / serine-type endopeptidase/ serine-type peptidase.	124.31	340;915;916	3
>Os02g0717400 Tetratricopeptide-like helical domain containing protein.	153.63	633;902;1280	3
>Os02g0793100 Armadillo-type fold domain containing protein.	127.15	547;1147;1149	3
>Os02g0822300 RNA-binding protein Nova-1.;>Os01g0533450 RNA-binding protein Nova-1.	37.69	142;148;325	3
>Os02g0834000 Rac-like GTP-binding protein 5.;>Os02g0834000 Rop4 small GTP binding protein.	21.591	98;126;167	3
>Os03g0109500 40S ribosomal protein S17-4.	16.615	19;44;72	3
>Os03g0154700 40S ribosomal protein S9.;>Os11g0602600 40S ribosomal protein S9.;>Os11g0602500 40S ribosomal protein S9.;>Os03g0379500 40S ribosomal protein S9.	22.673	67;122;181	3
>Os03g0162200 Histone H2A.	14.556	7;13;134	3
>Os03g0181500 Fatty acid elongase (beta-ketoacyl-CoA synthase), Shoot development;>Os03g0181500 (Rice Genome Annotation Project) fiddlehead-like protein.	60.108	149;167;191	3
>Os03g0200800 ARF/SAR superfamily domain containing protein.	20.709	139;149;178	3
>Os03g0220100 Very-long-chain fatty acid condensing enzyme CUT1.	55.786	120;328;401	3
>Os03g0249400 40S ribosomal protein S20 (S22) (Fragment).	13.958	11;14;49	3
>Os03g0254700 WD40 repeat-like domain containing protein.	125.2	132;167;306	3
>Os03g0278200 NAD(P)-binding domain containing protein.;>Os03g0278200 RHM1.	76.065	275;385;389	3
>Os03g0285700 L-ascorbate peroxidase.	27.155	136;223;229	3
>Os03g0300400 Pathogen-related protein (JIOsPR10).	17.173	34;80;95	3
>Os03g0327600 Ricin B-related lectin domain containing protein.	38.822	73;128;319	3
>Os03g0343500 60S ribosomal protein L22-2.;>Os03g0343500 60S ribosomal protein L22-2.	14.471	12;17;18	3
>Os03g0345700 Heavy metal-associated domain containing protein, expressed.	27.347	77;90;92	3
>Os03g0356652 Zinc finger, C2H2-like domain containing protein.	24.062	82;94;135	3
>Os03g0395300 Protein of unknown function DUF827, plant family protein.;>Os01g0547000 LRR19.	86.991	429;455;457	3
>Os03g0405900 Hypothetical conserved gene.	64.421	440;443;465	3
>Os03g0599800 Reversibly glycosylated polypeptide.	41.348	329;362;364	3
>Os03g0610650 cDNA clone:002-125-A07, full insert sequence.;>Os03g0610800 Protein zx.	42.139	151;238;270	3
>Os03g0669100 predicted protein.;>Os03g0669100 Deoxyuridine 5'-triphosphate nucleotidohydrolase (EC 3.6.1.23) (dUTPase) (dUTP pyrophosphatase) (P18).	20.131	26;29;99	3
>Os03g0712400 atypical receptor-like kinase MARK.;>Os07g0681100 Receptor-like protein kinase.;>Os07g0681100 Receptor-like protein kinase.;>Os07g0681100 Receptor-like protein kinase.;>Os05g0480400 Serine/threonine protein kinase domain containing protein.;>Os03g0332900 Protein kinase, core domain containing protein.;>Os07g0681100 Leucine-rich repeat receptor-like protein kinase (Fragment).;>Os01g0…	19.169	62;63;148	3
>Os03g0712700 Phosphoglucomutase, cytoplasmic 2 (EC 5.4.2.2) (Glucose phosphomutase 2) (PGM 2).;>Os03g0712700 Phosphoglucomutase.;>Os03g0712700 Phosphoglucomutase.	62.948	285;497;543	3
>Os03g0713100 dynamin-related protein 1C.;>Os10g0567800 Dynamin-related protein 1E (Dynamin-like protein E) (Dynamin-like protein 4) (Dynamin-like protein DLP2).;>Os09g0572900 Dynamin-related protein 1E (Dynamin-like protein E) (Dynamin-like protein 4) (Dynamin-like protein DLP2).	68.03	381;390;572	3
>Os03g0737900 predicted protein.	52.815	76;94;406	3
>Os03g0738600 Lipoxygenase, Seed germination and longevity;>Os03g0700700 Lipoxygenase.	97.182	13;235;803	3
>Os03g0743400 H2A protein.	14.459	7;13;133	3
>Os03g0804800 Cct8-prov protein.	58.783	17;21;135	3
>Os03g0820600 Actin-depolymerizing factor 3 (ADF 3) (ZmABP3) (ZmADF3).	15.946	24;39;45	3
>Os04g0186400 Pi transporter, Pi homeostasis, Embryo development, Seed germination;>Os04g0186400 Phosphate transporter 6.	58.825	247;250;270	3
>Os04g0320700 UDP-glucuronosyl/UDP-glucosyltransferase domain containing protein.;>Os04g0320700 Glucosyltransferase (Fragment).	55.345	122;306;490	3
>Os04g0376000 60S ribosomal protein L35-1.	14.224	25;64;66	3
>Os04g0435700 UVB-resistance protein UVR8.;>Os02g0554100 UVB-resistance protein UVR8.	48.172	124;130;423	3
>Os04g0502300 40S ribosomal protein S11.;>Os08g0207000 40S ribosomal protein S11.	18.001	57;58;80	3
>Os04g0556300 Glutathione peroxidase.;>Os04g0556300 Glutathione peroxidase.	18.483	21;31;94	3
>Os04g0559700 Aquaporin PIP1.1.;>Os02g0666200 Aquaporin.;>Os02g0666200 Aquaporin.;>Os02g0823100 Plasma membrane intrinsic protein (Plasma membrane integral protein ZmPIP1-5).	30.747	4;14;34	3
>Os04g0619400 Protein kinase, core domain containing protein.	41.659	32;173;339	3
>Os04g0660400 Amylogenin; reversibly glycosylatable polypeptide (Amylogenin).;>Os04g0660400 Amylogenin; reversibly glycosylatable polypeptide (Amylogenin).;>Os04g0660400 Amylogenin; reversibly glycosylatable polypeptide (Amylogenin).	38.906	270;276;340	3
>Os04g0679100 Clathrin light chain family protein.	32.536	202;256;264	3
>Os04g0684800 CROC-1-like protein (Fragment).	16.904	79;132;141	3
>Os04g0691800 C2 domain containing protein.	113.28	363;468;478	3
>Os05g0108800 Cytochrome b5.	15.282	16;20;36	3
>Os05g0144400 Serine/threonine-specific protein phosphatase and bis(5-nucleosyl)-tetraphosphatase domain containing protein.	96.281	6;178;479	3
>Os05g0188100 Conserved hypothetical protein.	9.0896	69;83;84	3
>Os05g0350600 Atranbp1b protein.;>Os05g0350600 ran-binding protein 1.	24.083	68;154;169	3
>Os05g0405000 Orthophosphate dikinase precursor (EC 2.7.9.1).;>Os05g0405000 Isoform 2 of Pyruvate, phosphate dikinase 1, chloroplastic.	102.79	302;731;889	3
>Os05g0445500 Acidic ribosomal protein (Fragment).;>Os05g0445500 60S acidic ribosomal protein p2b (Fragment).	14.428	87;118;119	3
>Os05g0508500 Thioredoxin H.	13.177	61;62;108	3
>Os05g0524400 Phosphofructokinase family protein.;>Os05g0524400 Phosphofructokinase family protein.;>Os05g0194900 Pyrophosphate-fructose-6-phosphate 1-phosphotransferase-like protein (Pyrophosphate-dependent phosphofructo-1-kinase-like protein).;>Os09g0479800 Pyrophosphate-dependent phosphofructo-1-kinase-like protein.	62.553	156;400;532	3
>Os05g0533100 plasminogen activator inhibitor 1 RNA-binding protein.	32.413	177;224;233	3
>Os05g0539700 Nucleosome assembly protein 1.	41.683	5;91;158	3
>Os05g0593100 Vacuolar ATP synthase subunit C (EC 3.6.3.14) (V-ATPase C subunit) (Vacuolar proton pump C subunit).	42.678	64;122;134	3
>Os06g0128200 LMBR1-like conserved region domain containing protein.;>Os06g0128200 predicted protein.	56.116	269;279;296	3
>Os06g0288300 C-glucosyltransferase, Flavone-C-glycoside synthesis	49.457	330;440;444	3
>Os06g0314400 Hypothetical conserved gene.	63.869	23;30;34	3
>Os06g0342200 Eukaryotic translation initiation factor 1A (EIF-1A) (EIF-4C).;>Os02g0300700 Eukaryotic translation initiation factor 1A (EIF-1A) (EIF-4C).	16.339	56;88;104	3
>Os06g0550000 60S ribosomal protein L11.;>Os01g0205500 60S ribosomal protein L11-2 (L16). Splice isoform 2.;>Os05g0207300 60S ribosomal protein L11-2 (L16). Splice isoform 2.;>Os02g0235600 60S ribosomal protein L11-2 (L16). Splice isoform 2.;>Os11g0506300 Hypothetical conserved gene.	22.457	54;94;193	3
>Os06g0602600 Alba, DNA/RNA-binding protein family protein.	14.607	18;29;77	3
>Os06g0662000 Vacuolar H+-ATPase subunit A (Fragment).;>Os06g0662000 V-type proton ATPase catalytic subunit A (Fragment).;>Os06g0662000 Vacuolar ATP synthase catalytic subunit A.	68.468	112;459;467	3
>Os07g0150100 Protein of unknown function DUF221 domain containing protein.	82.113	250;252;268	3
>Os07g0150200 40S ribosomal protein S12-1.;>Os07g0229900 40S ribosomal protein S12.	14.799	73;90;136	3
>Os07g0164300 syntaxin 132.	34.25	90;104;117	3
>Os07g0207400 RF12 protein (Fragment).	17.732	87;152;162	3
>Os07g0229900 Ribosomal protein S12e domain containing protein.	14.779	73;90;136	3
>Os07g0252400 Cellulose synthase-8.	122.41	479;762;775	3
>Os07g0282300 Aldehyde oxidase 1 homolog (Fragment).	92.146	206;209;644	3
>Os07g0604800 UDP-arabinopyranose mutase, Pollen wall morphogenesis	41.279	319;327;364	3
>Os07g0639600 Peptidase C15, pyroglutamyl peptidase I family protein.;>Os09g0396300 Peptidase C15, pyroglutamyl peptidase I family protein.	23.93	18;150;154	3
>Os08g0141300 PapD-like domain containing protein.	25.637	62;194;215	3
>Os08g0155400 Nitrate/chlorate transporter.	56.611	224;225;236	3
>Os08g0248900 ADP-ribosylation factor 3.	20.397	147;149;162	3
>Os08g0366000 Phosphoenolpyruvate carboxylase.;>Os08g0366000 Phosphoenolpyruvate carboxylase.;>Os08g0366000 Phosphoenolpyruvate carboxylase.;>Os08g0366000 Phosphoenolpyruvate carboxylase.	110.05	160;587;627	3
>Os08g0398400 Hypersensitive induced reaction protein, Bacterial pathogen resistance;>Os10g0464000 Hypersensitive-induced response protein.;>Os09g0361200 hypersensitive-induced response protein.	31.379	177;254;268	3
>Os08g0498400 Caffeoyl-CoA 3-O-methyltransferase (Fragment).;>Os08g0498400 Caffeoyl-CoA O-methyltransferase (Fragment).	32.032	170;171;177	3
>Os08g0540300 Zinc finger, C6HC-type domain containing protein.	68.822	122;487;604	3
>Os09g0315700 Phosphoenolpyruvate carboxylase family protein.	110.47	171;598;638	3
>Os09g0411700 Peptidyl-prolyl cis-trans isomerase, PpiC-type domain containing protein.;>Os09g0411700 Peptidyl-prolyl cis-trans isomerase, PpiC-type domain containing protein.;>Os09g0411700 Peptidyl-prolyl cis-trans isomerase, PpiC-type domain containing protein.	15.368	58;99;100	3
>Os09g0539500 SKP1-like protein 1A.	19.197	92;141;143	3
>Os10g0170200 40S ribosomal protein S20 (S22) (Fragment).	14.208	14;17;52	3
>Os10g0377400 Ras-related protein Rab11D.;>Os10g0377400 Ras-related protein Rab11D.	23.812	6;196;197	3
>Os10g0486100 Cytochrome P450-like protein (CYP86B1).	61.697	128;165;296	3
>Os10g0578000 hepatocyte growth factor-regulated tyrosine kinase substrate-like protein [Oryza sativa (japonica cultivar-group)].	27.112	8;117;147	3
>Os11g0199700 Seed protein B32E (Fragment).	63.924	379;574;580	3
>Os11g0246200 Kelch-type beta propeller domain containing protein.	40.797	199;201;319	3
>Os11g0455800 Serine hydroxymethyltransferase.;>Os11g0455800 Serine hydroxymethyltransferase.	51.445	373;435;441	3
>Os11g0599200 UDP-glucuronosyl/UDP-glucosyltransferase family protein.	52.534	343;435;462	3
>Os11g0629300 RING-H2 finger protein RHB1a.	24.755	127;130;136	3
>Os12g0443700 Glu-prolyl-tRNA aminoacyl synthetase (Fragment).;>Os12g0443700 Glu-prolyl-tRNA aminoacyl synthetase (Fragment).;>Os12g0443700 Aminoacyl-tRNA synthase.	57.95	220;379;407	3
>Os12g0552500 Rossmann-like alpha/beta/alpha sandwich fold domain containing protein.	18.101	84;85;140	3
>Os12g0563600 Protein of unknown function DUF538 family protein.	21.976	12;183;185	3
>Os12g0623500 Cationic amino acid transporter-like protein.;>Os12g0623500 Cationic amino acid transporter-like protein.	66.107	438;465;466	3
>Os01g0104400 Ricin B-related lectin domain containing protein.;>Os01g0104400 Ricin B-related lectin domain containing protein.;>Os01g0104400 Ricin B-related lectin domain containing protein.	30.146	177;239	2
>Os01g0125900 Ubiquitin-conjugating enzyme/RWD-like domain containing protein.	117.13	1018;1042	2
>Os01g0141100 Salt-induced AAA-Type ATPase.;>Os01g0141300 vacuolar sorting protein 4b.	30.66	40;44	2
>Os01g0179200 Syntaxin, N-terminal domain containing protein.	37.591	108;109	2
>Os01g0191700 Pyrophosphate-fructose-6-phosphate 1-phosphotransferase-like protein (Pyrophosphate-dependent phosphofructo-1-kinase-like protein).	57.84	16;17	2
>Os01g0195400 Harpin-induced 1 domain containing protein.	29.784	6;43	2
>Os01g0209800 Cationic amino acid transporter (Fragment).;>Os01g0209800 Cationic amino acid transporter (Fragment).	65.51	9;14	2
>Os01g0212700 RING-H2 finger protein ATL2K.	27.356	230;231	2
>Os01g0254100 CTV.2.;>Os01g0254100 Lissencephaly type-1-like homology motif; CTLH, C-terminal to LisH motif; Nitrous oxide reductase, N-terminal; WD40-like; Quinonprotein alcohol dehydrogenase-like.	125.09	132;167	2
>Os01g0260700 PUR ALPHA-1.	33.32	67;232	2
>Os01g0276000 60S ribosomal protein L30.;>Os01g0812800 Ribosomal protein L30e domain containing protein.	12.363	26;106	2
>Os01g0281400 Coatomer, beta subunit domain containing protein.	105.22	873;878	2
>Os01g0290700 CjMDR1.	15.69	18;24	2
>Os01g0300200 ATP-citrate lyase subunit B.;>Os01g0300200 ATP-citrate lyase subunit B.;>Os01g0300200 ACLB-1 (ATP-citrate lyase B-1).	66.069	339;343	2
>Os01g0358400 40S ribosomal protein S4.	29.807	106;115	2
>Os01g0360200 Respiratory burst oxidase homolog.;>Os01g0360200 Respiratory burst oxidase homolog.	101.76	269;691	2
>Os01g0607900 Serine/threonine protein kinase-related domain containing protein.	70.665	443;470	2
>Os01g0633200 X1 (Fragment).	72.714	362;367	2
>Os01g0636400 Alpha/beta hydrolase family protein.	36.738	66;259	2
>Os01g0639900 Carbonic anhydrase, chloroplast precursor (EC 4.2.1.1) (Carbonate dehydratase).	29.117	228;245	2
>Os01g0654500 NADP-isocitrate dehydrogenase.;>Os05g0573200 Isocitrate dehydrogenase (Fragment).	46.042	7;128	2
>Os01g0663800 Protein of unknown function DUF1296 family protein.	89.891	73;75	2
>Os01g0667200 Glyoxalase II.;>Os01g0667200 Glyoxalase II.	33.177	108;272	2
>Os01g0695100 Phosphoethanolamine N-methyltransferase.	10.945	98;99	2
>Os01g0697100 UDP-glucuronosyl/UDP-glucosyltransferase family protein.	51.887	337;351	2
>Os01g0707300 Vesicle transport v-SNARE 13 (AtVTI13) (Vesicle transport v-SNARE protein VTI13) (Vesicle soluble NSF attachment protein receptor 13).;>Os01g0707300 vesicle transport v-SNARE 13.	24.861	73;136	2
>Os01g0710000 WD-repeat protein RBAP1.	50.11	48;443	2
>Os01g0718300 Receptor serine/threonine kinase, Organ development through controlling cell division and elongation;>Os01g0718300 Systemin receptor SR160 precursor (EC 2.7.1.37) (Brassinosteroid LRR receptor kinase).;>Os01g0718300 Brassinosteroid-insensitive 1.	120.18	746;1081	2
>Os01g0723800 P-glycoprotein homologue.;>Os01g0723800 Hypothetical conserved gene.	134.57	974;1121	2
>Os01g0738800 Conserved hypothetical protein.	3.616	12;27	2
>Os01g0750300 Cellulose synthase (Fragment).	111.03	165;388	2
>Os01g0757600 Myosin heavy chain-like protein (Fragment).	29.764	203;221	2
>Os01g0760600 Aspartate aminotransferase, cytoplasmic (EC 2.6.1.1) (Transaminase A).;>Os01g0760600 Aspartate aminotransferase, cytoplasmic (EC 2.6.1.1) (Transaminase A).;>Os01g0760600 Aspartate aminotransferase, cytoplasmic (EC 2.6.1.1) (Transaminase A).;>Os01g0760600 Aspartate aminotransferase.	49.933	135;460	2
>Os01g0803200 Cysteine proteinase inhibitor-I (Oryzacystatin-I).;>Os01g0803200 Cysteine protease inhibitor.	15.355	74;84	2
>Os01g0851700 Cytosolic starch phosphorylase (Fragment).	94.47	439;533	2
>Os01g0860300 Ribosomal protein L1.	24.625	3;151	2
>Os01g0866100 Actin 4.	22.498	51;62	2
>Os01g0878800 4,5-DOPA dioxygenase extradiol.;>Os01g0878800 4,5-DOPA dioxygenase extradiol.	34.856	162;297	2
>Os01g0889900 Serine/threonine protein kinase-related domain containing protein.	89.304	527;538	2
>Os01g0920400 Dynamin-related protein 3A (Dynamin-like protein 2) (Dynamin-like protein 2a). Splice isoform 2.;>Os04g0381000 DRP3A (DYNAMIN-RELATED PROTEIN 3A); GTP binding / GTPase/ phosphoinositide binding.	90.032	270;740	2
>Os01g0921600 Mitochondrial import receptor subunit TOM20 (Translocase of outer membrane 20 kDa subunit).	22.603	106;113	2
>Os01g0971500 Cytochrome b5.	15.019	5;34	2
>Os02g0102300 Thiosulfate sulfurtransferase (EC 2.8.1.1) (Rhodanese) (Senescence- associated protein) (Sulfurtransferase protein 16) (AtStr16).	14.824	110;113	2
>Os02g0114700 Phosphorylation regulatory protein HP-10.	62.348	121;122	2
>Os02g0115700 Catalase isozyme A (EC 1.11.1.6) (CAT-A).;>Os02g0115700 Catalase.;>Os02g0115700 Catalase.	56.697	72;458	2
>Os02g0133800 Proteasome subunit alpha type 1 (EC 3.4.25.1) (20S proteasome alpha subunit F) (20S proteasome subunit alpha-6) (Proteasome component C2).	29.63	169;189	2
>Os02g0146600 Eukaryotic initiation factor 4A (eIF4A) (eIF-4A).	47.137	14;377	2
>Os02g0164800 Zinc finger, C2H2-type domain containing protein.	9.3434	36;65	2
>Os02g0175400 Vacuolar H(+)-ATPase subunit A (Fragment).	68.591	113;460	2
>Os02g0179300 RAD23 protein, isoform II.;>Os02g0179300 DNA repair protein RAD23-1.	40.113	28;276	2
>Os02g0186500 Protein kinase-like protein.;>Os02g0186500 Protein kinase-like protein.	42.052	177;190	2
>Os02g0193300 Conserved hypothetical protein.	20.321	30;112	2
>Os02g0198600 DNA-damage inducible protein DDI1-like.;>Os02g0198600 predicted protein.	45.646	175;332	2
>Os02g0202500 nucleic acid binding.	7.5504	13;44	2
>Os02g0220500 Elongation factor 1-gamma (EF-1-gamma) (eEF-1B gamma).	46.93	218;279	2
>Os02g0245000 Ubiquitin domain containing protein.;>Os02g0245000 predicted protein.	86.961	201;259	2
>Os02g0274100 Peroxisomal fatty acid beta-oxidation multifunctional protein (MFP).;>Os02g0274100 Peroxisomal fatty acid beta-oxidation multifunctional protein.	78.46	295;663	2
>Os02g0283800 SERK1 (Fragment).	67.658	270;463	2
>Os02g0301100 RAG1-activating protein 1 homologue domain containing protein.	28.046	225;227	2
>Os02g0478600 40S ribosomal protein S15A.	14.818	19;43	2
>Os02g0497700 Ras-GTPase-activating protein SH3-domain binding protein-like.;>Os02g0497700 Ras-GTPase-activating protein SH3-domain binding protein-like.	50.879	253;256	2
>Os02g0503400 60S ribosomal protein L35.;>Os06g0732000 60S ribosomal protein L35.	14.244	25;64	2
>Os02g0530100 Copper chaperone homolog CCH.;>Os02g0530100 C4-dicarboxylate transporter/malic acid transport protein.	13.094	46;50	2
>Os02g0590800 Serine/threonine-protein kinase Nek6.	64.541	186;500	2
>Os02g0612300 Nuclear cap binding protein subunit 2 (20 kDa nuclear cap binding protein) (NCBP 20 kDa subunit) (CBP20).	28.573	145;149	2
>Os02g0612900 Temperature stress-induced lipocalin.	22.221	8;155	2
>Os02g0622300 Ribosomal protein L14 family protein.;>Os04g0515300 Ribosomal protein L14 domain containing protein.	15.387	91;92	2
>Os02g0631601 predicted protein.	24.923	89;91	2
>Os02g0634900 Proteasome subunit alpha type 2 (EC 3.4.25.1) (20S proteasome alpha subunit B) (20S proteasome subunit alpha-2).	25.844	102;165	2
>Os02g0644100 Heat shock protein STI (Stress inducible protein) (GmSTI).;>Os04g0538000 Tetratricopeptide TPR-1 domain containing protein.;>Os02g0644100 heat shock protein STI.	64.914	66;367	2
>Os02g0666500 Cytochrome P450.	59.139	95;418	2
>Os02g0670400 HMGc1 protein.	15.765	66;86	2
>Os02g0690700 Clathrin coat associated protein AP-50 domain containing protein.	49.27	231;236	2
>Os02g0699600 60S ribosomal protein L12.;>Os04g0598200 60S ribosomal protein L12.	17.716	124;131	2
>Os02g0703600 Abscisic acid 8'-hydroxylase 1.	47.557	313;315	2
>Os02g0741500 Ribbon-helix-helix domain containing protein.	56.634	105;307	2
>Os02g0760300 Immunophilin.	12.086	9;31	2
>Os02g0793700 Cytochrome b5 domain containing protein.;>Os02g0793700 Membrane steroid-binding protein 1.	10.826	29;93	2
>Os02g0795300 protein binding / zinc ion binding.;>Os02g0795300 protein binding / zinc ion binding.	40.337	155;157	2
>Os02g0804100 predicted protein.;>Os06g0172600 predicted protein.	6.9311	53;54	2
>Os02g0805200 Proliferating cell nuclear antigen (PCNA) (Cyclin).	29.271	164;168	2
>Os03g0121700 Nascent polypeptide-associated complex alpha subunit-like protein 3 (NAC-alpha-like protein 3) (Alpha-NAC-like protein 3).;>Os01g0698900 nascent polypeptide-associated complex alpha subunit-like protein.;>Os07g0407300 nascent polypeptide-associated complex alpha subunit-like protein.	23.724	158;162	2
>Os03g0136200 24-methylenesterol C-methyltransferase 2 (EC 2.1.1.143) (24-sterol C- methyltransferase 2) (Sterol-C-methyltransferase 2).	40.618	47;127	2
>Os03g0150600 Pi transporter, Pi homeostasis;>Os03g0150600 Isoform 2 of Inorganic phosphate transporter 1-1.	57.457	251;259	2
>Os03g0158500 YT521-B-like protein family protein.;>Os03g0158500 YT521-B-like family protein, expressed.;>Os03g0158500 YT521-B-like family protein, expressed.;>Os03g0158500 YT521-B-like family protein, expressed.;>Os01g0679900 Ythdf2-prov protein.;>Os01g0679900 predicted protein.;>Os04g0129300 YT521-B-like protein family protein.;>Os04g0608800 YT521-B-like protein family protein.;>Os04g0608800 H0…	76.445	67;304	2
>Os03g0180400 Proteasome subunit alpha type 6 (EC 3.4.25.1) (20S proteasome alpha subunit A) (20S proteasome subunit alpha-1).	27.573	45;181	2
>Os03g0221700 Serine/threonine protein kinase-related domain containing protein.	91.402	518;529	2
>Os03g0226200 Non-symbiotic hemoglobin 2 (rHb2) (ORYsa GLB1b).;>Os03g0234000 Non-symbiotic hemoglobin 3 (rHb3) (ORYsa GLB1c).;>Os03g0234100 Non-symbiotic hemoglobin 4 (rHb4) (ORYsa GLB1d).	18.615	70;73	2
>Os03g0228800 LRK1 protein.	106.7	779;913	2
>Os03g0275500 Epsin-like, N-terminal domain containing protein.;>Os03g0275500 predicted protein.	72.039	158;345	2
>Os03g0276800 Heat shock protein Hsp70 family protein.	61.336	539;542	2
>Os03g0292800 Ran binding protein 1 homolog.	23.429	62;148	2
>Os03g0298400 26S proteasome subunit 4-like protein (26S proteasome subunit AtRPT2a).;>Os03g0298400 26S protease regulatory subunit 4 homolog.	49.714	268;275	2
>Os03g0305400 UspA domain containing protein.	18.934	96;106	2
>Os03g0318600 Transcription factor HBP-1b(C38) (Fragment).;>Os07g0687700 Transcription factor HBP-1b(C38) (Fragment).	37.07	79;130	2
>Os03g0322500 14 kDa zinc-binding protein (Protein kinase C inhibitor) (PKCI).	14.195	5;89	2
>Os03g0344100 Alternative splicing regulator.;>Os03g0344100 ASF/SF2-like pre-mRNA splicing factor SRP32''.	31.939	128;179	2
>Os03g0352300 nucleolar protein Nop56.;>Os03g0352300 nucleolar protein Nop56.	24.722	7;49	2
>Os03g0367900 Peptidase C15, pyroglutamyl peptidase I family protein.;>Os03g0367900 Peptidase C15, pyroglutamyl peptidase I family protein.	24.373	18;40	2
>Os03g0576700 60S ribosomal protein L13 (BBC1 protein homolog).	24.014	81;168	2
>Os03g0669200 Heterotrimeric G protein b-subunit, Regulation of cellular proliferation, Seed fertility	41.751	8;10	2
>Os03g0699000 Oleosin 18 kDa (OSE721).	17.222	141;169	2
>Os03g0700700 Lipoxygenase (Fragment).;>Os03g0700700 Lipoxygenase.;>Os03g0700700 Lipoxygenase.;>Os03g0699700 9-lipoxigenase.	98.697	55;247	2
>Os03g0751600 Circumsporozoite protein.;>Os03g0751600 Circumsporozoite protein.	26.011	43;46	2
>Os03g0773700 Receptor-like protein kinase 2.	95.476	560;643	2
>Os03g0791800 Rad6 (Ubiquitin carrier protein).	17.309	66;134	2
>Os03g0800800 Forkhead-associated domain containing protein.	93.724	44;48	2
>Os03g0805300 Phosphoprotein phosphatase 2A isoform 4.	35.242	19;34	2
>Os03g0810600 Miro-like domain containing protein.;>Os03g0810600 ATP/GTP/Ca++ binding protein.;>Os01g0843300 Mitochondrial Rho GTPase.;>Os03g0810600 predicted protein.	71.371	13;118	2
>Os03g0819600 Chalcone isomerase (EC 5.5.1.6).;>Os03g0819600 Chalcone isomerase (EC 5.5.1.6).	23.893	109;216	2
>Os03g0819900 RAB8C.;>Os07g0239400 Ethylene-responsive small GTP-binding protein.	23.779	143;187	2
>Os03g0836200 RNA-binding protein RZ-1.;>Os03g0836200 RNA-binding protein RZ-1.;>Os03g0836200 RNA-binding protein RZ-1.;REV__>Os03g0836200 RNA-binding protein RZ-1.;REV__>Os03g0836200 RNA-binding protein RZ-1.;REV__>Os03g0836200 RNA-binding protein RZ-1.	21.823	29;82	2
>Os03g0851000 Transcription factor homolog BTF3-like protein.;>Os03g0851000 Transcription factor homolog BTF3-like protein.	17.286	113;121	2
>Os03g0856200 Longin-like.	16.611	36;43	2
>Os04g0304200 Nonphototropic hypocotyl protein 1 (EC 2.7.1.37) (Phototropin).	86.406	427;434	2
>Os04g0308500 H0211A12.12 protein.;>Os04g0310100 H0211A12.12 protein.	23.235	45;46	2
>Os04g0399000 Ribosomal protein S27.;>Os02g0478700 Ribosomal protein S27.;>Os04g0346100 Ribosomal protein S27.	20.432	124;126	2
>Os04g0414100 Ovarian tumour, otubain domain containing protein.;>Os04g0414100 OSIGBa0137L20.4 protein.	60.349	398;402	2
>Os04g0435100 Amino acid/polyamine transporter I family protein.	57.764	12;20	2
>Os04g0457800 SERK1 (Fragment).;>Os08g0174700 SERK1 (Fragment).;>Os04g0457800 H0523F07.15 protein.	69.587	461;485	2
>Os04g0459000 Multidrug-resistance(MDR)-like ATP Binding Cassette B (ABCB) transporter, P-glyco-protein, Auxin transport, Iron homeostasis	136.77	22;23	2
>Os04g0487200 Serine/threonine protein kinase domain containing protein.	66.367	354;555	2
>Os04g0504800 Poly(A)-binding protein.;>Os04g0504800 polyadenylate-binding protein 2.;>Os04g0504800 polyadenylate-binding protein 2.	71.23	185;231	2
>Os04g0508300 Glutaredoxin.	11.774	31;75	2
>Os04g0516600 Pyridoxal phosphate-dependent transferase, major region, subdomain 1 domain containing protein.	39.901	356;357	2
>Os04g0531100 C2 calcium-dependent membrane targeting domain containing protein.	15.868	39;141	2
>Os04g0546400 ubiquitin carboxyl-terminal hydrolase isozyme L3.	13.018	50;51	2
>Os04g0551800 T-complex protein 1, alpha subunit (TCP-1-alpha) (CCT-alpha).	59.232	535;538	2
>Os04g0560100 Cytochrome P450 family protein.	60.1	95;426	2
>Os04g0564600 HMG1 protein.;>Os04g0564600 H0409D10.9 protein.	14.002	78;79	2
>Os04g0576900 Protein kinase, core domain containing protein.	67.05	362;369	2
>Os04g0584600 Calcium-dependent protein kinase.;>Os04g0584600 Calcium dependent protein kinase.;>Os04g0584600 cDNA clone:0011-E12, full insert sequence.;>Os02g0685900 Calcium dependent protein kinase.	60.966	40;426	2
>Os04g0585000 RING-H2 finger protein ATL1R.	10.736	71;74	2
>Os04g0597000 Secretory carrier membrane protein.;>Os04g0597000 Secretory carrier membrane protein.	30.501	64;78	2
>Os04g0641000 DNA-directed RNA polymerase.;>Os04g0641000 DNA-directed RNA polymerase.	142.03	65;743	2
>Os04g0677500 Pyruvate kinase (EC 2.7.1.40).;>Os04g0677500 Pyruvate kinase (EC 2.7.1.40).;>Os01g0276700 Pyruvate kinase, cytosolic isozyme (EC 2.7.1.40) (PK).;>Os01g0276700 Pyruvate kinase, cytosolic isozyme (EC 2.7.1.40) (PK).;>Os03g0325000 Pyruvate kinase.;>Os01g0276700 Pyruvate kinase.;>Os01g0276700 Pyruvate kinase.	55.226	307;479	2
>Os04g0684200 H0913C04.1 protein.	12.911	70;107	2
>Os04g0685600 H0723C07.3 protein.	71.648	131;239	2
>Os05g0100800 Nucleic acid-binding, OB-fold domain containing protein.	14.682	92;101	2
>Os05g0105000 Methionine S-methyltransferase (EC 2.1.1.12) (AdoMet:Met S- methyltransferase) (Hv-MMT1).	120.32	690;691	2
>Os05g0133900 DNA methyl transferase 106.;>Os05g0133900 Shaggy-related protein kinase eta (EC 2.7.1.-) (ASK-eta) (BRASSINOSTEROID-INSENSITIVE 2) (ULTRACURVATA1).	76.13	125;289	2
>Os05g0136900 Transferase family protein.	46.65	228;230	2
>Os05g0150800 Plastid 5,10-methylene-tetrahydrofolate dehydrogenase (Fragment).;>Os05g0150800 C-1-tetrahydrofolate synthase, cytoplasmic.	30.733	102;108	2
>Os05g0151300 Rubber elongation factor family protein.	26.859	22;211	2
>Os05g0153300 Lipase, class 3 domain containing protein.	58.52	303;456	2
>Os05g0163100 Zinc finger, RING/FYVE/PHD-type domain containing protein.;>Os05g0163100 PHD finger protein.	28.873	31;174	2
>Os05g0182500 Rad6 (Ubiquitin carrier protein).;>Os07g0166800 Rad6 (Ubiquitin carrier protein).;>Os07g0166800 Rad6 (Ubiquitin carrier protein).;>Os05g0182500 Ubiquitin carrier protein.	17.305	66;134	2
>Os05g0199100 NDR1/HIN1-Like protein 2.	30.329	10;50	2
>Os05g0310800 Coatomer delta subunit (Delta-coat protein) (Delta-COP).;>Os01g0833700 Clathrin adaptor, mu subunit, C-terminal domain containing protein.;>Os08g0368000 Coatomer delta subunit (Delta-coat protein) (Delta-COP).	57.506	11;14	2
>Os05g0314100 Small nuclear ribonucleoprotein-like protein.	12.048	9;10	2
>Os05g0316200 mRNA, clone: RTFL01-30-M01.;>Os05g0316200 mRNA, clone: RTFL01-30-M01.;>Os05g0316200 Hypothetical conserved gene.	51.122	207;324	2
>Os05g0318700 Resistance protein candidate (Fragment).;>Os05g0318700 Resistance protein candidate (Fragment).	96.198	752;781	2
>Os05g0370600 C2 calcium-dependent membrane targeting domain containing protein.;>Os05g0370600 predicted protein.	89.344	114;277	2
>Os05g0382600 Annexin-like protein RJ4.;>Os05g0382600 Annexin family protein.	35.369	182;217	2
>Os05g0418000 GDP dissociation inhibitor protein OsGDI1.;>Os05g0304400 GDP dissociation inhibitor protein OsGDI2.;>Os07g0271000 GDP dissociation inhibitor protein OsGDI1.;>Os03g0277000 GDP dissociation inhibitor protein OsGDI1.	49.697	127;277	2
>Os05g0438800 Actin 1.	41.607	327;329	2
>Os05g0449500 Component of the SCF E3 ubiquitin ligase complex, Jasmonate-regulated defense responses, Regulation of leaf senescence	66.261	347;348	2
>Os05g0460200 Ubiquitin carrier protein.	18.978	14;17	2
>Os05g0461300 RAB8C.;>Os05g0461300 RAB8C.;>Os07g0195100 Ras-related protein ARA-3.;>Os07g0195100 Ras-related protein ARA-3.	23.917	143;187	2
>Os05g0494000 Cytochrome P450 98A1 (EC 1.14.-.-).	58.358	138;170	2
>Os05g0512400 IQ motif, EF-hand binding site domain containing protein.	44.961	299;389	2
>Os05g0516600 Small GTP binding protein.;>Os05g0536900 RAB7A.;>Os01g0714900 RAB7A.	22.996	174;178	2
>Os05g0519400 Homologue of NSF (N-ethylmaleimide sensitive factor), ATPase, Regulation of vacuolar morphology in endosperm cell;>Os05g0519400 predicted protein.;>Os05g0519400 predicted protein.	81.128	200;509	2
>Os05g0535900 IQ calmodulin-binding region domain containing protein.;>Os05g0535900 IQ calmodulin-binding region domain containing protein.	63.76	36;452	2
>Os05g0542200 Alpha/beta hydrolase fold-1 domain containing protein.;>Os05g0542200 catalytic/ hydrolase.;>Os05g0542200 cDNA clone:J023112L03, full insert sequence.	44.038	312;315	2
>Os05g0543700 Chaperone protein dnaJ.;>Os05g0543700 Chaperone protein dnaJ.	37.903	248;254	2
>Os05g0553700 Syntaxin 72.;>Os01g0685200 anti-silencing protein 1.	30.066	101;217	2
>Os05g0563050 predicted protein.	56.387	132;288	2
>Os05g0591900 Hypersensitive-induced response protein.;>Os05g0591900 Hypersensitive-induced response protein.;>Os05g0591900 Hypersensitive-induced response protein.;>Os05g0591900 Hypersensitive-induced response protein.;>Os05g0591900 Hypersensitive-induced response protein.	31.621	177;254	2
>Os05g0594500 Invasin/intimin cell-adhesion domain containing protein.;>Os05g0594500 Hypothetical conserved gene.	118.2	802;815	2
>Os06g0126500 Ubiquitin domain containing protein.	36.431	185;266	2
>Os06g0134000 40S ribosomal protein S20.	14.046	13;16	2
>Os06g0151900 Phosphofructokinase family protein.	17.467	118;119	2
>Os06g0167600 Proteasome subunit alpha-3 (Fragment).;>Os06g0176000 Proteasome subunit alpha type 4 (EC 3.4.25.1) (20S proteasome alpha subunit C) (20S proteasome subunit alpha-3).;>Os06g0177100 Proteasome subunit alpha type 4 (EC 3.4.25.1) (20S proteasome alpha subunit C) (20S proteasome subunit alpha-3).	27.025	54;240	2
>Os06g0178900 Vacuolar H+-pyrophosphatase (EC 3.6.1.1) (Ovp2).;>Os01g0337500 H+-pyrophosphatase (Fragment).;>Os05g0156900 Vacuolar H+-translocating pyrophosphatase, Regulation of grain chalkiness;>Os02g0184200 Vacuolar proton pyrophosphatase.;>Os02g0537900 Vacuolar-type H+-translocating inorganic pyrophosphatase (EC 3.6.1.1).	80.044	625;712	2
>Os06g0203800 Receptor-like kinase, Heat tolerance	106.74	665;668	2
>Os06g0233400 Defective in cullin neddylation domain containing protein.;>Os06g0233400 Defective in cullin neddylation domain containing protein.	29.302	24;145	2
>Os06g0289900 UDP-glucuronosyl/UDP-glucosyltransferase family protein.	51.482	203;458	2
>Os06g0308300 65kD microtubule associated protein.;>Os06g0308300 65kD microtubule associated protein.;>Os06g0308300 microtubule-associated protein MAP65-1a.	64.37	78;86	2
>Os06g0332400 VHS domain containing protein.;>Os06g0332400 VHS domain containing protein.	73.725	277;279	2
>Os06g0644200 Pyrophosphate-energized vacuolar membrane proton pump (EC 3.6.1.1) (Pyrophosphate-energized inorganic pyrophosphatase) (H+-PPase) (Vacuolar H+-pyrophosphatase).;>Os06g0644200 Vacuolar H+-pyrophosphatase.;>Os06g0644200 Vacuolar H+-pyrophosphatase.	81.762	65;727	2
>Os06g0701300 Beta-lactamase family protein.;>Os06g0701300 ABC1 family protein.	71.544	206;380	2
>Os06g0710700 Benzoyl coenzyme A: benzyl alcohol benzoyl transferase (Benzoyl- CoA:benzyl alcohol/phenylethanol benzoyltransferase).	48.371	416;419	2
>Os06g0731800 Clathrin light chain family protein.	31.29	127;184	2
>Os07g0124500 Eukaryotic translation initiation factor 3 subunit 8 (eIF3 p110) (eIF3c).;>Os02g0123300 Eukaryotic translation initiation factor 3 subunit 8, N-terminal domain containing protein.	106.16	395;493	2
>Os07g0166700 Transmembrane protein kinase.	85.773	456;469	2
>Os07g0270900 Mak16 protein family protein.;>Os07g0270900 Mak16 protein family protein.	34.385	87;113	2
>Os07g0456700 (1,4)-beta-xylan endohydrolase (EC 3.2.1.8).	123.37	596;601	2
>Os07g0496000 Nt-rab6 protein.;>Os03g0191400 ras-related protein Rab-6A.	22.945	160;165	2
>Os07g0500300 C2 calcium-dependent membrane targeting domain containing protein.	18.916	8;111	2
>Os07g0515100 Calcium-dependent protein kinase, isoform 2 (EC 2.7.1.-) (CDPK 2).;>Os07g0515100 Calcium-dependent protein kinase, isoform 2 (EC 2.7.1.-) (CDPK 2).	59.505	124;420	2
>Os07g0537500 Serine/threonine protein kinase-related domain containing protein.;>Os04g0633300 H0613A10.4 protein.;>Os04g0633800 Protein kinase, catalytic domain domain containing protein.;>Os07g0540100 Serine/threonine protein kinase-related domain containing protein.;>Os05g0493100 KI domain interacting kinase 1.;>Os07g0628700 Receptor protein kinase.;>Os07g0537000 Receptor protein kinase.;>Os04…	71.041	381;407	2
>Os07g0558800 PapD-like domain containing protein.	30.599	245;266	2
>Os07g0570300 Peptidase M16, core domain containing protein.	113.1	169;520	2
>Os07g0581000 Protein of unknown function DUF250 domain containing protein.;>Os07g0581000 Protein of unknown function DUF250 domain containing protein.	37.41	327;344	2
>Os07g0609000 Stress responsive alpha-beta barrel domain containing protein.;>Os07g0609000 Dimeric alpha-beta barrel domain containing protein.	26.499	186;189	2
>Os07g0614500 Elongation factor 1 beta 2.;>Os07g0614500 elongation factor 1-delta 1.	24.862	15;16	2
>Os07g0637400 Novel plant SNARE 12 (AtNPSN12).	30.061	144;182	2
>Os07g0661000 Adenosine/AMP deaminase domain containing protein.	41.331	5;39	2
>Os07g0662900 4-alpha-glucanotransferase (EC 2.4.1.25).	108.29	139;143	2
>Os07g0673400 Rossmann-like alpha/beta/alpha sandwich fold domain containing protein.	17.963	80;136	2
>Os07g0692900 Ubiquitin-activating enzyme E1.	124.16	475;776	2
>Os08g0117200 40S ribosomal protein S13 (Fragment).;>Os07g0572900 40S ribosomal protein S13.	17.771	46;49	2
>Os08g0127100 Amino acid transporter, transmembrane family protein.;>Os08g0127100 Amino acid transporter, transmembrane family protein.	49.83	13;21	2
>Os08g0240600 predicted protein.	34.502	274;276	2
>Os08g0250900 Conserved hypothetical protein.	102.45	579;919	2
>Os08g0359500 CS domain domain containing protein.	22.794	202;209	2
>Os08g0366100 Endothelial differentiation-related factor 1 (EDF-1) (Multiprotein bridging factor 1) (MBF1).	15.629	108;119	2
>Os08g0390000 Moesin domain containing protein.;>Os08g0390000 Moesin domain containing protein.	69.312	103;244	2
>Os08g0424500 Betaine aldehyde dehydrogenase, Rice fragrance;>Os08g0424500 Betaine aldehyde dehydrogenase.	54.682	367;371	2
>Os08g0480800 TaWIN2.	29	80;259	2
>Os08g0511400 Conserved hypothetical protein.	19.018	11;29	2
>Os08g0511700 PSR9 (Fragment).	62.013	505;545	2
>Os08g0530200 60S ribosomal protein L17.;>Os08g0530200 60S ribosomal protein L17.	19.483	55;97	2
>Os08g0535400 Zinc finger, DHHC-type domain containing protein.	47.419	345;372	2
>Os08g0546100 protein binding protein.	34.7	160;215	2
>Os09g0127800 Coatomer alpha subunit.;>Os09g0127800 cDNA clone:J023075G08, full insert sequence.;>Os09g0127800 cDNA clone:J023075G08, full insert sequence.	136.56	237;1134	2
>Os09g0253000 NOI protein.	8.7506	5;38	2
>Os09g0258600 60S ribosomal protein L17-1.	19.495	55;97	2
>Os09g0322000 PaMst-1.;>Os09g0322000 sugar transport protein 14.;>Os09g0322000 sugar transport protein 14.	57.491	254;524	2
>Os09g0346400 Conserved hypothetical protein.;>Os09g0346400 Hypothetical conserved gene.	70.176	149;388	2
>Os09g0422000 Transferase family protein.;>Os06g0185300 Transferase family protein.	47.466	240;353	2
>Os09g0481300 Rwp34 (Fragment).	56.864	471;477	2
>Os09g0483500 EF-Hand type domain containing protein.	15.149	9;57	2
>Os09g0484800 Pirin-like protein.	32.56	7;140	2
>Os09g0508300 Zinc finger, DHHC-type domain containing protein.	49.485	336;346	2
>Os09g0513000 TGB12K interacting protein 3.	35.522	129;321	2
>Os09g0521400 HMG-CoA synthase.	52.943	232;404	2
>Os09g0525600 UBX domain containing protein.;>Os09g0525600 UBX domain-containing protein.;>Os09g0525600 UBX domain-containing protein.	60.334	129;269	2
>Os09g0529100 6-phosphogluconolactonase domain containing protein.;>Os08g0547100 6-phosphogluconolactonase domain containing protein.;>Os08g0547100 6-phosphogluconolactonase domain containing protein.	29.022	15;16	2
>Os09g0538800 Synaptotagmin C.;>Os09g0538800 Synaptotagmin C.;>Os09g0538800 calcium lipid binding protein-like.	61.417	350;377	2
>Os09g0547300 Protein of unknown function DUF632 domain containing protein.;>Os09g0547300 Domain of unknown function DUF632 domain containing protein.	99.492	78;414	2
>Os10g0104900 Chromomethylase, Plant development, Silencing of transposable elements (TEs)	101.41	645;649	2
>Os10g0182000 Alanyl-tRNA synthetase, mitochondrial precursor (EC 6.1.1.7) (Alanine--tRNA ligase) (AlaRS).	109.41	673;682	2
>Os10g0190000 Ubiquitin carrier protein.;>Os10g0190000 Ubiquitin-conjugating enzyme E2 M (EC 6.3.2.19) (Ubiquitin-protein ligase M) (Ubiquitin carrier protein M) (Nedd8-conjugating enzyme Ubc12).;>Os08g0374100 Ubiquitin carrier protein.;>Os08g0374100 Ubiquitin carrier protein.	20.667	100;167	2
>Os10g0410600 Phosphoprotein phosphatase 2A isoform 4.;>Os03g0167700 Serine/threonine protein phosphatase PP2A-3 catalytic subunit (EC 3.1.3.16).;>Os10g0410600 Serine/threonine protein phosphatase.	35.625	34;41	2
>Os10g0436800 flavoprotein wrbA.	25.963	12;150	2
>Os10g0444400 Appr-1-p processing enzyme family protein.	64.826	345;586	2
>Os10g0467800 Cellulose synthase (Fragment).	119.79	413;662	2
>Os10g0470700 Peptide transporter.	66.381	297;298	2
>Os10g0487400 Zinc finger, RING/FYVE/PHD-type domain containing protein.;>Os10g0487400 Zinc finger, RING/FYVE/PHD-type domain containing protein.;>Os10g0487400 Zinc finger, C3HC4 type family protein, expressed.	38.226	291;292	2
>Os10g0495300 ALG2-interacting protein X.;>Os10g0495300 ALG2-interacting protein X.;>Os10g0495300 ALG2-interacting protein X.	97.206	722;723	2
>Os10g0569200 Six-bladed beta-propeller, TolB-like domain containing protein.	83.181	635;668	2
>Os11g0104866 Clathrin heavy chain.;>Os12g0104766 Clathrin heavy chain.	64.051	258;259	2
>Os11g0148500 Pyruvate kinase family protein.	57.319	22;39	2
>Os11g0151400 Cytochrome P450 family protein.	56.579	141;274	2
>Os11g0174000 Coatomer, beta subunit domain containing protein.;>Os11g0174000 Coatomer, beta subunit domain containing protein.;>Os11g0174000 Adaptin N terminal region family protein, expressed.;>Os11g0174000 Adaptin N terminal region family protein, expressed.	105.44	372;875	2
>Os11g0210300 Alcohol dehydrogenase 1.;>Os11g0210300 Alcohol dehydrogenase 1.	40.984	6;326	2
>Os11g0265000 Uridine kinase family protein.;>Os02g0273000 Uridine kinase-like protein.	55.03	139;142	2
>Os11g0484000 Class II aldolase/adducin, N-terminal family protein.	56.959	78;160	2
>Os11g0546900 TaWIN1.	29.261	98;152	2
>Os11g0587600 PDR-like ABC transporter.;>Os02g0318500 ABC transporter-like domain containing protein.	74.111	109;306	2
>Os12g0143100 GRF zinc finger family protein.;>Os11g0145400 GRF zinc finger family protein.;>Os02g0628800 Ubiquitin-like protein 5 (Fragment).	10.692	35;47	2
>Os12g0150200 Cytochrome P450 enzyme, Salt tolerance	55.215	133;266	2
>Os12g0207600 ribulose-1,5-bisphosphate carboxylase/oxygenase large subunit.;>Os01g0899425 ribulose 1,5-bisphosphate carboxylase/oxygenase large subunit.;>Os05g0427800 Ribulose bisphosphate carboxylase large chain.	53.167	252;450	2
>Os12g0274700 Petunia ribulose 1,5-bisphosphate carboxylase small subunit mRNA (clone pSSU 51), partial cds. (Fragment).;>Os12g0274700 Petunia ribulose 1,5-bisphosphate carboxylase small subunit mRNA (clone pSSU 51), partial cds. (Fragment).;>Os12g0291100 Petunia ribulose 1,5-bisphosphate carboxylase small subunit mRNA (clone pSSU 51), partial cds. (Fragment).;>Os12g0291400 Petunia ribulose 1,5-b…	19.646	84;117	2
>Os12g0288400 Ubiquitin ligase protein mib (EC 6.3.2.-) (Mind bomb protein).;>Os08g0135400 Copine domain containing protein.	58.716	162;212	2
>Os12g0478200 GRAM domain containing protein.	15.588	88;146	2
>Os12g0530000 Histone H2A.	14.339	24;123	2
>Os12g0541400 Conserved hypothetical protein.;>Os12g0541400 Conserved hypothetical protein.	21.574	67;83	2
>Os12g0623600 Protein of unknown function DUF1637 family protein.	32.492	91;254	2
>Os12g0632000 Gly-rich protein, Partner protein of RF5, Fertility restoration;>Os03g0670700 Glycine-rich RNA-binding, abscisic acid-inducible protein.;>Os03g0670700 Glycine rich RNA binding protein.;>Os03g0670700 Glycine-rich protein.	16.083	38;72	2
>Os01g0100900 Sphingosine-1-phosphate lyase, Disease resistance response	58.271	320	1
>Os01g0103100 TGF-beta receptor, type I/II extracellular region family protein.;>Os01g0103100 predicted protein.	66.437	314	1
>Os01g0106800 RING-box protein 1A (Regulator of cullins 1a) (dRbx1).	13.915	123	1
>Os01g0108200 Prolyl endopeptidase (EC 3.4.21.26) (Post-proline cleaving enzyme) (PE).	82.097	697	1
>Os01g0121700 ABC transporter-like domain containing protein.	73.368	198	1
>Os01g0127600 Bowman-Birk type proteinase inhibitor D-II precursor (IV).	19.334	149	1
>Os01g0128400 Protein of unknown function DUF2359, TMEM214 domain containing protein.;>Os01g0128400 predicted protein.	63.316	356	1
>Os01g0135900 LMW heat shock protein.	17.892	139	1
>Os01g0169900 Protein of unknown function DUF1421 family protein.	61.289	575	1
>Os01g0170000 Raffinose synthase family protein.	36.614	141	1
>Os01g0170300 Serine/threonine protein kinase-related domain containing protein.	116.76	1075	1
>Os01g0173100 Alba, DNA/RNA-binding protein family protein.	16.26	52	1
>Os01g0175000 Biostress-resistance-related protein (Fragment).;>Os01g0175000 Biostress-resistance-related protein (Fragment).;>Os01g0175000 Biostress-resistance-related protein (Fragment).	26.985	16	1
>Os01g0176200 UDP-glucuronosyl/UDP-glucosyltransferase family protein.;>Os01g0176200 UDP-glucuronosyl/UDP-glucosyltransferase family protein.	54.91	273	1
>Os01g0182600 GIGANTEA protein.;>Os01g0182600 GIGANTEA protein.	127.07	240	1
>Os01g0185200 Glutaminyl-tRNA synthetase, class Ic domain containing protein.;>Os01g0185200 glutaminyl-tRNA synthetase.;>Os01g0185200 glutaminyl-tRNA synthetase.	89.902	139	1
>Os01g0185300 Transferase family protein.;>Os01g0185300 3-N-debenzoyl-2-deoxytaxol N-benzoyltransferase.	46.166	404	1
>Os01g0186200 Phototropin.	43.074	220	1
>Os01g0191100 Acidic ribosomal protein P2a-4 (Fragment).	11.607	61	1
>Os01g0192900 1-aminocyclopropane-1-carboxylate synthase family protein.	58.164	177	1
>Os01g0200700 Metallothionein-like protein type 3 (MT-3) (MWMT3).	6.4202	18	1
>Os01g0212400 EF-Hand type domain containing protein.	63.321	394	1
>Os01g0213400 Zinc finger, RING/FYVE/PHD-type domain containing protein.	23.87	141	1
>Os01g0223600 Pto kinase interactor 1-like protein.	52.954	255	1
>Os01g0227300 RAB7D.	23.137	178	1
>Os01g0235900 Thioredoxin fold domain containing protein.	41.822	99	1
>Os01g0239700 Leucine-rich receptor-like protein kinase.;>Os01g0239700 Leucine-rich receptor-like protein kinase.;>Os01g0239700 predicted protein.	107.21	923	1
>Os01g0253100 Avr9/Cf-9 induced kinase 1.;>Os01g0253100 Hypothetical conserved gene.	77.649	611	1
>Os01g0273000 26 proteasome complex subunit DSS1 (Deleted in split hand/split foot protein 1) (Split hand/foot deleted protein 1).	8.8572	10	1
>Os01g0273800 FAD-dependent pyridine nucleotide-disulphide oxidoreductase domain containing protein.	43.535	163	1
>Os01g0279900 Transcription factor TGA6 (AtbZIP45). Splice isoform 2.	36.837	77	1
>Os01g0291500 Transferase family protein.;>Os01g0291500 Transferase family protein.	46.884	235	1
>Os01g0315800 UDP-glucuronic acid decarboxylase (EC 4.1.1.35).;>Os01g0315800 DTDP-glucose 4-6-dehydratase-like protein (Fragment).;>Os01g0837300 UDP-glucuronic acid decarboxylase 1.	46.445	259	1
>Os01g0317800 Alpha/beta hydrolase family protein.;>Os01g0317500 esterase/lipase/thioesterase family protein.	35.859	11	1
>Os01g0323000 Ser Thr specific protein kinase-like protein.;>Os01g0323000 BRASSINOSTEROID INSENSITIVE 1-associated receptor kinase 1.	57.137	232	1
>Os01g0355600 Galactose-binding like domain containing protein.	118	655	1
>Os01g0376700 Sucrose-phosphatase (EC 3.1.3.24).	47.037	281	1
>Os01g0504500 Multi antimicrobial extrusion protein MatE family protein.;>Os01g0504500 Transparent testa 12 protein.	53.544	31	1
>Os01g0505400 2-hydroxyphytanoyl-CoA lyase.	49.556	205	1
>Os01g0507700 Heavy metal transport/detoxification protein domain containing protein.	16.635	64	1
>Os01g0513900 Kinesin heavy chain (Fragment).;>Os04g0538800 Kinesin heavy chain (Fragment).;>Os02g0645100 Kinesin, motor region domain containing protein.;>Os02g0644400 Kinesin heavy chain (Fragment).	108.42	276	1
>Os01g0534900 Hv711N16.16 (Fragment).	87.851	299	1
>Os01g0558300 RWD domain containing protein.	27.809	175	1
>Os01g0559000 Protein of unknown function DUF1000 family protein.;>Os01g0559000 Thioredoxin family Trp26.	22.655	41	1
>Os01g0571100 gibberellin responsive1.	18.564	146	1
>Os01g0574800 Harpin-induced 1 domain containing protein.	29.913	11	1
>Os01g0575000 Root hair defective 3 GTP-binding family protein.;>Os01g0575000 Root hair defective 3 GTP-binding family protein.;>Os01g0575000 Root hair defective 3 GTP-binding protein.;>Os12g0604600 GTP-binding protein-like; root hair defective 3 protein-like.	90.477	392	1
>Os01g0588100 Hypersensitive-induced response protein.	33.406	111	1
>Os01g0591000 Aldehyde/histidinol dehydrogenase domain containing protein.;>Os01g0591000 Aldehyde/histidinol dehydrogenase domain containing protein.	54.171	10	1
>Os01g0591300 Cytosolic aldehyde dehydrogenase RF2D.	54.247	353	1
>Os01g0609900 PDR-like ABC transporter (PDR4 ABC transporter).;>Os01g0609000 Pleiotropic drug resistance protein 3.;>Os01g0609200 Pleiotropic drug resistance protein 3.;>Os01g0609300 Pleiotropic drug resistance protein 3.;>Os08g0384500 ABC transporter-like domain containing protein.;>Os01g0342750 Hypothetical conserved gene.;>Os01g0609900 Pleiotropic drug resistance protein 4.;>Os02g0318450 ABC t…	156.11	155	1
>Os01g0610500 Yip1 domain containing protein.	31.739	48	1
>Os01g0612000 DNA methyl transferase4.	27.915	91	1
>Os01g0616900 Ctps protein.	76.554	534	1
>Os01g0622700 Protein ABIL1.;>Os01g0622700 Protein ABIL1.	33.9	165	1
>Os01g0638000 UDP-glucuronosyl/UDP-glucosyltransferase family protein.	53.68	467	1
>Os01g0653800 WD40 repeat-like domain containing protein.;>Os01g0653800 Peptidase S8 and S53, subtilisin, kexin, sedolisin; WD40-like.;>Os01g0653800 predicted protein.	147.06	825	1
>Os01g0655800 ACS-like protein.	75.829	113	1
>Os01g0658400 Ubiquitin-conjugating enzyme OsUBC5a.;>Os02g0120600 Ubiquitin-conjugating enzyme E2-17 kDa 9 (EC 6.3.2.19) (Ubiquitin- protein ligase 9) (Ubiquitin carrier protein 9) (UBCAT4B).	16.573	90	1
>Os01g0661000 Uncharacterised protein family UPF0497, trans-membrane plant domain containing protein.;>Os01g0661000 Uncharacterised protein family UPF0497, trans-membrane plant domain containing protein.	41.916	205	1
>Os01g0672400 Drought induced 19 family protein.;>Os01g0672400 Drought induced 19 family protein.;>Os01g0672400 Drought induced 19 family protein.;>Os01g0672400 Protein DEHYDRATION-INDUCED 19 homolog 3.	27.803	14	1
>Os01g0686800 Protein containing the WD-40 repeat, Innate immunuty;>Os01g0686800 Guanine nucleotide-binding protein subunit beta-like protein A.	36.231	288	1
>Os01g0694900 Epsin-like, N-terminal domain containing protein.;>Os05g0549000 Epsin-like, N-terminal domain containing protein.;>Os05g0549000 Epsin-like, N-terminal domain containing protein.;>Os06g0699800 ENTH/VHS domain containing protein.	63.089	168	1
>Os01g0700000 Conserved hypothetical protein.;>Os01g0700000 Conserved hypothetical protein.	27.422	211	1
>Os01g0708500 lysine decarboxylase-like protein.;>Os01g0708500 lysine decarboxylase-like protein.	23.619	218	1
>Os01g0710700 Lipase, class 3 family protein.	50.453	161	1
>Os01g0717000 GmCK1p (EC 2.7.1.32).	42.208	198	1
>Os01g0723400 Malic oxidoreductase family protein.;>Os01g0723400 Malic enzyme.;>Os01g0723400 Malic enzyme.	65.28	64	1
>Os01g0730300 HAD-superfamily hydrolase subfamily IIB protein.;>Os01g0730300 predicted protein.;>Os01g0730300 predicted protein.	99.392	387	1
>Os01g0731000 ubiquitin domain containing 1.;>Os09g0345000 dendritic cell-derived ubiquitin-like protein.;>Os09g0345000 dendritic cell-derived ubiquitin-like protein.	12.614	52	1
>Os01g0734466 NAD(P)H oxidase (Fragment).;>Os05g0528000 RbohAOsp (Fragment).;>Os05g0465800 RbohAp108.	60.795	464	1
>Os01g0736900 Reticulon family protein.	28.284	5	1
>Os01g0744400 Isoform 2 of Golgin candidate 1.	79.189	300	1
>Os01g0752300 60S ribosomal protein L18a-1.	21.4	69	1
>Os01g0757200 GA 2-oxidase3, GA metabolism	35.326	267	1
>Os01g0758300 Phosphoenolpyruvate carboxylase, housekeeping isozyme (EC 4.1.1.31) (PEPCase).;>Os01g0758300 Phosphoenolpyruvate carboxylase, housekeeping isozyme.	105.31	547	1
>Os01g0785900 Zinc finger, C2H2-type domain containing protein.;>Os01g0785900 Zinc finger, C2H2-type domain containing protein.	50.616	291	1
>Os01g0793900 Conserved hypothetical protein.	12.029	67	1
>Os01g0811100 Proteasome subunit alpha type 3 (EC 3.4.25.1) (20S proteasome alpha subunit G) (20S proteasome subunit alpha-7).;>Os01g0811100 Proteasome subunit alpha type 3 (EC 3.4.25.1) (20S proteasome alpha subunit G) (20S proteasome subunit alpha-7).	27.238	110	1
>Os01g0812200 Cyclin-like F-box domain containing protein.	39.063	263	1
>Os01g0818600 Leucine-rich repeat transmembrane protein kinase.	57.811	210	1
>Os01g0821800 Nucleic acid-binding, OB-fold-like domain containing protein.;>Os01g0821800 Nucleic acid-binding, OB-fold-like domain containing protein.	43.955	191	1
>Os01g0834200 T-cell immune regulator 1 transcript variant 3 (Fragment).;>Os01g0834200 T-cell immune regulator 1 transcript variant 3 (Fragment).	93.04	274	1
>Os01g0837300 UDP-glucuronic acid decarboxylase 1.;>Os01g0837300 UDP-glucuronic acid decarboxylase 1.	22.052	25	1
>Os01g0839700 Ubiquitin carrier protein.;>Os01g0839700 Ubiquitin carrier protein.;>Os01g0839700 Ubiquitin carrier protein.	19.013	17	1
>Os01g0855000 Glycerol-3-phosphate acyltransferase 6 (EC 2.3.1.15) (AtGPAT6).;>Os01g0855000 Glycerol-3-phosphate acyltransferase 6 (EC 2.3.1.15) (AtGPAT6).	55.681	102	1
>Os01g0857000 Double-stranded RNA-binding-like domain containing protein.;>Os01g0857000 CPL2 (CTD phosphatase-like 2); double-stranded RNA binding.	83.817	371	1
>Os01g0861700 Hypothetical conserved gene.	44.376	131	1
>Os01g0861900 transposon protein Mutator sub-class.	52.265	277	1
>Os01g0862300 Sorting nexin 1.;>Os01g0862300 Sorting nexin 1.	45.775	340	1
>Os01g0866300 VAMP-like protein YKT61 (AtYKT61) (Geranylgeranylated protein 1) (AtGP1).;>Os01g0866300 VAMP-like protein YKT61 (AtYKT61) (Geranylgeranylated protein 1) (AtGP1).;>Os01g0964000 VAMP-like protein YKT61 (AtYKT61) (Geranylgeranylated protein 1) (AtGP1).;>Os01g0964000 VAMP-like protein YKT61 (AtYKT61) (Geranylgeranylated protein 1) (AtGP1).	23.612	168	1
>Os01g0866400 Fructose-1,6-bisphosphatase (EC 3.1.3.11) (Fragment).	37.048	228	1
>Os01g0880200 Glycosyl transferase, family 8 protein.	73.391	22	1
>Os01g0887700 Zinc finger, RING/FYVE/PHD-type domain containing protein.;>Os01g0887700 Nucleic acid binding protein.	29.604	173	1
>Os01g0889000 Tetratricopeptide-like helical domain containing protein.	73.573	323	1
>Os01g0894700 Trigger factor, ribosome-binding, bacterial domain containing protein.	24.651	104	1
>Os01g0896700 60S ribosomal protein L5.	34.737	242	1
>Os01g0904400 Chromosome assembly protein homolog.	132.33	691	1
>Os01g0905700 Zinc finger, RING/FYVE/PHD-type domain containing protein.	28.674	15	1
>Os01g0908200 Zinc finger, TAZ-type domain containing protein.	38.424	165	1
>Os01g0916400 Selenium binding protein.	53.135	119	1
>Os01g0931100 Protein of unknown function DUF1624 domain containing protein.	54.926	30	1
>Os01g0938900 Nascent polypeptide-associated complex alpha subunit-like protein 3 (NAC-alpha-like protein 3) (Alpha-NAC-like protein 3).;>Os01g0938900 Nascent polypeptide-associated complex alpha subunit-like protein 3 (NAC-alpha-like protein 3) (Alpha-NAC-like protein 3).	22.092	135	1
>Os01g0957100 Protein kinase, core domain containing protein.	98.379	632	1
>Os01g0962400 Ubiquitin-like, Ufm1 domain containing protein.	10.362	82	1
>Os01g0972200 Zinc transporter 2 precursor (ZRT/IRT-like protein 2).	37.446	179	1
>Os01g0973500 Protein kinase APK1A, chloroplast precursor (EC 2.7.1.-).;>Os05g0110900 Protein kinase APK1B, chloroplast precursor (EC 2.7.1.-).	44.594	240	1
>Os02g0113800 Domain of unknown function DUF1618 domain containing protein.;>Os02g0113300 Domain of unknown function DUF1618 domain containing protein.	54.543	385	1
>Os02g0121100 Zinc finger, CCHC-type domain containing protein.	22.723	40	1
>Os02g0131800 Trivalent AI influx transporter, Aluminum (Al) tolerance	59.244	38	1
>Os02g0139700 Cycloartenol synthase.;>Os11g0189600 Cycloartenol synthase.	85.681	287	1
>Os02g0143100 Sucrose-phosphatase (EC 3.1.3.24).	47.254	281	1
>Os02g0146700 PSMD2 subunit (Fragment).;>Os02g0146700 predicted protein.;>Os09g0326800 PSMD2 subunit (Fragment).	98.157	355	1
>Os02g0161200 Zinc finger, CCCH-type domain containing protein.	49.077	249	1
>Os02g0165100 Protein kinase, core domain containing protein.	43.183	181	1
>Os02g0167700 Armadillo-like helical domain containing protein.;>Os02g0169800 Armadillo-like helical domain containing protein.	134.27	16	1
>Os02g0171100 Glyceraldehyde-3-phosphate dehydrogenase (EC 1.2.1.12) (GAPDH).;>Os02g0171100 glyceraldehyde-3-phosphate dehydrogenase, cytosolic.	43.317	267	1
>Os02g0174200 ATMRK serine/threonine protein kinase-like domain containing protein.;>Os04g0608900 Serine/thronine protein kinase-like protein.;>Os08g0224100 Serine/thronine protein kinase-like protein.;>Os08g0224100 Serine/thronine protein kinase-like protein.;>Os08g0224100 Serine/threonine protein kinase.	46.774	293	1
>Os02g0175600 60S ribosomal protein L27a (Fragment).	15.795	127	1
>Os02g0176700 autoinhibited calcium ATPase.	100.52	606	1
>Os02g0177500 Small nuclear ribonucleoprotein F (snRNP-F) (Sm protein F) (Sm-F) (SmF).;>Os11g0657300 Small nuclear ribonucleoprotein F (snRNP-F) (Sm protein F) (Sm-F) (SmF).	9.681	9	1
>Os02g0181900 ClpB.	109.25	529	1
>Os02g0194200 K Homology, type 1, subgroup domain containing protein.	31.153	228	1
>Os02g0196600 ATPase, P-type, K/Mg/Cd/Cu/Zn/Na/Ca/Na/H-transporter family protein.	105.13	202	1
>Os02g0196800 Fumarylacetoacetase (Fragment).;>Os02g0196800 Fumarylacetoacetase.	47.104	100	1
>Os02g0199900 26S proteasome regulatory complex subunit p42D.;>Os02g0199900 26S protease regulatory subunit S10B.;>Os06g0607800 26S proteasome regulatory complex subunit p42D.;>Os02g0199900 26S protease regulatory subunit S10B.	44.586	204	1
>Os02g0203700 Testis expressed sequence 13A protein.;>Os02g0203700 Testis expressed sequence 13A protein.	17.502	131	1
>Os02g0206700 UDP-glucuronosyl/UDP-glucosyltransferase family protein.	54.138	199	1
>Os02g0208500 Conserved hypothetical protein.	6.9742	11	1
>Os02g0208700 Protein kinase Kelch repeat:Kelch.	32.062	114	1
>Os02g0218200 Peptidase M1, membrane alanine aminopeptidase family protein.;>Os02g0218200 APM1 (AMINOPEPTIDASE M1).	98.452	872	1
>Os02g0224100 Protein phosphatase 2C domain containing protein.;>Os02g0224100 catalytic/ protein phosphatase type 2C.	41.006	244	1
>Os02g0232400 Citrate synthase.;>Os02g0232400 Citrate synthase.	54.64	82	1
>Os02g0232900 NOD26-like membrane integral protein ZmNIP1-1.	29.972	275	1
>Os02g0255500 Extensin (Fragment).	23.068	99	1
>Os02g0264300 Conserved hypothetical protein.	30.103	66	1
>Os02g0265400 Vacuolar protein sorting 29 (Vesicle protein sorting 29) (hVPS29) (PEP11). Splice isoform 2.;>Os02g0265400 Vacuolar protein sorting 29 (Vesicle protein sorting 29) (hVPS29) (PEP11). Splice isoform 2.	20.88	31	1
>Os02g0274900 metabolite transport protein csbC.;>Os02g0274900 Major facilitator superfamily protein.;>Os02g0274900 metabolite transport protein csbC.	51.679	250	1
>Os02g0297600 Protein of unknown function DUF707 family protein.;>Os02g0297600 Protein of unknown function DUF707 family protein.	45.777	3	1
>Os02g0312600 Rac-like GTP-binding protein 7.	21.978	167	1
>Os02g0317400 Longin-like domain containing protein.;>Os02g0317400 Coatomer subunit zeta-2.	19.867	6	1
>Os02g0329800 Glycosyltransferase AER61, uncharacterized domain containing protein.	61.948	34	1
>Os02g0332200 T-complex protein 1 delta subunit.;>Os10g0514600 Clone ZZD584 mRNA sequence.;>Os02g0332200 T-complex protein 1, delta subunit.	57.747	14	1
>Os02g0448400 Synaptotagmin C.	61.026	350	1
>Os02g0456800 Pollen signalling protein with adenylyl cyclase activity (Fragment).	122.19	593	1
>Os02g0461900 Actin associated protein.	19.668	172	1
>Os02g0471500 Protein phosphatase 2C domain containing protein.;>Os02g0471500 Protein phosphatase 2C domain containing protein.;>Os02g0471500 protein phosphatase 2C containing protein.	55.283	337	1
>Os02g0489400 40S ribosomal protein S8.	24.829	201	1
>Os02g0504500 PUG domain containing protein.;>Os02g0504500 predicted protein.	46.659	63	1
>Os02g0510100 U6 snRNA-associated Sm-like protein LSm6 (Sm protein F).;>Os04g0388900 U6 snRNA-associated Sm-like protein LSm6 (Sm protein F).;>Os02g0510100 U6 snRNA-associated Sm-like protein LSm6 (Sm protein F).	10.425	7	1
>Os02g0529700 Acidic ribosomal protein P2a-4 (Fragment).	11.541	61	1
>Os02g0534800 40S ribosomal protein S14 (Clone MCH2).;>Os04g0413600 40S ribosomal protein S14 (Clone MCH2).;>Os02g0162500 40S ribosomal protein S14.	16.42	11	1
>Os02g0537700 2-cys peroxiredoxin BAS1, chloroplast precursor (EC 1.11.1.15) (Thiol- specific antioxidant protein) (Fragment).	28.097	197	1
>Os02g0541325 Serine decarboxylase.	45.107	287	1
>Os02g0543000 Abscisic stress ripening protein 1.;>Os02g0543000 Abscisic stress ripening protein 1.;>Os02g0543000 ABA/WDS induced protein family protein.;>Os02g0543000 Abscisic stress ripening protein 1.;>Os02g0543000 Hypothetical conserved gene.	11.677	31	1
>Os02g0557100 AIG1 domain containing protein.	37.242	271	1
>Os02g0557700 Short-chain dehydrogenase/reductase SDR domain containing protein.	23.438	90	1
>Os02g0573500 Monosaccharide transporter 1.	56.432	263	1
>Os02g0576700 Nucleosome assembly protein (NAP) family protein.	28.588	61	1
>Os02g0586400 Small GTP-binding protein.;>Os10g0208200 ras-like.	23.017	162	1
>Os02g0591700 Candida glabrata strain CBS138 chromosome L complete sequence.	24.258	167	1
>Os02g0593700 TA4 protein (Fragment).;>Os02g0593700 TA4 protein (Fragment).;>Os02g0593700 Ubiquitin-associated protein.	92.753	292	1
>Os02g0595700 Chloroplast translational elongation factor Tu.;>Os02g0595700 Chloroplast translational elongation factor Tu.;>Os02g0595700 Chloroplast elongation factor TuA (EF-TuA) precursor (Fragment).	50.413	182	1
>Os02g0611800 Hydroxyanthranilate hydroxycinnamoyltransferase 3.;>Os04g0500700 Hydroxyanthranilate hydroxycinnamoyltransferase 3.;>Os04g0500700 Hydroxyanthranilate hydroxycinnamoyltransferase 3.	47.948	227	1
>Os02g0613600 Trafficking protein particle complex protein 2 (Sedlin) (MBP-1 interacting protein-2A) (MIP-2A).	15.427	27	1
>Os02g0621800 Glucose-methanol-choline (GMC) oxidoreductase family protein, Hybrid breakdown (HB)	82.023	79	1
>Os02g0622400 Glycolipid transfer protein, GLTP domain containing protein.	22.702	14	1
>Os02g0625300 PEPC kinase.	32.461	151	1
>Os02g0629200 HvPIP2;1 protein.;>Os02g0629200 cDNA clone:0019-E03, full insert sequence.	30.498	3	1
>Os02g0639700 Region of unknown function DUF1771 domain containing protein.	54.698	353	1
>Os02g0647900 Fatty aldehyde dehydrogenase 1.;>Os02g0647900 aldehyde dehydrogenase 3B1.	54.613	331	1
>Os02g0654500 Peptidase C12, ubiquitin carboxyl-terminal hydrolase 1 family protein.	24.839	113	1
>Os02g0655800 Serine/threonine protein kinase domain containing protein.;>Os02g0655800 Serine/threonine protein kinase domain containing protein.	44.694	250	1
>Os02g0663800 Actin-depolymerizing factor (ADF).	15.936	37	1
>Os02g0664300 Peptidase S8 and S53, subtilisin, kexin, sedolisin domain containing protein.;>Os02g0664300 predicted protein.;>Os02g0664300 predicted protein.	148.63	143	1
>Os02g0669100 Dehydrin family protein.	30.922	287	1
>Os02g0672200 AGO1 homologous protein.;>Os02g0672200 Protein argonaute 1A.;>Os06g0597400 PINHEAD/ZWILLE (PNH/ZLL) homologous protein, Shoot apical meristem (SAM) maintenance and leaf development	120.45	1058	1
>Os02g0678400 NAD(P)-binding domain containing protein.	34.559	294	1
>Os02g0686400 Aspartyl-tRNA synthetase (EC 6.1.1.12) (Aspartate--tRNA ligase) (AspRS).;>Os02g0686400 Aspartyl-tRNA synthetase (EC 6.1.1.12) (Aspartate--tRNA ligase) (AspRS).;>Os02g0139600 Aspartyl-tRNA synthetase.	60.862	211	1
>Os02g0689900 TGF-beta receptor, type I/II extracellular region family protein.	66.036	303	1
>Os02g0697800 Secretory carrier-associated membrane protein 5.	30.853	76	1
>Os02g0699000 TGF-beta receptor, type I/II extracellular region family protein.	61.286	291	1
>Os02g0699433 Hypothetical conserved gene.	20.147	50	1
>Os02g0704900 Inorganic pyrophosphatase-like protein.;>Os02g0704900 Inorganic pyrophosphatase-like protein.	24.16	8	1
>Os02g0706900 Alpha/beta hydrolase family protein.	37.507	285	1
>Os02g0712700 Concanavalin A-like lectin/glucanase domain containing protein.;>Os02g0712600 Concanavalin A-like lectin/glucanase domain containing protein.	80.865	395	1
>Os02g0714200 Pyrophosphate--fructose 6-phosphate 1-phosphotransferase alpha subunit (EC 2.7.1.90) (PFP) (6-phosphofructokinase, pyrophosphate dependent) (Pyrophosphate-dependent 6-phosphofructose-1-kinase) (PPi-PFK).	67.098	71	1
>Os02g0715300 Conserved hypothetical protein.;>Os02g0715300 Conserved hypothetical protein.	19.642	10	1
>Os02g0715400 Conserved hypothetical protein.	10.426	86	1
>Os02g0716500 Delta-12 fatty acid desaturase (Fragment).	44.35	35	1
>Os02g0729400 Extracellular calcium sensing receptor.	34.056	216	1
>Os02g0732500 ADP-ribosylation factor-like protein.	20.62	107	1
>Os02g0735200 Glutamine synthetase shoot isozyme (EC 6.3.1.2) (Glutamate--ammonia ligase) (Clone lambda-GS28).;>Os02g0735200 Glutamine synthetase shoot isozyme (EC 6.3.1.2) (Glutamate--ammonia ligase) (Clone lambda-GS28).;>Os02g0735200 Glutamine synthetase shoot isozyme (EC 6.3.1.2) (Glutamate--ammonia ligase) (Clone lambda-GS28).	39.201	49	1
>Os02g0735900 Zinc finger, RING/FYVE/PHD-type domain containing protein.	17.245	76	1
>Os02g0738900 Dynamin-related protein, Secondary cell wall cellulose biosynthesis	100.39	382	1
>Os02g0739100 Formin-like protein 16.	41.762	161	1
>Os02g0741700 Conserved hypothetical protein.	18.168	75	1
>Os02g0742200 Small GTP-binding protein OsRac3.;>Os02g0742200 Small GTP-binding protein OsRac3.	23.967	169	1
>Os02g0743400 Auxin transport protein REH1.	64.717	409	1
>Os02g0743500 EDR1.;>Os02g0743500 EDR1.	122.98	30	1
>Os02g0753800 Annexin p35.	35.554	25	1
>Os02g0760500 ER6 protein (Fragment).	17.221	92	1
>Os02g0761900 Dimethylmenaquinone methyltransferase family protein.;>Os02g0761900 Dimethylmenaquinone methyltransferase family protein.;>Os01g0722800 Dimethylmenaquinone methyltransferase family protein.	18.05	63	1
>Os02g0762100 Regulator of ribonuclease-like protein 2.;>Os02g0762100 Regulator of ribonuclease-like protein 2.	17.786	63	1
>Os02g0763200 Galactoside 2-alpha-L-fucosyltransferase (EC 2.4.1.69) (Xyloglucan alpha-(1,2)-fucosyltransferase) (AtFUT1).	65.055	20	1
>Os02g0773200 UspA domain containing protein.	17.877	95	1
>Os02g0783700 Lysine ketoglutarate reductase/saccharopine dehydrogenase.	27.175	99	1
>Os02g0785800 Ribosomal protein L35A.;>Os02g0785800 Ribosomal protein L35A.	12.715	25	1
>Os02g0787100 serine esterase family protein.	51.335	160	1
>Os02g0787800 Diacylglycerol kinase accessory region domain containing protein.	53.977	59	1
>Os02g0789400 9G8-like SR protein (RSZp22 splicing factor).;>Os02g0789400 9G8-like SR protein (RSZp22 splicing factor).	21.023	36	1
>Os02g0802500 H(+)-translocating (Pyrophosphate-ENERGIZED) inorganic pyrophosphatase beta-1 polypeptide (EC 3.6.1.1) (Fragment).;>Os02g0802500 Proton translocating pyrophosphatase.	79.85	47	1
>Os02g0813500 Glutathione reductase, cytosolic (EC 1.8.1.7) (GR) (GRase).;>Os02g0813500 Glutathione reductase, cytosolic.;>Os02g0813500 Glutathione reductase, cytosolic.	53.506	269	1
>Os02g0816500 Tubulin binding cofactor A family protein.	10.299	49	1
>Os02g0817700 3-ketoacyl-CoA thiolase (Fragment).	46.829	252	1
>Os02g0821800 Fibrillarin-2.;>Os02g0821800 Fibrillarin-2.	26.742	209	1
>Os02g0830100 Oligopeptidase A.;>Os02g0830100 protease PrlC candidate1.;>Os02g0830100 Oligopeptidase A.;>Os02g0830100 predicted protein.;>Os02g0830100 predicted protein.	86.217	249	1
>Os03g0101300 Hexose transporter.;>Os03g0101300 Hexose transporter.	56.971	254	1
>Os03g0112101 Adaptin N terminal region family protein, expressed.	44.733	290	1
>Os03g0114800 Protein of unknown function DUF791 family protein.;>Os03g0114800 Major Facilitator superfamily protein.	50.247	444	1
>Os03g0116400 Membrane protein.	35.888	10	1
>Os03g0116500 Constitutive photomorphogenic 11.	49.829	228	1
>Os03g0118800 Hydroxymethylglutaryl-CoA synthase.	51.49	405	1
>Os03g0123100 SUMO E2 conjugating enzyme SCE1.	18.052	154	1
>Os03g0123600 Protein of unknown function Cys-rich family protein.;>Os03g0123600 Protein of unknown function Cys-rich family protein.	30.083	10	1
>Os03g0131200 Catalase, Hydrogen peroxide-induced leaf cell death;>Os03g0131200 Catalase isozyme 2 (EC 1.11.1.6).	56.763	50	1
>Os03g0131300 Ubiquilin domain containing protein.	56.162	66	1
>Os03g0134900 Glutathione S-transferase GSTF14 (Fragment).	35.704	159	1
>Os03g0138700 TGF-beta receptor, type I/II extracellular region family protein.	65.95	285	1
>Os03g0140200 Cytochrome P450 86A1 (EC 1.14.-.-) (CYPLXXXVI) (P450-dependent fatty acid omega-hydroxylase).	25.486	134	1
>Os03g0146300 Cyclin-dependent kinases regulatory subunit.	10.603	28	1
>Os03g0147400 Divalent ion symporter domain containing protein.;>Os03g0147400 cDNA clone:J023091E03, full insert sequence.	60.241	288	1
>Os03g0157600 Heat shock protein Hsp20 domain containing protein.	25.257	75	1
>Os03g0161800 SIPL.;>Os10g0419400 SIPL.;>Os03g0161800 1,2-dihydroxy-3-keto-5-methylthiopentene dioxygenase 2.	23.498	41	1
>Os03g0165800 Vesicle-associated membrane protein 725 (AtVAMP725).	25.252	161	1
>Os03g0179400 Drought-inducible receptor-like cytoplasmic kinase, Drought tolerance, Regulator of grain yield;>Os10g0431900 Serine/threonine protein kinase-related domain containing protein.;>Os10g0431900 Serine/threonine protein kinase-related domain containing protein.;>Os03g0159100 Protein kinase APK1B, chloroplast precursor (EC 2.7.1.-).	46.318	216	1
>Os03g0183300 Pathogenesis-related transcriptional factor and ERF domain containing protein.	35.304	117	1
>Os03g0187800 Protein of unknown function DUF250 domain containing protein.	41.487	390	1
>Os03g0189400 Alcohol dehydrogenase ADH.	40.804	12	1
>Os03g0192500 Sporulation stage II, protein E C-terminal domain containing protein.	58.799	402	1
>Os03g0194300 Uncharacterised conserved protein UCP037471 domain containing protein.	43.733	411	1
>Os03g0202200 Porin-like protein.	29.474	237	1
>Os03g0209000 MFP1 attachment factor 1.	15.618	60	1
>Os03g0224300 HAD-superfamily hydrolase subfamily IIB protein.	85.497	269	1
>Os03g0226400 Metal tolerance protein 4.;>Os03g0226400 Metal tolerance protein 4.	44.703	4	1
>Os03g0239200 Protein of unknown function DUF1423, plant domain containing protein.;>Os03g0239200 Protein of unknown function DUF1423, plant domain containing protein.;>Os03g0239200 Protein of unknown function DUF1423, plant domain containing protein.;>Os03g0239200 CONSTANS interacting protein 6.	78.388	395	1
>Os03g0240500 Toc34-2 protein.;>Os03g0240500 Toc34-2 protein.	36.28	248	1
>Os03g0241200 NHP2-like protein 1 (High mobility group-like nuclear protein 2 homolog 1) ([U4/U6.U5] tri-snRNP 15.5 kDa protein) (OTK27).;>Os10g0124000 Ribosomal protein L7A/RS6 family domain containing protein.	13.932	44	1
>Os03g0241600 Serine/threonine protein kinase-related domain containing protein.	70.897	341	1
>Os03g0243100 Actin-depolymerizing factor 5 (ADF-5) (AtADF5).	16.48	49	1
>Os03g0251500 T-cell immune regulator 1 transcript variant 3 (Fragment).	92.371	188	1
>Os03g0254900 zinc finger (C3HC4-type RING finger) family protein.;>Os03g0254900 Zinc finger, RING/FYVE/PHD-type domain containing protein.;>Os10g0204100 Zinc finger, RING/FYVE/PHD-type domain containing protein.	53.531	416	1
>Os03g0255500 Phosphoenolpyruvate carboxykinase 4 (EC 4.1.1.49) (Fragment).;>Os03g0255500 Phosphoenolpyruvate carboxykinase.	73.203	655	1
>Os03g0265500 COI1 homolog, Jasmonate signaling;>Os03g0265500 Coronatine-insensitive 1.	66.265	347	1
>Os03g0266100 Zinc finger, LIM-type domain containing protein.	21.501	113	1
>Os03g0266700 Src homology-3 domain containing protein.	44.664	178	1
>Os03g0266800 Protein kinase, core domain containing protein.;>Os03g0266800 BRASSINOSTEROID INSENSITIVE 1-associated receptor kinase 1.	65.326	363	1
>Os03g0267800 Zinc finger, LIM-type domain containing protein.	57.171	92	1
>Os03g0268000 Protein phosphatase 1, catalytic gsmms subunit.	36.166	37	1
>Os03g0271200 Chloroplastic outer envelope membrane protein (OEP75) precursor (Outer membrane protein).;>Os03g0271200 Protein TOC75, chloroplastic.;>Os11g0116500 Chloroplastic outer envelope membrane protein (OEP75) precursor (Outer membrane protein).	87.686	769	1
>Os03g0271600 Zinc finger, RING/FYVE/PHD-type domain containing protein.	29.736	117	1
>Os03g0274000 Oxysterol-binding protein family protein.;>Os03g0274000 oxysterol-binding protein.	51.806	320	1
>Os03g0274800 Protein kinase APK1A, chloroplast precursor (EC 2.7.1.-).	40.874	246	1
>Os03g0278300 Transcriptional coactivator-like protein.;>Os03g0278300 ALY protein.;>Os03g0278300 THO complex subunit 4.	27.701	205	1
>Os03g0281600 Ca2+-ATPase.	91.214	688	1
>Os03g0281900 ATP-binding cassette (ABC) transporter, Hypodermal suberization of roots, Salt stress tolerance	86.967	405	1
>Os03g0285900 Splicing factor RSZ33.;>Os05g0120100 Splicing factor RSZ33.;>Os05g0120100 Splicing factor, arginine/serine-rich 6.	37.042	80	1
>Os03g0286500 RNA-binding region containing protein 1 (HSRNASEB) (ssDNA binding protein SEB4) (CLL-associated antigen KW-5). Splice isoform 2.	32.704	46	1
>Os03g0293500 Pyruvate decarboxylase isozyme 3 (EC 4.1.1.1) (PDC) (Fragment).;>Os03g0293500 Pyruvate decarboxylase isozyme 2.;>Os01g0160100 Pyruvate decarboxylase isozyme 2 (EC 4.1.1.1) (PDC) (Fragment).;>Os07g0693100 Pyruvate decarboxylase isozyme 3 (EC 4.1.1.1) (PDC).	64.718	390	1
>Os03g0296400 Eukaryotic translation initiation factor 2 subunit 1 (Eukaryotic translation initiation factor 2 alpha subunit) (eIF-2-alpha) (EIF- 2alpha) (EIF-2A) (Fragment).;>Os03g0296400 Eukaryotic translation initiation factor 2 subunit 1 (Eukaryotic translation initiation factor 2 alpha subunit) (eIF-2-alpha) (EIF- 2alpha) (EIF-2A) (Fragment).;>Os03g0296400 Eukaryotic translation initiation f…	38.234	221	1
>Os03g0305200 Conserved hypothetical protein.	22.374	98	1
>Os03g0307100 Peptidase S9A, oligopeptidase, N-terminal beta-propeller domain containing protein.	103.89	899	1
>Os03g0308200 Armadillo-type fold domain containing protein.	110.31	352	1
>Os03g0330300 Viral attachment protein, fibre shaft repeat containing protein.;>Os03g0330300 cDNA clone:0012-H02, full insert sequence (Fragment).	115.82	115	1
>Os03g0333300 Eukaryotic translation initiation factor 2 beta subunit (eIF-2-beta) (P38).;>Os03g0333300 eukaryotic translation initiation factor 2 beta subunit.	30.548	206	1
>Os03g0340500 Sucrose synthase (EC 2.4.1.13).;>Os03g0340500 sucrose synthase2.	92.216	537	1
>Os03g0348900 Ring finger E3 ubiquitin ligase, Abiotic stress tolerance	29.863	241	1
>Os03g0349000 Nucleoporin interacting component family protein.	96.55	55	1
>Os03g0351500 Superoxide dismutase.	15.251	127	1
>Os03g0352300 Nucleolar protein.;>Os07g0661800 Nucleolar protein Nop56.	61.331	378	1
>Os03g0358100 Glutathione peroxidase.	19.234	23	1
>Os03g0359000 Ubiquitin interacting motif domain containing protein.	49.593	432	1
>Os03g0367101 cytochrome P450 flavonoid 3',5'-hydroxylase.	31.374	100	1
>Os03g0370400 Protein of unknown function DUF679 family protein.	20.481	192	1
>Os03g0382100 Thiolase-like, subgroup domain containing protein.	50.908	327	1
>Os03g0402000 TRAPP I complex, Bet3 domain containing protein.;>Os07g0642300 TRAPP I complex, Bet3 domain containing protein.	20.926	68	1
>Os03g0402400 Ribosome-associated protein p40-like.	21.023	131	1
>Os03g0405500 PDI-like protein.;>Os03g0405500 Hypothetical conserved gene.	63.288	458	1
>Os03g0407000 von Willebrand factor, type A domain containing protein.	39.888	247	1
>Os03g0409400 mps one binder kinase activator-like 1A.;>Os10g0396300 MOB1.;>Os03g0577200 Mps one binder kinase activator-like 1A (Mob1 homolog 1A) (Mob1A) (Mob1B) (Protein Mob4A).	28.475	49	1
>Os03g0424500 40S ribosomal protein S19-3.;>Os03g0424800 40S ribosomal protein S19-3.	16.387	112	1
>Os03g0448600 WD40 repeat-like domain containing protein.	37.466	95	1
>Os03g0582200 SCAMP family protein.;>Os03g0582200 SCAMP family protein.	35.104	95	1
>Os03g0619400 Chaperone, tailless complex polypeptide 1 domain containing protein.	57.228	243	1
>Os03g0627500 KH domain containing protein, expressed.	54.819	217	1
>Os03g0650800 Protein of unknown function DUF593 family protein.	55.394	361	1
>Os03g0655200 Membrin 11 (AtMEMB11) (Golgi SNAP receptor complex member 2-1) (27 kDa Golgi SNARE protein).	27.137	182	1
>Os03g0657100 Armadillo-like helical domain containing protein.	88.482	192	1
>Os03g0666200 Rac/Rop guanine nucleotide exchange factor, Regulation of immune responses	54.56	207	1
>Os03g0670700 Glycine-rich protein.	15.902	72	1
>Os03g0681400 Ubiquitin-conjugating enzyme E2-18 kDa (EC 6.3.2.19) (Ubiquitin- conjugating enzyme 15) (Ubiquitin-protein ligase) (Ubiquitin carrier protein) (PM42).	18.298	14	1
>Os03g0696000 Harpin-induced 1 domain containing protein.	24.427	3	1
>Os03g0700400 LOX4 (Fragment).	14.486	84	1
>Os03g0710000 Protein of unknown function DUF292, eukaryotic domain containing protein.;>Os03g0710000 Protein of unknown function DUF292, eukaryotic domain containing protein.	38.901	155	1
>Os03g0710900 CCAAT displacement protein-related / CDP-related.	80.5	127	1
>Os03g0711400 Coatomer alpha subunit.;>Os03g0711500 cDNA clone:J023075G08, full insert sequence.;>Os03g0711400 cDNA clone:J023075G08, full insert sequence.	136.38	237	1
>Os03g0717000 TMK protein precursor.;>Os03g0717000 TMK protein.	89.695	646	1
>Os03g0717600 Zinc finger, C2H2-type matrin domain containing protein.	59.84	462	1
>Os03g0721200 Armadillo-like helical domain containing protein.;>Os03g0721200 HEAT repeat family protein, expressed.	135.93	901	1
>Os03g0721300 Protein of unknown function DUF946, plant family protein.	62.409	108	1
>Os03g0721900 Histone H2A.	16.972	142	1
>Os03g0724100 Phosphatidylinositol transfer protein-like, N-terminal domain containing protein.	34.667	227	1
>Os03g0726500 Protein of unknown function DUF81 domain containing protein.	51.845	215	1
>Os03g0736700 GRAM domain containing protein.;>Os03g0736700 GRAM domain containing protein.	26.404	198	1
>Os03g0744600 Ripening-associated protein (Fragment).	26.433	11	1
>Os03g0751100 Iron-deficiency-regulated oligopeptide transporter, Iron homeostasis	83.445	5	1
>Os03g0755100 Half-size ABC transporter, Internal detoxification of aluminum;>Os03g0755900 ABC transporter B family member 25.	69.199	436	1
>Os03g0756000 60S ribosomal protein L13a-4.;>Os03g0755700 Ribosomal protein L13a.;>Os11g0425800 60S ribosomal protein L13a.	23.616	130	1
>Os03g0760600 TIP41-like protein family protein.	32.546	17	1
>Os03g0773150 40S ribosomal protein S29.;>Os11g0634500 40S ribosomal protein S29.;>Os12g0508300 40S ribosomal protein S29.	6.4144	48	1
>Os03g0780400 Actin-depolymerizing factor 6 (ADF-6) (AtADF6).	16.794	30	1
>Os03g0780500 inosine-5-monophosphate dehydrogenase 2.	51.957	425	1
>Os03g0786100 Glycolate oxidase (EC 1.1.3.15) (Fragment).;>Os03g0786100 Glycolate oxidase (EC 1.1.3.15) (Fragment).;>Os08g0198700 Glycolate oxidase (EC 1.1.3.15) (Fragment).;>Os08g0198700 Glycolate oxidase (EC 1.1.3.15) (Fragment).	40.383	231	1
>Os03g0791500 25.3 kDa vesicle transport protein.;>Os08g0307300 25.3 kDa vesicle transport protein.;>Os01g0234800 25.3 kDa vesicle transport protein.;>Os06g0198800 25.3 kDa vesicle transport protein.	25.425	45	1
>Os03g0794700 40S ribosomal protein S18.;>Os07g0173501 40S ribosomal protein S18.;>Os07g0173700 40S ribosomal protein S18.;>Os07g0174200 40S ribosomal protein S18.	17.662	106	1
>Os03g0798400 Prenylated rab acceptor PRA1 family protein.	23.8	26	1
>Os03g0798600 40S ribosomal protein S15 (Fragment).	17.328	74	1
>Os03g0800000 nitrate and chloride transporter.;>Os03g0800000 Nitrate and chloride transporter.	67.393	627	1
>Os03g0805200 RNA helicase (Fragment).	67.665	480	1
>Os03g0808300 Remorin, C-terminal region domain containing protein.	30.997	196	1
>Os03g0811900 ADP-ribosylation factor.;>Os07g0223100 ADP-ribosylation factor 1.;>Os07g0223400 ADP-ribosylation factor 1.;>Os01g0265100 ADP-ribosylation factor.	20.653	142	1
>Os03g0815100 OsNAC6 protein.;>Os01g0816100 NAC domain protein.;>Os01g0884300 No apical meristem (NAM) protein domain containing protein.;>Os07g0225300 OsNAC3 protein.	35.177	82	1
>Os03g0815200 Methylenetetrahydrofolate reductase (EC 1.5.1.20).;>Os03g0815200 Methylenetetrahydrofolate reductase.;>Os03g0815200 Methylenetetrahydrofolate reductase.	66.43	430	1
>Os03g0817200 Amino acid transporter, transmembrane domain containing protein.	43.571	6	1
>Os03g0817900 Protein of unknown function DUF231, plant domain containing protein.	49.943	3	1
>Os03g0823000 Resistance protein candidate (Fragment).	75.11	541	1
>Os03g0825300 Serine/threonine protein kinase domain containing protein.;>Os03g0825300 Serine/threonine protein kinase domain containing protein.;>Os03g0825300 Serine/threonine protein kinase domain containing protein.	54.192	64	1
>Os03g0825600 Hypothetical conserved gene.;>Os03g0825600 Conserved hypothetical protein.	52.673	4	1
>Os03g0843300 Late embryogenesis abundant protein 2 family protein.;>Os03g0843300 Late embryogenesis abundant protein 2 family protein.	34.798	39	1
>Os03g0850700 Phosphatidylinositol phosphatidylcholine transfer protein sec14 cytosolic-like protein.;>Os03g0850700 Phosphatidylinositol phosphatidylcholine transfer protein sec14 cytosolic-like protein.	30.159	243	1
>Os03g0858400 WD40 repeat-like domain containing protein.	47.251	291	1
>Os04g0102700 N-acylethanolamine amidohydrolase.	66.547	505	1
>Os04g0103300 Protein of unknown function DUF1751, integral membrane, eukaryotic domain containing protein.;>Os04g0103300 Protein of unknown function DUF1751, integral membrane, eukaryotic domain containing protein.;>Os04g0103300 Protein of unknown function DUF1751, integral membrane, eukaryotic domain containing protein.	34.785	282	1
>Os04g0201000 OSIGBa0113K06.10 protein.	127.93	730	1
>Os04g0223000 Sec1-like protein family protein.	67.743	30	1
>Os04g0233400 Arabidopsis thaliana (Fragment).;>Os04g0233400 cDNA clone:006-302-B10, full insert sequence.;>Os07g0448200 cDNA clone:J023132K03, full insert sequence.	29.963	3	1
>Os04g0244800 Heavy metal transport/detoxification protein domain containing protein.	17.22	62	1
>Os04g0249500 H0211A12.6 protein.;>Os04g0309600 Sucrose synthase.	96.477	839	1
>Os04g0281900 Uncharacterised protein family UPF0497, trans-membrane plant subgroup domain containing protein.;>Os04g0281900 OSIGBa0131F24.1 protein.	22.131	3	1
>Os04g0359100 Alcohol dehydrogenase superfamily, zinc-containing protein.;>Os04g0358000 OSIGBa0104J13.1 protein.	34.893	311	1
>Os04g0377932 Gonidia forming protein GlsA.	28.619	173	1
>Os04g0386600 Pyruvate/Phosphoenolpyruvate kinase, catalytic core domain containing protein.;>Os04g0386600 Pyruvate/Phosphoenolpyruvate kinase, catalytic core domain containing protein.	41.319	221	1
>Os04g0388500 Ankyrin domain containing protein.	112.06	293	1
>Os04g0390100 Heavy metal transport/detoxification protein domain containing protein.	42.248	207	1
>Os04g0393300 Membrane-anchored ubiquitin-fold protein, HCG-1 domain containing protein.;>Os04g0393300 OSIGBa0145N07.12 protein.	14.436	85	1
>Os04g0402100 Calnexin (Fragment).;>Os04g0402100 calnexin.	60.729	514	1
>Os04g0408600 Protein of unknown function DUF662 family protein.	19.392	163	1
>Os04g0412800 Thioredoxin fold domain containing protein.	47.773	335	1
>Os04g0430600 OSIGBa0160I14.1 protein.	35.224	88	1
>Os04g0432000 Serine/threonine protein kinase, Hyperosmotic stress response	41.325	8	1
>Os04g0444200 Calmodulin-binding protein 60-B (Fragment).;>Os02g0562300 Calmodulin binding protein-like family protein.	72.72	77	1
>Os04g0449900 RNA Binding Protein 47.	41.807	281	1
>Os04g0450100 Protein of unknown function DUF341 domain containing protein.;>Os04g0450100 H0818E04.16 protein.	27.496	213	1
>Os04g0451200 UDP-glucuronosyl/UDP-glucosyltransferase family protein.;>Os04g0451200 H0815C01.4 protein.	54.068	489	1
>Os04g0452700 Monosaccharide transporter 1.	55.24	258	1
>Os04g0466600 Agmatine deiminase domain containing protein.	42.452	13	1
>Os04g0481600 WD-40 repeat containing protein.	53.705	482	1
>Os04g0485300 Glucose-6-phosphate dehydrogenase.;>Os04g0485300 Glucose-6-phosphate dehydrogenase.;>Os04g0485300 Glucose-6-phosphate 1-dehydrogenase.	57.698	88	1
>Os04g0492100 H0425E08.1 protein.	53.432	352	1
>Os04g0501200 H0311C03.4 protein.	41.376	128	1
>Os04g0501600 AT hook, DNA-binding, conserved site domain containing protein.;>Os04g0501600 H0311C03.6 protein.	92.506	681	1
>Os04g0508200 Isocitrate/isopropylmalate dehydrogenase domain containing protein.	53.557	181	1
>Os04g0511200 EFA27 for EF hand, abscisic acid, 27kD.	27.414	8	1
>Os04g0521100 Major intrinsic protein family protein.	30.416	3	1
>Os04g0531500 Concanavalin A-like lectin/glucanase domain containing protein.;>Os12g0606000 Protein kinase domain containing protein.;>Os12g0454800 Receptor-like serine/threonine kinase, Cytokinin signaling;>Os08g0124600 J065032N17, full insert sequence.;>Os06g0328400 Protein kinase, catalytic domain domain containing protein.;>Os08g0124000 Hypothetical conserved gene.;>Os04g0288500 Protein kinas…	79.791	643	1
>Os04g0545700 Transferase family protein.	40.539	135	1
>Os04g0546500 Oleosin.;>Os04g0546500 Oleosin.	15.199	135	1
>Os04g0560700 Conserved hypothetical protein.	13.113	30	1
>Os04g0561500 Prolyl endopeptidase (EC 3.4.21.26) (Post-proline cleaving enzyme) (PE).;>Os04g0561500 Prolyl endopeptidase (EC 3.4.21.26) (Post-proline cleaving enzyme) (PE).	82.691	691	1
>Os04g0569900 IQ calmodulin-binding region domain containing protein.	50.139	80	1
>Os04g0601700 Vacuolar ATP synthase subunit G 1 (EC 3.6.3.14) (V-ATPase G subunit 1) (Vacuolar proton pump G subunit 1).;>Os04g0601700 Vacuolar ATP synthase subunit G 1 (EC 3.6.3.14) (V-ATPase G subunit 1) (Vacuolar proton pump G subunit 1).	12.275	73	1
>Os04g0605500 P-type IIB Ca(2+) ATPase, Stress tolerance;>Os04g0605500 Calcium-transporting ATPase 8, plasma membrane-type (EC 3.6.3.8) (Ca(2+)-ATPase isoform 8).;>Os04g0605500 P-type ATPase (Fragment).	117.66	747	1
>Os04g0605900 60S ribosomal protein L7-2.	28.361	7	1
>Os04g0606200 OSIGBa0113I13.1 protein.	7.602	21	1
>Os04g0611200 OSIGBa0152L12.11 protein.	36.639	325	1
>Os04g0616300 H0525G02.10 protein.;>Os04g0616400 H0525G02.11 protein.;>Os04g0616600 Serine/threonine protein kinase-related domain containing protein.;>Os04g0616500 H0525G02.11 protein.;>Os04g0616700 H0525G02.12 protein.;>Os04g0616700 H0525G02.12 protein.	111.6	843	1
>Os04g0624000 Symbiosis-related like protein.;>Os07g0512200 Symbiosis-related like protein.	13.733	25	1
>Os04g0629500 Thioredoxin h.;>Os04g0629500 Thioredoxin h.	14.672	7	1
>Os04g0636900 RNA-binding region RNP-1 (RNA recognition motif) domain containing protein.;>Os04g0636900 RNA-binding region RNP-1 (RNA recognition motif) domain containing protein.	52.204	149	1
>Os04g0641400 H0423H10.3 protein.;>Os04g0641400 H0423H10.3 protein.	31.198	172	1
>Os04g0643100 Vacuolar ATP synthase subunit D (EC 3.6.3.14) (V-ATPase D subunit) (Vacuolar proton pump D subunit).;>Os04g0643100 Vacuolar ATP synthase subunit D (EC 3.6.3.14) (V-ATPase D subunit) (Vacuolar proton pump D subunit).	29.18	245	1
>Os04g0649700 Serine/threonine protein kinase-related domain containing protein.;>Os04g0649700 Serine/threonine protein kinase-related domain containing protein.;>Os04g0649700 H0212B02.5 protein.;>Os04g0649700 H0212B02.5 protein.	75.645	374	1
>Os04g0653400 NADPH-cytochrome P450 reductase (Fragment).;>Os08g0243500 NADPH-cytochrome P450 oxydoreductase isoform 2.;>Os08g0243500 NADPH--cytochrome P450 reductase.	76.171	402	1
>Os04g0658600 Nucleolar, Nop52 family protein.	59.582	504	1
>Os04g0663300 PHD finger-like domain protein 5A (Splicing factor 3B associated 14 kDa protein) (SF3b14b).;>Os05g0367000 PHD finger-like domain protein 5A (Splicing factor 3B associated 14 kDa protein) (SF3b14b).	12.414	95	1
>Os04g0663700 OSIGBa0099L20.7 protein.	57.688	416	1
>Os04g0670200 Granulin domain containing protein.;>Os04g0670200 Oryzain beta chain precursor (EC 3.4.22.-).	52.867	353	1
>Os04g0675500 Itm1 protein.;>Os04g0675500 Itm1 protein.	80.731	457	1
>Os04g0677300 Harpin-induced 1 domain containing protein.	27.789	26	1
>Os04g0683100 Cleavage and polyadenylation specificity factor 5.;>Os04g0683100 Cleavage and polyadenylation specificity factor 5.	23.14	28	1
>Os04g0684900 Component of the CCR4-NOTcomplex, Deadenylase, Component of the plant P-body, Deadenylation (poly(A) tail shortening), Development and stress response;>Os04g0684900 Component of the CCR4-NOTcomplex, Deadenylase, Deadenylation (poly(A) tail shortening), Development and stress response	36.632	266	1
>Os04g0687900 T24D18.17 protein (Tubby-like protein TULP8).;>Os04g0687900 T24D18.17 protein (Tubby-like protein TULP8).	51.529	339	1
>Os04g0689500 H0814G11.12 protein.;>Os04g0689500 H0814G11.12 protein.	38.908	137	1
>Os04g0690300 H0814G11.17 protein.	52.223	275	1
>Os05g0103600 Ankyrin-like protein.	49.067	299	1
>Os05g0105050 Hypothetical conserved gene.	10.802	31	1
>Os05g0110000 Zinc finger, RING/FYVE/PHD-type domain containing protein.	36.25	121	1
>Os05g0113300 Cation/H+ exchanger domain containing protein.	89.689	755	1
>Os05g0114000 PRLI-interacting factor F (Fragment).	24.225	18	1
>Os05g0122800 Tetraspanin domain containing protein.;>Os05g0122800 Tetraspanin domain containing protein.	32.882	286	1
>Os05g0123200 IQD1.;>Os05g0123200 IQD1.;>Os05g0123200 IQ calmodulin-binding region domain containing protein.	52.035	186	1
>Os05g0125200 Concanavalin A-like lectin/glucanase, subgroup domain containing protein.	79.906	409	1
>Os05g0128200 Hypothetical conserved gene.;>Os05g0128200 Transposable element Mu1 sequence.	63.235	18	1
>Os05g0130200 Conserved hypothetical protein.	8.6354	40	1
>Os05g0132100 AMP-dependent synthetase and ligase domain containing protein.;>Os05g0132100 cDNA clone:001-200-C01, full insert sequence.;>Os05g0132100 cDNA clone:001-200-C01, full insert sequence.	74.915	649	1
>Os05g0141700 Phosphoglycerate mutase domain containing protein.	34.426	57	1
>Os05g0145000 Ring finger protein (Fragment).	43.017	225	1
>Os05g0149600 predicted protein.	30.206	206	1
>Os05g0154700 Kinesin heavy chain (Fragment).;>Os01g0625200 kinesin motor family protein.	51.953	119	1
>Os05g0157200 UspA domain containing protein.	18.004	80	1
>Os05g0169000 Thioredoxin-like protein.;>Os01g0168200 Thioredoxin-like protein.;>Os05g0169000 Thioredoxin h-like protein.	14.815	30	1
>Os05g0169600 Serine/threonine protein kinase domain containing protein.	24.379	170	1
>Os05g0172300 Domain of unknown function DUF632 domain containing protein.	80.564	696	1
>Os05g0178300 Cadmium tolerant 1.	6.3244	13	1
>Os05g0179300 Transferase family protein.;>Os01g0179000 Transferase family protein.	47.159	8	1
>Os05g0222200 ABC transporter-like domain containing protein.;>Os05g0222200 ABC transporter-like domain containing protein.	77.378	323	1
>Os05g0227700 Eukaryotic translation initiation factor 3 subunit 6-interacting protein.;>Os05g0227700 Eukaryotic translation initiation factor 3 subunit 6-interacting protein.;>Os05g0227700 Eukaryotic translation initiation factor 3 subunit 6-interacting protein.	61.328	503	1
>Os05g0230700 Auxin-responsive protein IAA17.;>Os05g0230700 Auxin-responsive protein IAA17.	27.471	128	1
>Os05g0238200 Ubiquitin ligase SINAT5 (EC 6.3.2.-) (Seven in absentia homolog 5).;>Os02g0293400 Ubiquitin ligase SINAT5 (EC 6.3.2.-) (Seven in absentia homolog 5). Splice isoform 2.;>Os01g0234900 Ubiquitin ligase SINAT5 (EC 6.3.2.-) (Seven in absentia homolog 5). Splice isoform 2.	39.185	149	1
>Os05g0256000 TGF-beta receptor-interacting protein 1.	36.083	146	1
>Os05g0256500 Protein kinase, catalytic domain domain containing protein.	70.854	374	1
>Os05g0272900 B-cell receptor-associated 31-like family protein.	25.221	126	1
>Os05g0278500 Transferase family protein.	47.366	54	1
>Os05g0295800 Glyoxalase I (EC 4.4.1.5).	21.329	28	1
>Os05g0306000 GOLD domain containing protein.	49.713	20	1
>Os05g0336200 predicted protein.	13.97	6	1
>Os05g0339000 VHS domain containing protein.	64.433	229	1
>Os05g0339200 Tubby, C-terminal domain containing protein.	20.7	127	1
>Os05g0372100 protein kinase family protein.;>Os05g0372100 protein kinase family protein.;>Os05g0372100 Receptor protein kinase-like protein.;>Os05g0372100 protein kinase family protein.	53.704	197	1
>Os05g0373400 Ribonucleoprotein, BRUNO-like domain containing protein.;>Os05g0373400 cDNA clone:J033067B10, full insert sequence.	50.213	415	1
>Os05g0373700 Nascent polypeptide-associated complex alpha subunit-like protein 3 (NAC-alpha-like protein 3) (Alpha-NAC-like protein 3).	22.277	8	1
>Os05g0386900 Hypothetical conserved gene.	19.293	18	1
>Os05g0409000 UBA-like domain containing protein.	74.308	322	1
>Os05g0410900 peptide transporter PTR2.	65.488	278	1
>Os05g0414700 BRASSINOSTEROID INSENSITIVE 1-associated receptor kinase 1.	67.236	284	1
>Os05g0437300 Nucleotide-binding, alpha-beta plait domain containing protein.	49.754	357	1
>Os05g0449600 glycosyl hydrolase family 3 protein.	34.179	128	1
>Os05g0455500 Delta 1-pyrroline-5-carboxylate synthetase (P5CS).;>Os05g0455500 Delta-1-pyrroline-5-carboxylate synthetase.	77.744	529	1
>Os05g0473500 Exo70 exocyst complex subunit family protein.;>Os05g0473500 protein binding protein.	65.443	595	1
>Os05g0474400 Prenylated rab acceptor PRA1 family protein.	23.019	46	1
>Os05g0476200 DNA replication licensing factor MCM3 homolog (Replication origin activator) (ROA protein) (Fragment).;>Os05g0476200 DNA replication licensing factor MCM3 homolog (Replication origin activator) (ROA protein) (Fragment).	85.401	596	1
>Os05g0490700 SET domain protein SDG111.	73.563	19	1
>Os05g0503000 Secretory carrier membrane protein.	31.542	70	1
>Os05g0510100 Protein of unknown function DUF567 family protein.	24.769	106	1
>Os05g0521300 kinesin motor protein-related.;>Os01g0744000 Kinesin heavy chain (Fragment).;>Os01g0744000 Kinesin heavy chain (Fragment).	112.52	629	1
>Os05g0522600 Leucine-rich repeat, plant specific containing protein.	108.75	677	1
>Os05g0529400 ubiquitin domain containing 1.	12.617	52	1
>Os05g0543400 Farnesyl diphosphate synthase (Fragment).;>Os05g0543400 Farnesyl diphosphate synthase (Fragment).	40.634	60	1
>Os05g0545000 Phosphatidylinositol transfer-like protein IV.;>Os05g0545000 Phosphatidylinositol transfer-like protein III.	70.003	237	1
>Os05g0548100 VIP1 protein.	21.685	61	1
>Os05g0548900 Phosphoethanolamine methyltransferase.	56.45	173	1
>Os05g0555800 60S ribosomal protein L35a-3.;>Os05g0556900 Ribosomal protein L35Ae family protein.;>Os05g0556900 60S ribosomal protein l33-b (Fragment).	12.762	25	1
>Os06g0102100 Cytochrome P450 93G2 protein (CYP93G2), flavanone 2-hydroxylase (F2H), C-glycosylflavone biosynthesis	56.68	98	1
>Os06g0103500 Acyl-coenzyme A oxidase 1, peroxisomal (EC 1.3.3.6) (AOX 1) (Long- chain acyl-CoA oxidase) (AtCX1).;>Os06g0103500 Acyl-coenzyme A oxidase 1, peroxisomal (EC 1.3.3.6) (AOX 1) (Long- chain acyl-CoA oxidase) (AtCX1).;>Os06g0103500 Acyl-CoA dehydrogenase (Fragment).;>Os06g0103500 predicted protein.	74.393	299	1
>Os06g0111500 Cytosolic 6-phosphogluconate dehydrogenase.;>Os06g0111500 6-phosphogluconate dehydrogenase, decarboxylating.	52.721	366	1
>Os06g0111800 CSLD2 (Fragment).;>Os06g0111800 CSLD2 (Fragment).;>Os06g0111800 cDNA clone:001-123-B04, full insert sequence.	130.14	551	1
>Os06g0112200 Purine and other phosphorylases, family 1 protein.	27.456	158	1
>Os06g0127000 Peroxisomal biogenesis factor 11 family protein.;>Os06g0127000 Peroxisomal biogenesis factor 11 family protein.;>Os06g0127000 Peroxisomal biogenesis factor 11 family protein.	25.888	160	1
>Os06g0129000 Hypothetical conserved gene.	41.468	72	1
>Os06g0129900 Cytochrome P450 CYPD.;>Os06g0129900 cytochrome P450.	60.016	267	1
>Os06g0136000 Hypersensitive-induced reaction protein 4.;>Os06g0136000 Hypersensitive-induced reaction protein 4.	32.14	128	1
>Os06g0142200 Early nodulin.;>Os06g0142350 Early nodulin.;>Os06g0141600 Early nodulin 93 ENOD93 protein family protein.;>Os06g0142200 cDNA clone:J033147G13, full insert sequence.	12.307	29	1
>Os06g0142300 Early nodulin 93 ENOD93 protein family protein.;>Os06g0141700 Early nodulin.	12.167	29	1
>Os06g0152100 Profilin-2.	14.133	87	1
>Os06g0154500 Mitogen-activated protein kinase, Brassinosteroid (BR) signaling and homeostasis, Regulation of grain size and plant height;>Os03g0285800 MAP Kinase.;>Os03g0285800 MAP Kinase.	44.858	105	1
>Os06g0160400 Proline-rich cell wall protein-like.	24.676	146	1
>Os06g0192800 RING-H2 finger protein ATL1R (RING-H2 finger protein ATL8).	33.452	124	1
>Os06g0211300 Short-chain dehydrogenase/reductase SDR domain containing protein.;>Os02g0765800 peroxisomal multifunctional enzyme type 2.	13.264	7	1
>Os06g0221200 Annexin p33.	35.72	168	1
>Os06g0224500 Mitochodrial transcription termination factor-related family protein.	42.392	284	1
>Os06g0226600 TB2/DP1 and HVA22 related protein family protein.;>Os06g0226600 TB2/DP1 and HVA22 related protein family protein.	22.517	161	1
>Os06g0232100 Hypothetical conserved gene.	40.181	104	1
>Os06g0260500 3-ketoacyl-CoA synthase.	57.414	362	1
>Os06g0264200 Zinc finger, B-box domain containing protein.	51.73	16	1
>Os06g0297700 predicted protein.	68.514	6	1
>Os06g0300500 Steroid nuclear receptor, ligand-binding domain containing protein.	63.088	548	1
>Os06g0305200 Nucleoporin, non-repetitive/WGA-negative domain containing protein.	161.05	770	1
>Os06g0326400 Phosphofructokinase domain containing protein.	67.558	76	1
>Os06g0473800 Oleosin family protein.	16.414	138	1
>Os06g0489500 CMP/dCMP deaminase, zinc-binding domain containing protein.	179.79	239	1
>Os06g0506600 Ubiquitin carrier protein.	7.684	56	1
>Os06g0531200 ThiJ/PfpI domain containing protein.;>Os06g0531200 Hypothetical conserved gene.	41.693	349	1
>Os06g0554800 ABC transporter (PDR5-like) isolog (PDR1 ABC transporter).;>Os06g0554800 Isoform 2 of Pleiotropic drug resistance protein 12.	132.56	860	1
>Os06g0556000 Amino acid permease, Transport of amino acids	52.783	108	1
>Os06g0560400 Protein of unknown function DUF862, eukaryotic domain containing protein.	23.557	212	1
>Os06g0589300 ABC transporter-like domain containing protein.	106.25	940	1
>Os06g0589500 Conserved hypothetical protein.	37.375	263	1
>Os06g0597000 Auxin responsive protein IAA-Re.	20.468	98	1
>Os06g0598900 Serine-threonine kinase receptor-associated protein (UNR-interacting protein) (WD-40 repeat protein PT-WD) (MAP activator with WD repeats).;>Os02g0205400 WD40 repeat, region domain containing protein.	37.263	187	1
>Os06g0601100 Conserved hypothetical protein.	16.133	35	1
>Os06g0603600 SPX domain-containing protein, Phosphate (Pi) homeostasis;>Os06g0603600 SPX domain-containing protein, Phosphate (Pi) homeostasis	33.111	99	1
>Os06g0604200 Phospholipase D.;>Os06g0604300 Phospholipase D.;>Os03g0391400 Phospholipase D nu-2 (Fragment).	92.513	819	1
>Os06g0634600 SEP domain containing protein.	47.491	290	1
>Os06g0638500 Tyrosine protein kinase domain containing protein.	91.686	438	1
>Os06g0643300 Development protein-like protein.;>Os06g0643300 Development protein-like protein.	22.842	93	1
>Os06g0660700 Ubiquitin carrier protein.;>Os06g0660700 Ubiquitin carrier protein.	30.824	130	1
>Os06g0665800 heavy metal ATPase.;>Os06g0665800 P-type heavy-metal ATPase, Metal efflux transport	107.36	230	1
>Os06g0671800 patellin-5.	39.69	110	1
>Os06g0695800 Phosphate transport system permease protein 1 domain containing protein.;>Os06g0695800 Bacterial-type ATP binding cassette (ABC) transporter, Al tolerance	36.977	305	1
>Os06g0697400 DNA-directed RNA polymerases I, II, and III 17.1 kDa polypeptide.	11.74	71	1
>Os06g0700700 P-Type heavy metal ATPase, Delivery of Zinc to developing tissues;>Os06g0700700 P1B-type heavy metal transporting ATPase.	115.97	65	1
>Os06g0707200 Glycosyltransferase AER61, uncharacterized domain containing protein.	52.519	2	1
>Os06g0708600 Zinc finger, C2H2-like domain containing protein.	11.705	18	1
>Os06g0714500 ATPase, AAA-type, core domain containing protein.	43.695	330	1
>Os06g0717200 Serine/threonine protein kinase domain containing protein.	105.51	919	1
>Os07g0100200 PDX1-like protein 4.;>Os10g0100700 Vitamin B6 biosynthesis protein family protein.;>Os11g0708500 Vitamin B6 biosynthesis protein family protein.	33.736	174	1
>Os07g0106200 Hexose transporter.;>Os07g0106200 Monosaccharide transporter 3.	56.764	267	1
>Os07g0109500 Ribosomal protein L13 family protein.	23.672	130	1
>Os07g0114300 Protein of unknown function DUF1909 domain containing protein.	8.5419	24	1
>Os07g0141400 23 kDa polypeptide of photosystem II.;>Os07g0141400 23 kDa polypeptide of photosystem II.	26.939	211	1
>Os07g0151200 Sugar/inositol transporter domain containing protein.	63.073	592	1
>Os07g0155600 Nramp ion-transporter family protein, Ethylene signaling pathway;>Os07g0156732 EIN2.;>Os07g0157401 EIN2.	138.21	1053	1
>Os07g0163800 predicted protein.	34.645	291	1
>Os07g0172500 DNA-directed RNA polymerase II 13.6 kDa polypeptide (EC 2.7.7.6).	14.078	117	1
>Os07g0177300 Uncharacterised protein family UPF0005 domain containing protein.	27.27	6	1
>Os07g0180900 60S ribosomal protein L4.	44.738	176	1
>Os07g0193200 Ankyrin repeat containing protein.	61.336	29	1
>Os07g0201100 Coatomer gamma subunit (Gamma-coat protein) (Gamma-COP).	98.553	216	1
>Os07g0211400 Kinase associated protein phosphatase.;>Os03g0173500 Kinase associated protein phosphatase.;>Os03g0173500 Kinase associated protein phosphatase.	59.256	333	1
>Os07g0211800 Protein of unknown function DUF1749 family protein.	37.652	70	1
>Os07g0222300 EIF3e.;>Os07g0222300 Eukaryotic initiation factor 3e.	51.306	41	1
>Os07g0233300 Nucleic acid binding protein-like.;>Os07g0233300 PHD finger protein.	27.404	19	1
>Os07g0236800 Snf7 family protein.;>Os11g0703400 BRI1-KD interacting protein 109.;>Os11g0703400 BRI1-KD interacting protein 109.	25.146	41	1
>Os07g0442900 Uncharacterised protein family UPF0497, trans-membrane plant subgroup domain containing protein.	21.642	15	1
>Os07g0448100 Plasma membrane integral protein ZmPIP2-6.	29.935	3	1
>Os07g0448800 Aquaporin.	30.285	3	1
>Os07g0450000 60S ribosomal protein L44.;>Os07g0450000 60S ribosomal protein L44.;>Os07g0523100 60S ribosomal protein L44.;>Os07g0523150 60S ribosomal protein L44.;>Os07g0523300 60S ribosomal protein L44.;>Os07g0523500 60S ribosomal protein L44.;>Os07g0523700 60S ribosomal protein L44.;>Os07g0523300 60S ribosomal protein L44.;>Os07g0523500 60S ribosomal protein L44.;>Os07g0523700 60S ribosomal pr…	12.138	86	1
>Os07g0463400 RES protein.	38.923	353	1
>Os07g0483500 Phosphoribosyltransferase (Fragment).;>Os07g0483500 Phosphoribosyltransferase (Fragment).;>Os07g0483500 Phosphoribosyltransferase (Fragment).	116.38	553	1
>Os07g0492000 Nucleoside diphosphate kinase I (EC 2.7.4.6) (NDK I) (NDP kinase I) (NDPK I).	16.861	9	1
>Os07g0495100 Protein kinase beta subunit (regulatory subunit), Regulation of phosphate transporters;>Os10g0564900 Protein kinase CK2 regulatory subunit CK2B2.	31.391	195	1
>Os07g0497400 Transglutaminase-like domain containing protein.	50.512	378	1
>Os07g0502200 Multi antimicrobial extrusion protein MatE family protein.	51.372	11	1
>Os07g0520400 Potyviral helper component protease-interacting protein 2.	95.458	216	1
>Os07g0529800 Protein translation factor SUI1 homolog (GOS2 protein).;>Os01g0794500 Translation initiation factor SUI1 domain containing protein.;>Os05g0498400 Protein translation factor SUI1.;>Os05g0498400 Protein translation factor SUI1.	12.731	111	1
>Os07g0544800 Oxygen-evolving enhancer protein 3-2, chloroplast precursor (OEE3) (16 kDa subunit of oxygen evolving system of photosystem II) (OEC 16 kDa subunit) (Ferredoxin-NADP reductase binding protein) (BP).	22.981	215	1
>Os07g0546000 Isopentenyl pyrophosphate:dimethyllallyl pyrophosphate isomerase (EC 5.3.3.2) (Fragment).	27.341	18	1
>Os07g0549700 Armadillo-like helical domain containing protein.	13.038	13	1
>Os07g0563000 D-erythro-sphingosine kinase/ diacylglycerol kinase.	5.7373	7	1
>Os07g0563800 Arf GTPase activating protein family protein.;>Os07g0563800 Arf GTPase activating protein family protein.;>Os07g0563800 ARF GAP-like zinc finger-containing protein ZIGA3.;>Os07g0563800 ARF GAP-like zinc finger-containing protein ZIGA3.	51.002	170	1
>Os07g0565400 SRF8 (STRUBBELIG-RECEPTOR FAMILY 8).	11.683	61	1
>Os07g0568000 Apolipophorin III-like domain containing protein.;>Os07g0568000 Apolipophorin III-like domain containing protein.	87.039	35	1
>Os07g0569100 Remorin, C-terminal region domain containing protein.	34.095	228	1
>Os07g0582400 Proton myo-inositol cotransporter.	54.416	256	1
>Os07g0585100 Mo25-like domain containing protein.	38.794	42	1
>Os07g0586500 SUMO activating enzyme 2.;>Os07g0586500 predicted protein.	45.353	218	1
>Os07g0587400 Eukaryotic peptide chain release factor subunit 1-3 (eRF1-3) (Eukaryotic release factor 1-3) (Omnipotent suppressor protein 1 homolog 3) (SUP1 homolog 3).;>Os07g0587400 eukaryotic peptide chain release factor subunit 1-1.;>Os05g0373900 Eukaryotic peptide chain release factor subunit 1 (eRF1) (Eukaryotic release factor 1) (TB3-1) (Cl1 protein).;>Os01g0939500 Eukaryotic peptide chain …	49.09	385	1
>Os07g0600400 WD40/YVTN repeat-like domain containing protein.	47.659	176	1
>Os07g0604000 6-phosphogluconolactonase-like protein.	31.243	12	1
>Os07g0614300 Von Willebrand factor type A domain containing protein, expressed.	38.511	205	1
>Os07g0615200 Tify domain containing protein.	25.539	124	1
>Os07g0618800 caltractin.	24.444	63	1
>Os07g0624900 SKP1.	21.639	167	1
>Os07g0631100 Protein of unknown function DUF701, zinc-binding putative family protein.;>Os07g0631100 Protein of unknown function DUF701, zinc-binding putative family protein.	10	41	1
>Os07g0635500 Cytochrome P450.	58.038	424	1
>Os07g0644200 NodH (Fragment).;>Os07g0644200 Hypothetical conserved gene.	39.002	7	1
>Os07g0655400 Protein of unknown function DUF1751, integral membrane, eukaryotic domain containing protein.	35.01	298	1
>Os07g0657200 WD40/YVTN repeat-like domain containing protein.;>Os07g0657200 WD40/YVTN repeat-like domain containing protein.;>Os07g0657200 Sec31p.;>Os07g0657200 Sec31p.	121.75	1039	1
>Os07g0661900 Pentatricopeptide repeat domain containing protein.	49.012	176	1
>Os07g0674700 60S ribosomal protein L18.	21.949	106	1
>Os07g0694700 L-ascorbate peroxidase.	27.117	224	1
>Os08g0101100 High mobility group, HMG1/HMG2 domain containing protein.	22.326	55	1
>Os08g0102700 Harpin-induced 1 domain containing protein.;>Os08g0102700 Harpin-induced 1 domain containing protein.;>Os08g0102700 Harpin-induced 1 domain containing protein.;>Os08g0102700 Harpin-induced 1 domain containing protein.;>Os08g0102700 Harpin-induced 1 domain containing protein.	25.209	4	1
>Os08g0109000 ENTH/VHS domain containing protein.	44.898	295	1
>Os08g0110000 Alpha/beta hydrolase fold-1 domain containing protein.;>Os08g0110000 Alpha/beta hydrolase fold-1 domain containing protein.	43.04	40	1
>Os08g0110800 K Homology, type 1, subgroup domain containing protein.;>Os08g0110800 K Homology, type 1, subgroup domain containing protein.;>Os08g0110800 Hypothetical conserved gene.	32.852	169	1
>Os08g0115200 IQ calmodulin-binding region domain containing protein.	59.018	30	1
>Os08g0116500 60S acidic ribosomal protein P1 (L12).	11.082	32	1
>Os08g0117400 Calmodulin 1 (Fragment).;>Os08g0117400 Calmodulin 1 (Fragment).	16.683	4	1
>Os08g0120600 Fructose-bisphosphate aldolase, cytoplasmic isozyme (EC 4.1.2.13).	38.393	38	1
>Os08g0139200 F-171-b1_1 (Fragment).	21.589	51	1
>Os08g0156700 VAP27.	26.86	116	1
>Os08g0156800 60S ribosomal protein L34.;>Os08g0436800 60S ribosomal protein L34.;>Os09g0413500 60S ribosomal protein L34.	13.62	16	1
>Os08g0171700 Conserved hypothetical protein.	6.7256	3	1
>Os08g0175200 Protein of unknown function DUF292, eukaryotic domain containing protein.	61.919	52	1
>Os08g0177700 LSM7-like.	11.747	32	1
>Os08g0191600 Symbiosis-related like protein.	13.888	25	1
>Os08g0192900 Nucleotide-binding, alpha-beta plait domain containing protein.;>Os08g0192900 H0714H04.9 protein.	60.393	404	1
>Os08g0199300 YyaF/YCHF TRANSFAC/OBG family small GTpase plus RNA binding domain TGS (Fragment).	44.332	192	1
>Os08g0203600 SHR5-receptor-like kinase (Fragment).	74.062	375	1
>Os08g0205200 Delayed-early response protein/equilibrative nucleoside transporter family protein.	26.373	62	1
>Os08g0205400 Heavy metal transport/detoxification protein domain containing protein.	8.4997	59	1
>Os08g0224700 26S proteasome subunit RPN2a.;>Os08g0224700 predicted protein.;>Os04g0608500 26S proteasome subunit RPN2a.	106.96	886	1
>Os08g0230200 cysteine-type endopeptidase/ ubiquitin thiolesterase.;>Os08g0230200 cysteine-type endopeptidase/ ubiquitin thiolesterase.	51.81	332	1
>Os08g0230500 Protein of unknown function DUF537 family protein.	58.307	6	1
>Os08g0234000 60S ribosomal protein L7-2.;>Os08g0234000 60S ribosomal protein L7-2.	28.453	7	1
>Os08g0243900 Mu2 adaptin subunit (AP50) of AP2 domain containing protein.	67.932	574	1
>Os08g0299000 Mediator of ErbB2-driven cell motility (Memo), related domain containing protein.;>Os08g0299000 Mediator of ErbB2-driven cell motility (Memo), related domain containing protein.;>Os05g0310750 UPF0103/Mediator of ErbB2-driven cell motility (Memo-related) domain containing protein.	33.547	273	1
>Os08g0308100 TGF-beta receptor-interacting protein 1.	36.378	146	1
>Os08g0407200 Auxin polar transport and distribution, Plant architecture and grain yield;>Os08g0407200 predicted protein.	63.496	78	1
>Os08g0410500 carbohydrate transporter/ sugar porter/ transporter.	51.582	199	1
>Os08g0440000 Vesicle transport v-SNARE family protein.;>Os08g0440000 Vesicle transport v-SNARE family protein.;>Os09g0416700 Vesicle transport v-SNARE family protein.	24.5	170	1
>Os08g0440100 Temperature stress-induced lipocalin.	20.586	140	1
>Os08g0440800 Glyceraldehyde-3-phosphate dehydrogenase.	53.369	86	1
>Os08g0441500 Cinnamoyl-CoA reductase.	38.659	282	1
>Os08g0455800 RmlC-like jelly roll fold domain containing protein.;>Os08g0455800 RmlC-like jelly roll fold domain containing protein.	21.526	181	1
>Os08g0470200 carbonic anhydrase.;>Os08g0470200 Nectarin III.	31.369	173	1
>Os08g0480100 Signal recognition particle receptor, alpha subunit, N-terminal domain containing protein.	68.706	28	1
>Os08g0493800 Protein kinase, core domain containing protein.	99.368	857	1
>Os08g0497600 WD40 subfamily protein, Salt stress	48.813	295	1
>Os08g0502800 SWIB/MDM2 domain containing protein.	43.435	351	1
>Os08g0513700 Squamosa promoter-binding-like protein 15.	62.311	482	1
>Os08g0532300 Nuclear transport factor 2 (NTF-2) (Allergen Cla h ?).	13.354	8	1
>Os08g0536300 Hd1.	51.863	174	1
>Os08g0538300 LysM receptor-like kinase, Chitin elicitor signaling	67.068	453	1
>Os08g0541500 Protein of unknown function DUF936, plant family protein.;>Os09g0516700 Protein of unknown function DUF936, plant family protein.	77.515	249	1
>Os08g0543500 NBS-LRR type resistance protein (Fragment).	130.96	379	1
>Os08g0543600 Alpha-isopropylmalate/homocitrate synthase, conserved site domain containing protein.;>Os08g0543600 Hypothetical conserved gene.	92.221	454	1
>Os08g0545200 Alcohol dehydrogenase superfamily, zinc-containing protein.;>Os08g0545200 Alcohol dehydrogenase superfamily, zinc-containing protein.	39.331	54	1
>Os08g0548900 Proteasome subunit alpha type 7 (EC 3.4.25.1) (20S proteasome alpha subunit D) (20S proteasome subunit alpha-4).	27.296	53	1
>Os08g0549100 Peroxisome type ascorbate peroxidase.	31.738	28	1
>Os08g0557700 Histidine phosphotransfer protein, Cytokinin signaling and stress response	16.792	114	1
>Os08g0558000 Ribosomal protein.	17.839	3	1
>Os08g0559200 Ribosomal protein S25 (40S ribosomal 25S subunit).;>Os09g0568800 Ribosomal protein S25 (40S ribosomal 25S subunit).	12.068	14	1
>Os08g0564300 P-glycoprotein 1.;>Os08g0564300 MDR-like ABC transporter.;>Os08g0564300 MDR-like ABC transporter.;>Os08g0564300 ABC transporter-like domain containing protein.;>Os08g0564300 Hypothetical conserved gene.	145.19	1203	1
>Os09g0127300 NAD(P)-binding domain containing protein.	37.92	276	1
>Os09g0237600 Serine/threonine protein kinase-related domain containing protein.	39.661	165	1
>Os09g0249000 Galactose oxidase/kelch, beta-propeller domain containing protein.	34.425	14	1
>Os09g0249600 small nuclear ribonucleoprotein family protein / snRNP family protein.;>Os09g0249600 predicted protein.	54.3	149	1
>Os09g0252100 Acetyl-CoA C-acetyltransferase.;>Os09g0252100 Acetyl-CoA acetyltransferase, cytosolic 1.	41.024	46	1
>Os09g0267600 Charged multivesicular body protein 4b.;>Os09g0267600 Charged multivesicular body protein 4b.;>Os06g0608500 Snf7 family protein.	32.854	175	1
>Os09g0293400 Ubiquitin-conjugating enzyme (EC 6.3.2.19) (Ubiquitin carrier protein).	16.603	90	1
>Os09g0314300 Peroxin-3 family protein.;>Os09g0314300 Lysine and histidine specific transporter.	43.025	58	1
>Os09g0324000 Oleosin.	15.563	141	1
>Os09g0361400 Outer mitochondrial membrane protein porin (Voltage-dependent anion- selective channel protein) (VDAC).;>Os09g0361400 Mitochondrial outer membrane protein porin.	29.219	234	1
>Os09g0372800 Serine/threonine protein kinase domain containing protein.;>Os09g0372800 Serine/threonine protein kinase domain containing protein.	37.94	86	1
>Os09g0396900 Vacuolar membrane transporter, Fe and Zn translocation between flag leaves and seeds;>Os09g0396900 Protein of unknown function DUF125, transmembrane family protein.	26.161	3	1
>Os09g0407200 RAD23, isoform I.	41.77	78	1
>Os09g0409100 Conserved hypothetical protein.	12.314	92	1
>Os09g0419200 NAD(P)-binding domain containing protein.;>Os09g0419200 Cinnamoyl-CoA reductase.	38.628	285	1
>Os09g0422500 Cellulose synthase (Fragment).	118.7	224	1
>Os09g0425900 Senescence-associated protein 5.	30.745	272	1
>Os09g0434500 Ethylene response factor 2.	42.625	46	1
>Os09g0434900 Zinc finger, RING-type domain containing protein.;>Os09g0434900 Zinc finger, RING-type domain containing protein.	31.768	123	1
>Os09g0441400 Elicitor-inducible cytochrome P450.	58.069	93	1
>Os09g0446000 Conserved hypothetical protein.	10.828	67	1
>Os09g0467200 Glutathione S-transferase GST 23 (EC 2.5.1.18) (Fragment).	25.186	107	1
>Os09g0467400 ATPUP3.	38.832	7	1
>Os09g0472100 ABC transporter.	78.539	394	1
>Os09g0478100 Cellulose synthase family protein.;>Os09g0478100 Cellulose synthase-like protein E1.;>Os09g0478100 Isoform 2 of Cellulose synthase-like protein E1.	83.496	471	1
>Os09g0483300 EF hand domain containing protein.;>Os09g0483100 EF-Hand type domain containing protein.	14.984	9	1
>Os09g0485201 photosystem I subunit VII.	8.9233	37	1
>Os09g0487700 Ovarian tumour, otubain domain containing protein.	33.891	186	1
>Os09g0491676 Conserved hypothetical protein.;>Os09g0491676 Conserved hypothetical protein.	38.83	225	1
>Os09g0494300 Methyl-CpG-binding domain protein 1 (Methyl-CpG binding protein MBD1).;>Os09g0494300 Methyl-binding domain protein MBD111.	35.41	64	1
>Os09g0503100 Quinone-oxidoreductase QR1 (Fragment).	35.957	10	1
>Os09g0512900 arabinogalactan protein.;>Os09g0512900 arabinogalactan protein.	23.171	181	1
>Os09g0513600 predicted protein.	27.479	29	1
>Os09g0514400 Protein farnesyltransferase/geranylgeranyltransferase type I alpha subunit (EC 2.5.1.58) (EC 2.5.1.59) (CAAX farnesyltransferase alpha subunit) (Ras proteins prenyltransferase alpha) (FTase-alpha) (Type I protein geranyl-geranyltransferase alpha subunit) (GGTase-I-alpha).;>Os09g0514400 Protein farnesyltransferase/geranylgeranyltransferase type I alpha subunit (EC 2.5.1.58) (EC 2.5.1…	38.758	240	1
>Os09g0518900 Rhamnosyl O-methyltransferase/Cephalosporin hydroxylase domain containing protein.	36.798	2	1
>Os09g0524800 Apoptosis regulator Bcl-2 protein, BAG domain containing protein.;>Os09g0524800 Apoptosis regulator Bcl-2 protein, BAG domain containing protein.	35.963	171	1
>Os09g0525400 RING finger protein 13 (C-RZF).	19.517	132	1
>Os09g0525900 Peptidase S54, rhomboid domain containing protein.	35.616	9	1
>Os09g0535900 Ki1 protein.;>Os09g0535900 predicted protein.	37.501	250	1
>Os09g0541000 Aquaporin 2.;>Os09g0541000 Plasma membrane intrinsic protein (Aquaporin).	30.316	4	1
>Os09g0542000 Ribonuclease P.	29.443	17	1
>Os10g0154700 Cyclophilin Dicyp-2.	18.92	8	1
>Os10g0159800 Alcohol dehydrogenase superfamily, zinc-containing protein.;>Os10g0159800 Alcohol dehydrogenase 2.;>Os10g0159800 Alcohol dehydrogenase 2.	43.073	260	1
>Os10g0171500 Cytochrome P450 family protein, expressed.;>Os10g0171500 Cytochrome P450 CYP76H18.	39.414	150	1
>Os10g0188100 Transcription initiation factor IIF, alpha subunit family protein.;>Os10g0188100 transcription initiation factor IIF, alpha subunit.	57.962	37	1
>Os10g0188300 JHL05D22.13 protein.	42.905	4	1
>Os10g0317900 Chrysoeriol 5'-Hydroxylase, Flavonoid B-ring hydroxylase, Tricin biosynthesis;>Os10g0317900 Flavonoid 3-monooxygenase.	58.518	278	1
>Os10g0320100 Flavonoid 3'-monooxygenase (EC 1.14.13.21) (Flavonoid 3'-hydroxylase) (Cytochrome P450 75B2).	57.517	295	1
>Os10g0329300 Mevalonate kinase (EC 2.7.1.36) (MK).;>Os10g0329300 Mevalonate kinase (EC 2.7.1.36) (MK).;>Os10g0329300 Mevalonate kinase (EC 2.7.1.36) (MK).	42.178	251	1
>Os10g0330000 Conserved hypothetical protein.	16.522	6	1
>Os10g0370000 Protein phosphatase 2C-related domain containing protein.;>Os10g0370000 Protein phosphatase 2C-related domain containing protein.	48.493	408	1
>Os10g0375600 ER66 protein (Fragment).	114.12	23	1
>Os10g0378400 Protein of unknown function DUF641, plant domain containing protein.	38.551	42	1
>Os10g0380100 Transferase family protein.	32.947	109	1
>Os10g0389800 Protein kinase, core domain containing protein.;>Os03g0183800 Leucine-rich repeat transmembrane protein kinase 1 (Fragment).;>Os03g0183800 Leucine-rich repeat transmembrane protein kinase 1 (Fragment).	78.696	440	1
>Os10g0390500 Alanine aminotransferase, Starch synthesis in developing seeds;>Os03g0183600 Alanine aminotransferase.;>Os10g0390600 Alanine aminotransferase 2 (EC 2.6.1.2) (GPT) (Glutamic--pyruvic transaminase 2) (Glutamic--alanine transaminase 2) (ALAAT-2).	52.593	120	1
>Os10g0406800 Armadillo-like helical domain containing protein.	37.133	100	1
>Os10g0411700 S28 ribosomal protein (Fragment).	8.1895	35	1
>Os10g0416800 Chitinase 2 (EC 3.2.1.14) (Tulip bulb chitinase-2) (TBC-2).;>Os10g0416500 Chitinase 1 precursor (EC 3.2.1.14) (Tulip bulb chitinase-1) (TBC-1).	31.212	249	1
>Os10g0476400 Snf7 family protein.;>Os10g0476400 Snf7 family protein.	23.415	40	1
>Os10g0488100 prefoldin subunit 5.	16.662	11	1
>Os10g0494300 ATP binding cassette G transporter, Regulation of male reproduction, Anther cuticle development;>Os04g0528300 ABC transporter.;>Os04g0528300 OSIGBa0115K01-H0319F09.18 protein.;>Os04g0528300 OSIGBa0115K01-H0319F09.18 protein.	79.205	338	1
>Os10g0500700 Monothiol glutaredoxin-S11.;>Os10g0500700 Thioredoxin fold domain containing protein.	53.154	424	1
>Os10g0501200 Pentatricopeptide repeat domain containing protein.;>Os10g0501300 Pentatricopeptide repeat domain containing protein.	70.726	461	1
>Os10g0503700 ATP-dependent RNA helicase dhh1.;>Os02g0641800 ATP-dependent RNA helicase dhh1.;>Os04g0533000 RNA helicase (Fragment).;>Os04g0533000 RNA helicase (Fragment).;>Os02g0641800 RNA helicase (Fragment).	57.949	145	1
>Os10g0506800 SET domain containing protein.	87.543	738	1
>Os10g0512400 Cytochrome P450 family protein.	57.988	68	1
>Os10g0512800 predicted protein.	116.81	961	1
>Os10g0516100 Glycine cleavage system H protein, mitochondrial precursor.;>Os10g0516100 Glycine cleavage system H protein, mitochondrial precursor.	17.367	156	1
>Os10g0518200 Cytochrome b5 domain containing protein.	11.506	58	1
>Os10g0529300 Tau class GST protein 3.	26.491	242	1
>Os10g0531400 Glutathione S-transferase GST 30 (EC 2.5.1.18).	25.742	108	1
>Os10g0542200 Ubiquilin domain containing protein.;>Os10g0542200 Hypothetical conserved gene.	59.314	80	1
>Os10g0545300 Zinc finger, CCHC retroviral-type domain containing protein.	27.226	177	1
>Os10g0563700 Nucleoside diphosphate kinase I (EC 2.7.4.6) (NDK I) (NDP kinase I) (PP18).	16.779	88	1
>Os10g0572300 Leucine-rich repeat, typical subtype containing protein.;>Os10g0572300 Protein lap4.	59.204	368	1
>Os10g0579200 Sugar/inositol transporter domain containing protein.	53.878	14	1
>Os11g0102200 NPH1-1.;>Os12g0101800 Nonphototrophic hypocotyl 1a.;>Os12g0101800 Nonphototrophic hypocotyl 1a.	103.44	581	1
>Os11g0102900 predicted protein.;>Os12g0102500 Serine/threonine protein kinase-related domain containing protein.;>Os12g0102500 Serine/threonine protein kinase-related domain containing protein.	102.06	573	1
>Os11g0105750 Quinonprotein alcohol dehydrogenase-like domain containing protein.;>Os12g0105300 Actin-binding FH2 domain containing protein.;>Os12g0105300 Actin-binding FH2 domain containing protein.	104.22	339	1
>Os11g0115100 Lipid transfer protein.;>Os12g0114800 Lipid transfer protein.	12.145	67	1
>Os11g0118300 RPT2-like protein.;>Os12g0117400 RPT2-like protein.	65.774	460	1
>Os11g0169200 Amino acid transporter, transmembrane domain containing protein.	52.956	5	1
>Os11g0176200 HUA enhancer 2.;>Os11g0176200 predicted protein.	112.45	756	1
>Os11g0242100 Beta-glucosidase, GBA2 type domain containing protein.;>Os11g0242100 Beta-glucosidase, GBA2 type domain containing protein.	106.81	777	1
>Os11g0244800 Alfin-1.;>Os02g0564100 EL3 protein.	28.544	160	1
>Os11g0283500 TGF-beta receptor, type I/II extracellular region family protein.	63.25	275	1
>Os11g0427800 Lipid transfer protein LPT III.	11.569	85	1
>Os11g0445300 Protein kinase, core domain containing protein.	94.869	148	1
>Os11g0484400 bifunctional dihydrofolate reductase-thymidylate synthase.	58.551	48	1
>Os11g0525200 Cytochrome P450 51 (EC 1.14.13.70) (CYPLI) (P450-LIA1) (Obtusifoliol 14-alpha demethylase) (Fragment).;>Os11g0525200 Cytochrome P450 51 (EC 1.14.13.70) (CYPLI) (P450-LIA1) (Obtusifoliol 14-alpha demethylase) (Fragment).	55.533	245	1
>Os11g0544600 Histone chaperone domain CHZ domain containing protein.;>Os11g0544600 Hypothetical conserved gene.	52.118	393	1
>Os11g0546000 RNase L inhibitor-like protein.;>Os11g0546000 RNase L inhibitor-like protein.;>Os02g0282900 68 kDa protein HP68.	68.102	424	1
>Os11g0568700 START-like domain domain containing protein.	61.992	300	1
>Os11g0588300 Glutathione transferase AtGST 10 (EC 2.5.1.18).;>Os11g0588300 Glutathione transferase AtGST 10 (EC 2.5.1.18).	28.051	208	1
>Os11g0610900 Seryl-tRNA synthetase (EC 6.1.1.11) (Fragment).;>Os11g0610900 Hypothetical conserved gene.	55.755	65	1
>Os11g0614400 Patatin-like protein 1.	45.256	366	1
>Os11g0615700 Proteasome subunit alpha type 5 (EC 3.4.25.1) (20S proteasome alpha subunit E) (20S proteasome subunit alpha-5).;>Os11g0615700 Proteasome subunit alpha type 5 (EC 3.4.25.1) (20S proteasome alpha subunit E) (20S proteasome subunit alpha-5).	25.993	207	1
>Os11g0636900 Nucleotide-binding, alpha-beta plait domain containing protein.;>Os11g0636900 Splicing factor U2af large subunit A.	63.402	544	1
>Os11g0653300 Conserved hypothetical protein.	96.503	91	1
>Os11g0660500 Translationally controlled tumor protein, Mercury tolerance	18.946	84	1
>Os11g0674400 NB-ARC domain containing protein, expressed.;>Os11g0676100 NB-ARC domain containing protein, expressed.	116.46	192	1
>Os11g0696200 ATP citrate lyase beta (Fragment).	46.541	390	1
>Os12g0115700 Chalcone isomerase domain containing protein.;>Os11g0116300 Chalcone isomerase domain containing protein.	23.619	66	1
>Os12g0119800 Harpin-induced protein 1 containing protein, expressed.	24.894	31	1
>Os12g0122000 SCARECROW.;>Os11g0124300 SCARECROW.	70.394	590	1
>Os12g0168700 AMP-dependent synthetase and ligase domain containing protein.;>Os12g0168700 AMP-dependent synthetase and ligase domain containing protein.;>Os12g0168700 LACS9 (LONG CHAIN ACYL-COA SYNTHETASE 9); long-chain-fatty-acid-CoA ligase.	76.746	687	1
>Os12g0210400 Protein kinase, core domain containing protein.	104.24	634	1
>Os12g0265100 Pinoresinol-lariciresinol reductase TH2.;>Os12g0265100 cDNA, clone: J065219F05, full insert sequence.;>Os12g0263200 Pinoresinol-lariciresinol reductase TH2.	35.053	236	1
>Os12g0271600 Myosin heavy chain-like.;>Os12g0271600 Hypothetical conserved gene.	71.368	436	1
>Os12g0277400 Armadillo-like helical domain containing protein.	87.923	792	1
>Os12g0299700 NOP5, N-terminal domain containing protein.	37.885	18	1
>Os12g0428000 senescence-associated protein DIN1.	15.11	20	1
>Os12g0432600 Zinc finger, RING/FYVE/PHD-type domain containing protein.	19.904	170	1
>Os12g0448900 Fatty acid alpha-dioxygenase family, Enzyme that oxygenates fatty acids into 2R-hydroperoxides	70.441	130	1
>Os12g0468600 Amidohydrolase 1 domain containing protein.;>Os12g0468600 Amidohydrolase 1 domain containing protein.	51.298	451	1
>Os12g0482500 Protein of unknown function DUF593 domain containing protein.	45.053	274	1
>Os12g0489100 Ubiquitin-specific protease 12.;>Os11g0573000 Peptidase C19, ubiquitin carboxyl-terminal hydrolase 2 family protein.;>Os01g0771400 CM0545.290.nc protein.	64.11	202	1
>Os12g0510900 LIM domain protein WLIM-1.	11.312	21	1
>Os12g0512100 Sugar/inositol transporter domain containing protein.	52.655	258	1
>Os12g0514000 Sorbitol transporter.	50.221	487	1
>Os12g0514400 Potyvirus VPg interacting protein (Fragment).	68.739	327	1
>Os12g0538800 Kelch-type beta propeller domain containing protein.	77.327	584	1
>Os12g0540800 Galactose oxidase/kelch, beta-propeller domain containing protein.	57.739	403	1
>Os12g0541300 Respiratory burst oxidase homolog protein B.	102.12	837	1
>Os12g0560700 PROLIFERA protein.	81.348	7	1
>Os12g0573200 GRAS transcription factor domain containing protein.	81.364	288	1
>Os12g0583500 BTB domain containing protein.;>Os12g0583500 Conserved hypothetical protein.	69.624	158	1
>Os12g0596800 Zinc finger, LIM-type domain containing protein.;>Os12g0596800 Zinc ion binding protein.	55.015	59	1
>Os12g0597700 WRKY2 (Fragment).;>Os12g0597700 WRKY DNA binding domain containing protein, expressed.	38.532	261	1
>Os12g0607000 Homocysteine S-methyltransferase 2 (EC 2.1.1.10) (S- methylmethionine:homocysteine methyltransferase 2) (SMM:Hcy S- methyltransferase 2) (ZmHMT-2).;>Os12g0607000 homocysteine S-methyltransferase-2.	36.827	263	1
>Os12g0625000 Cysteine synthase.	36.773	243	1
>Os12g0631100 Small GTPase, Storage protein trafficking;>Os12g0631100 Ras domain containing protein.	22.146	170	1
>Os12g0632900 Serine/threonine protein kinase-related domain containing protein.	104.54	703	1
>Os12g0636800 Ubiquitin-conjugating enzyme/RWD-like domain containing protein.	18.347	14	1
>Os12g0640600 Carotenoid cleavage dioxygenase (Fragment).	60.95	384	1
>Os12g0641100 Plasma membrane Na+/H+ antiporter, Salt tolerance;>Os12g0641100 Plasma membrane Na+/H+ antiporter, Salt stress	127.92	1050	1
