# Supplementary material for: Proteomic Analysis of Ubiquitinated Proteins in Rice (Oryza sativa) After Treatment With Pathogen-Associated Molecular Pattern (PAMP) Elicitors
Source: Front Plant Sci. 2018 Jul 23;9:1064. doi: 10.3389/fpls.2018.01064 (PMC6064729; doi:10.3389/fpls.2018.01064)
Supplement: Supplementary file 3 [file Data_Sheet_3.XLSX]

## Sheet: Total proteins
Table S3. Gene ontology (GO) and Kyoto Encyclopedia of Genes and Genomes (KEGG) classification of all the identified ubiquitinated proteins.
Protein IDs	Annotation	Gene Symbol	Biological Process	Molecular Function	Cellular Component	KEGG Pathway
Os02g0626100	Phenylalanine ammonia lyase.	OsPAL1	biosynthetic process	ammonia ligase activity	cytosol	Phenylalanine metabolism/Phenylpropanoid biosynthesis/Biosynthesis of secondary metabolites
Os09g0482100	Heat shock protein 82.	OsHSP82	protein folding	ATP binding, protein folding	cytosol	Chaperones and folding catalysts/Heat shock proteins
Os09g0482400	Heat shock protein 81 3	OsHSP80.2	signal transduction	ATP binding, protein folding	cytosol	Chaperones and folding catalysts/Heat shock proteins
Os06g0104400	IQ calmodulin binding motif family protein.		signal transduction	protein binding	endoplasmic reticulum
Os08g0500700	Heat shock protein 82.	OsHSP82A	signal transduction	ATP binding, protein folding	cytosol	Chaperones and folding catalysts/Heat shock proteins
Os03g0151800	Cell division control protein 48 homolog A (AtCDC48a).	OsCDC48	cell division	ATP binding, hydrolase activity	nucleus	Folding, sorting and degradation/Messenger RNA biogenesis
Os03g0401300	Sucrose synthase 2 (EC 2.4.1.13) (Sucrose UDP glucosyltransferase 2).	RSUS1	biosynthetic process, carbohydrate metabolic process	transferase activity	plasma membrane	Carbohydrate metabolism/Starch and sucrose metabolism/Glycosyltransferases
Os04g0518100	Phenylalanine ammonia lyase.	OsPAL5	secondary metabolic process	catalytic activity	cytosol	Phenylalanine metabolism/Phenylpropanoid biosynthesis/Biosynthesis of secondary metabolites
Os04g0533300	Remorin (pp34).			DNA binding
Os04g0656100	Plasma membrane H+ ATPase like protein (Fragment).	OSA7	transport	transporter activity	plasma membrane	Energy metabolism/Oxidative phosphorylation
Os01g0905800	Fructose bisphospate aldolase isozyme, putative	ALDC1	carbohydrate metabolic process	aldehyde-lyase activity	plasma membrane	Biosynthesis of amino acids/Carbohydrate metabolism/Pentose phosphate pathway/Fructose and mannose metabolism/Energy metabolism/Carbon fixation in photosynthetic organisms
Os03g0276500	Heat shock protein 70.	OsHSP71.1	signal transduction	ATP binding, protein folding	cytosol	Chaperones and folding catalysts/Heat shock proteins
Os01g0233000	DREPP plasma membrane polypeptide family protein.	DREPP1	protein modification process	protein binding, lipid binding	plasma membrane
Os02g0285300	DREPP plasma membrane polypeptide family protein.	DREPP2	protein modification process	protein binding, lipid binding	plasma membrane
Os01g0153100	Histone H2B 3 (Fragment).	OsFbox2	nucleosome assembly	DNA binding	nucleus	Nucleosome assembly factors
Os01g0840100	Heat shock protein Hsp70 family protein, DnaK family protein.	OsMed37_1	protein modification process	ATP binding, protein folding	cytosol	Chaperones and folding catalysts/Heat shock proteins
Os02g0601300	Glyceraldehyde -3 -phosphate dehydrogenase, cytosolic 3 (EC 1.2.1.12).	OsGapC1	carbohydrate metabolic process	catalytic activity	cytosol	Biosynthesis of amino acids/Carbohydrate metabolism/Energy metabolism/Carbon fixation in photosynthetic organisms/Oxidoreductases
Os05g0429400	Phosphatidylinositol transfer protein like, patellin protein	SEC14	transport	transporter activity	plastid
Os08g0113100	Fructokinase (Fragment).	OsFK1	carbohydrate metabolic process	kinase activity		Carbohydrate metabolism/Fructose and mannose metabolism/Starch and sucrose metabolism
Os08g0490900	Histone H2B.2.		DNA metabolic process	DNA binding	nucleus	Nucleosome assembly factors
Os11g0703900	Heat shock protein 70.	HSP70	signal transduction	protein binding	plasma membrane	Chaperones and folding catalysts/Heat shock proteins
Os01g0323600	S adenosylmethionine synthase 2.	OsSAM2	biosynthetic process	transferase activity	plasma membrane	Biosynthesis of amino acids/Amino acid metabolism/Cysteine and methionine metabolism
Os03g0757900	UDP glucose 6- dehydrogenase (EC 1.1.1.22) (UDP Glc dehydrogenase)	UDPGDH	metabolic process	catalytic activity	nucleus	Carbohydrate metabolism/Pentose and glucuronate interconversions/Amino sugar and nucleotide sugar metabolism/Oxidoreductases
Os03g0799000	Histone H1.		nucleosome assembly	DNA binding	nucleus	Nucleosome assembly factors
Os05g0460000	70 kDa heat shock cognate protein 1.	OsMed37_6	protein modification process	protein binding	cytosol	Chaperones and folding catalysts/Heat shock proteins
Os05g0574300	Histone H2B.2.		nucleosome assembly	DNA binding	nucleus	Nucleosome assembly factors
Os06g0650100	Ubiquitin NEDD8 like protein RUB2.	NEDD8	protein modification process	protein binding	cytosol	Ubiquitin system/Ubiquitins and Ubiquitin-like proteins
Os06g0728000	HMG1 protein (HMGB1).	HMGB1	nucleic acid metabolic process	DNA binding	nucleus	Nucleosome assembly factors
Os01g0149600	Histon H2B		nucleosome assembly	DNA binding	nucleus
Os01g0874700	GOLD domain containing protein.		transport	transporter activity	plasma membrane
Os02g0697300	ENTH/VHS domain containing protein.		transport	transporter activity	plasma membrane
Os03g0787300	DnaJ homolog.		protein metabolic process	protein binding	cytosol	Chaperones and folding catalysts/Heat shock proteins
Os03g0821100	Non cell autonomous heat shock cognate protein 70.	OsMed37_4	signal transduction	protein binding	plasma membrane	Chaperones and folding catalysts/Heat shock proteins
Os04g0486600	Glyceraldehyde -3- phosphate dehydrogenase, cytosolic 3 (EC 1.2.1.12).	GAPDH	carbohydrate metabolic process	binding	plasma membrane	Biosynthesis of amino acids/Carbohydrate metabolism/Folding, sorting and degradation/RNA degradation/Messenger RNA biogenesis
Os05g0402700	Fructose bisphosphate aldolase, cytoplasmic isozyme (EC 4.1.2.13).	GSC233	carbohydrate metabolic process	binding	plasma membrane	Biosynthesis of amino acids/Carbohydrate metabolism/Folding, sorting and degradation/RNA degradation/Messenger RNA biogenesis
Os07g0683900	Ricin B related lectin domain containing protein.
Os12g0443500	UDP glucose 6 dehydrogenase (EC 1.1.1.22)	UDPGDH	metabolic process	catalytic activity	nucleus	Carbohydrate metabolism/Pentose and glucuronate interconversions/Amino sugar and nucleotide sugar metabolism/Oxidoreductases
Os12g0623900	Ethylene responsive methionine synthase (Fragment).		metabolic process	transferase activity	plasma membrane	Biosynthesis of amino acids/Amino acid metabolism/Cysteine and methionine metabolism
Os02g0121300	Cyclophilin, Peptidyl prolyl cis trans isomerase, Auxin signal transduction, Lateral root initiation, Stress tolerance	OsCYP2	protein modification process	protein folding	plasma membrane
Os02g0169300	Phosphoglycerate kinase, cytosolic (EC 2.7.2.3).	OsPGK2	carbohydrate metabolic process	ATP binding	cytosol	Biosynthesis of amino acids/Carbohydrate metabolism/Folding, sorting and degradation/RNA degradation/Messenger RNA biogenesis
Os02g0177600	4 -coumarate CoA ligase 1 (EC 6.2.1.12) (4CL 1) (4 coumaroyl CoA synthase 1) (Clone 4CL14) (Fragment).	Os4CL3	secondary metabolic process	catalytic activity	cytosol	Phenylalanine metabolism/Phenylpropanoid biosynthesis/Biosynthesis of secondary metabolites
Os02g0803700	26S protease regulatory subunit 6A homolog (TAT binding protein homolog 1) (TBP 1).	OsRpt5a	protein metabolic process	hydrolase activity	cytosol	Folding, sorting and degradation/Proteasome
Os03g0278000	UDP glucuronic acid decarboxylase.	OsUXS3	metabolic process	catalytic activity	plasma membrane	Carbohydrate metabolism/Amino sugar and nucleotide sugar metabolism
Os03g0655400	LIP5.	OsLEA24	transport	transporter activity	plasma membrane
Os03g0718100	Actin 1.	OsActin	cellular component organization	structural molecule activity	cytoskeleton	Cytoskeleton proteins
Os06g0254700	Caleosin related family protein.			binding		Lipid metabolism/Cutin, suberine and wax biosynthesis/Oxidoreductases
Os08g0326400	60S ribosomal protein L7a.	OsRPL7A	translation	structural molecule activity	ribosome	Ribosome
Os11g0163100	Actin 7 (Actin 2).	OsActin2	cellular component organization	structural molecule activity	cytoskeleton	Cytoskeleton proteins
Os01g0328400	Ubiquitin.	UBQ5	protein modification process	structural molecule activity	cytosol	Ribosome
Os01g0502700	Histone H2A.		DNA metabolic process	DNA binding	nucleus	Nucleosome assembly factors
Os01g0964133	Actin.		cellular component organization	structural molecule activity	cytoskeleton	Cytoskeleton proteins
Os02g0626400	Phenylalanine ammonia lyase (EC 4.3.1.5).	OsPAL2	secondary metabolic process	catalytic activity	cytosol	Biosynthesis of secondary metabolites/Phenylpropanoid biosynthesis/Oxidoreductases
Os03g0177400	Elongation factor 1-alpha	REFA1	translation	nucleic acid binding	cytosol	Messenger RNA biogenesis/Transfer RNA biogenesis/Translation factors
Os03g0246500	Protein of unknown function DUF869, plant family protein.
Os03g0277300	Heat shock protein 70.	HSP70	signal transduction	protein binding	cytosol	Chaperones and folding catalysts/Heat shock proteins
Os03g0279000	Histone H2B.1.		DNA metabolic process	DNA binding	nucleus	Nucleosome assembly factors
Os06g0194900	Sucrose synthase 2 (EC 2.4.1.13).	OsSUS2	carbohydrate metabolic process	transferase activity	plasma membrane	Carbohydrate metabolism/Starch and sucrose metabolism/Glycosyltransferases
Os07g0184800	Variant of histone H1.		nucleosome assembly	DNA binding	nucleus	Nucleosome assembly factors
Os07g0186000	H type thioredoxin, Regulation of the apoplastic reactive oxygen species, Stress response	OsTRXh1	metabolic process	electron carrier activity	cytosol	Chaperones and folding catalysts/Protein folding catalysts
Os07g0597000	Eukaryotic translation initiation factor 5A (eIF 5A).		translation	translation factor activity	nucleus	Translation factors
Os07g0606900	Hypothetical conserved gene.			binding
Os10g0167300	Enolase 2 (EC 4.2.1.11) (2- phosphoglycerate dehydratase 2)	OsENO1	metabolic process	catalytic activity	cytosol	Biosynthesis of amino acids/Carbohydrate metabolism/Folding, sorting and degradation/RNA degradation/Messenger RNA biogenesis
Os12g0624000	Methionine synthase protein.		metabolic process	transferase activity	cytosol	Biosynthesis of amino acids/Amino acid metabolism
Os05g0106600	Actin 97.		cellular component organization	structural molecule activity	cytoskeleton	Cytoskeleton proteins
Os01g0673600	Ubiquitin conjugating enzyme E2.	OsUBC13	protein modification process	protein binding	cytosol	Folding, sorting and degradation/Ubiquitin mediated proteolysis/Ubiquitin system/Ubiquitin-conjugating enzymes
Os02g0723300	RNA polymerase II, Rpb4		nucleic acid metabolic process	transferase activity	nucleoplasm	Nucleotide metabolism/Purine metabolism/Transcription machinery/DNA repair and recombination proteins
Os02g0821200	Ribosomal protein L28e domain containing protein.		translation	structural molecule activity	ribosome	Ribosome
Os03g0248600	Enolase 2 (EC 4.2.1.11) (2- phosphoglycerate dehydratase 2)		metabolic process	catalytic activity	cytosol	Biosynthesis of amino acids/Carbohydrate metabolism/Folding, sorting and degradation/RNA degradation/Messenger RNA biogenesis
Os03g0337800	60S ribosomal protein L19 (Fragment).		translation	structural molecule activity	ribosome	Ribosome
Os03g0648400	DnaJ protein homolog (DNAJ 1).	OsDjA4	protein metabolic process	protein binding	cytosol	Folding, sorting and degradation/Chaperones and folding catalysts/Heat shock proteins
Os03g0836000	Actin 7 (Actin 2).	RAc3	cellular component organization	structural molecule activity	cytoskeleton	Cytoskeleton proteins
Os04g0613600	40S ribosomal protein S11.		translation	structural molecule activity	ribosome	Ribosome
Os05g0482700	2,3 -bisphosphoglycerate in-dependent phosphoglycerate mutase (EC 5.4.2.1)		metabolic process	catalytic activity	extracellular region	Biosynthesis of amino acids/Carbohydrate metabolism/Amino acid metabolism
Os06g0173100	26S protease regulatory subunit 6A homolog (TAT binding protein homolog 1) (TBP 1)	OsRpt5b	protein metabolic process	protein binding	cytosol	Folding, sorting and degradation/Proteasome
Os06g0668200	Phosphoglycerate kinase, cytosolic (EC 2.7.2.3).	OsPGK4	carbohydrate metabolic process	protein kinase activity	cytosol	Biosynthesis of amino acids/Carbohydrate metabolism/Energy metabolism/Carbon fixation in photosynthetic organisms
Os07g0608500	Ribosomal protein S3 (Fragment).		translation	structural molecule activity	ribosome	Ribosome
Os08g0130500	60S acidic ribosomal protein P0.	Os60sP0	translation	structural molecule activity	ribosome	Ribosome
Os08g0157500	Caffeic acid 3 -O methyltransferase (EC 2.1.1.68) (S adenosysl L methionine:caffeic acid 3 O methyltransferase) (COMT) (CAOMT).	OsCOMT1	secondary metabolic process	transferase activity	cytosol	Flavone and flavonol biosynthesis
Os08g0160500	MLG (mixed linkage glucan) synthase, Biosynthesis of MLG (cell wall polysaccharide)	CslF6	carbohydrate metabolic process	transferase activity	Golgi apparatus	Glycosyltransferases/Structural polysaccharide
Os09g0553200	UDPase, Pollen mother cell (PMC) meiosis, Pollen development	OsUgp1	metabolic process	transferase activity	cytosol	Carbohydrate metabolism/Galactose metabolism/Starch and sucrose metabolism/Amino sugar and nucleotide sugar metabolism
Os11g0530600	Chalcone synthase C2 (EC 2.3.1.74) (Naringenin chalcone synthase C2).	OsCHS1	secondary metabolic process	transferase activity	cytosol	Biosynthesis of secondary metabolites/Flavonoid biosynthesis/Circadian rhythm
Os12g0507200	Eukaryotic translation initiation factor 5A 2 (eIF 5A 2) (eIF 4D).	EIF4D	translation	translation factor activity	nucleus	Translation factors
Os01g0238500	Branched chain amino acid aminotransferase like protein 3, chloroplast precursor.		metabolic process	transferase activity	cytosol	Metabolism of cofactors and vitamins
Os01g0267900	Calmodulin NtCaM3 (Calmodulin NtCaM4)	OsCam1-3	signal transduction	protein binding	cytosol	Signal transduction/MAPK signaling pathway/Plant-pathogen interaction/Membrane trafficking/Exocytosis
Os01g0721900	Nuclear RNA binding protein B (Fragment).			RNA binding	nucleus	Spliceosome
Os01g0835900	Histone H4.		nucleosome assembly	DNA binding	nucleus	Nucleosome assembly factors
Os02g0187800	Cinnamyl alcohol dehydrogenase (EC 1.1.1.195).	OsCAD2	secondary metabolic process	catalytic activity	cytosol	Biosynthesis of secondary metabolites/Phenylpropanoid biosynthesis/Oxidoreductases
Os02g0205300	TAT- binding protein homolog (Fragment).	OsRpt6	protein metabolic process	hydrolase activity	cytosol	Folding, sorting and degradation/Proteasome
Os02g0519900	Elongation factor EF 2 (Fragment).	EF2	translation	translation factor activity	nucleus	Translation factors
Os03g0223000	Atypical receptor like kinase MARK.	OsRLCK377	signal transduction	protein kinase activity	plasma membrane
Os03g0243300	26S proteasome non- ATPase regulatory subunit 4 (26S proteasome regulatory subunit S5A)	OsRpn10	signal transduction	signal transducer activity	membrane	Folding, sorting and degradation/Proteasome
Os03g0687000	Nitrate transporter.	OsNPF2.4	transport	transporter activity	plasma membrane
Os03g0710800	14- 3- 3 like protein S94.	OsGF14f	signal transduction	protein binding	cytosol	DNA repair and recombination proteins
Os03g0758800	Eukaryotic translation initiation factor 5A 2 (eIF 5A 2) (eIF 4D).	EIF5	translation	DNA binding	nucleus	Translation factors
Os04g0253000	Histone H1.		nucleosome assembly	DNA binding	nucleus	Nucleosome assembly factors
Os04g0419600	Histone H3.		nucleosome assembly	DNA binding	nucleus	Nucleosome assembly factors
Os05g0541900	60S ribosomal protein l28.		translation	structural molecule activity	ribosome	Ribosome
Os05g0574500	GTP binding nuclear protein Ran1B (Fragment).	OsRAN2	signal transduction	nucleotide binding	nucleus	RNA transport/Messenger RNA biogenesis/Ribosome biogenesis/Transfer RNA biogenesis
Os06g0113900	Major facilitator superfamily, general substrate transporter domain containing protein.		transport	transporter activity	plasma membrane
Os06g0264300	RAD23, isoform I.	Rad23	protein metabolic process	protein binding	nucleus	Folding, sorting and degradation/Proteasome/DNA repair and recombination proteins
Os06g0538000	T-complex protein 1, gamma subunit (TCP 1 gamma) (CCT gamma) (Matricin) (mTRiC P5).		protein metabolic process	protein binding	cytosol	Chaperones and folding catalysts/Heat shock proteins
Os07g0206700	Cycloartenol C 24 methyltransferase 1 (EC 2.1.1.41) (24 sterol C methyltransferase 1) (Sterol C methyltransferase 1).	Ossmt1-1	lipid metabolic process	transferase activity	vacuole	Lipid metabolism/Steroid biosynthesis
Os08g0126300	Glyceraldehyde 3 phosphate dehydrogenase (Fragment).	OsGAPDH/OsGAPC3	carbohydrate metabolic process	catalytic activity	cytosol	Carbohydrate metabolism/Energy metabolism/Carbon fixation in photosynthetic organisms/Oxidoreductases
Os08g0191700	Glyoxalase I, Abiotic stress response	OsGLYI11	carbohydrate metabolic process	catalytic activity	peroxisome	Carbohydrate metabolism/Pyruvate metabolism
Os08g0430500	14 -3 -3 protein, Florigen receptor, Flowering	OsGF14c	signal transduction	protein binding	plasma membrane	DNA repair and recombination proteins
Os08g0525600	Peptidylprolyl isomerase	OsFKBP64	protein modification process	protein binding	cytosol	Chaperones and folding catalysts
Os10g0417600	NAD(P) -binding domain containing protein.	OsGME1	nucleic acid metabolic process	nucleotide binding	cytosol	Carbohydrate metabolism/Ascorbate and aldarate metabolism/Amino sugar and nucleotide sugar metabolism
Os10g0442600	Cell division control protein 48- like protein e (Fragment).	OsCDC48E	catabolic process	hydrolase activity	cytosol	Folding, sorting and degradation/Messenger RNA biogenesis
Os11g0106400	Ubiquitin activating enzyme E1 2.		protein modification process	catalytic activity	cytosol	Folding, sorting and degradation/Ubiquitin mediated proteolysis/Ubiquitin system/Ubiquitin-activating enzymes
Os11g0147500	Heavy metal transport/detoxification protein domain containing protein.		transport	transporter activity	plasma membrane
Os11g0455500	Adenosylhomocysteinase.		nucleic acid metabolic process	hydrolase activity	plasma membrane	Amino acid metabolism/Cysteine and methionine metabolism/Protein phosphatases
Os12g0638700	Plasma membrane H+ ATPase (EC 3.6.3.6).	OsAHA3	transport	ATP binding	plasma membrane	Energy metabolism/Oxidative phosphorylation
Os01g0177200	Ubiquitin specific protease 14.	Ubp14	protein modification process	hydrolase activity	cytosol	Ubiquitin system/Ubiquitin-specific proteases
Os01g0817700	2,3 -bisphosphoglycerate independent phosphoglycerate mutase		metabolic process	catalytic activity	extracellular region	Carbohydrate metabolism/Amino acid metabolism/Biosynthesis of amino acids
Os01g0881300	MtN3 and saliva related transmembrane protein family protein.	OsSWEET1a	transport	transporter activity	plasma membrane	Transporters
Os01g0925800	Ubiquitin conjugating enzyme.	OsUBC44	protein modification process	catalytic activity	cytosol	Folding, sorting and degradation/Ubiquitin mediated proteolysis/Ubiquitin system/Ubiquitin-conjugating enzymes
Os02g0244700	Phosphoenolpyruvate carboxylase 1 (EC 4.1.1.31) (PEPCase 1) (CP21).	PEPC-1	metabolic process	catalytic activity	cytosol	Carbohydrate metabolism/Pyruvate metabolism/Energy metabolism/Carbon fixation in photosynthetic organisms
Os02g0549600	40S ribosomal protein S10 1		translation	structural molecule activity	ribosome	Ribosome
Os02g0627100	Phenylalanine ammonia lyase (EC 4.3.1.5).	OsPAL4	biosynthetic process	ammonia ligase activity	cytosol	Phenylalanine metabolism/Phenylpropanoid biosynthesis/Biosynthesis of secondary metabolites
Os02g0788400	Eukaryotic translation initiation factor 3 subunit like protein.	OseIF3g	translation	translation factor activity	cytosol	RNA transport/Translation factors
Os03g0111200	Remorin.	OsREM1.3		DNA binding
Os03g0233900	Non symbiotic hemoglobin 1 (rHb1) (ORYsa GLB1a).	OsNSHB1	transport	oxygen binding	plasma membrane
Os03g0350300	SAR DNA binding protein like protein.	BIP102		DNA binding	nucleus	Ribosome biogenesis
Os03g0356700	Villin, villin/gelsolin superfamily protein, Actin binding protein, Regulation of plant architecture	OsVLN2	cellular component organization	protein binding	cytoskeleton
Os03g0429800	Xanthine dehydrogenase 1 (EC 1.1.1.204).		nucleic acid metabolic process	catalytic activity	cytosol	Nucleotide metabolism/Purine metabolism/Oxidoreductases/Biosynthesis of secondary metabolites
Os03g0577000	Ribosomal protein S3 (Fragment).		translation	structural molecule activity	cytosol	Ribosome
Os03g0726100	Tubulin alpha 1 chain (Alpha 1 tubulin).	OsTubA1	cellular component organization	structural molecule activity	cytoskeleton	Messenger RNA biogenesis/Cytoskeleton proteins
Os03g0803000	Vesicle-associated membrane protein		transport		plasma membrane
Os03g0807800	40S ribosomal protein S2 (Fragment).	SUP44	translation	structural molecule activity	ribosome	Ribosome
Os03g0835600	Acyl CoA binding protein , Peroxisomal beta oxidation, Lipid metabolism, Stress response	OsACBP6	transport	lipid binding	cytosol
Os04g0465600	Bet v I allergen family protein.		signal transduction	protein binding	membrane
Os04g0648500	Zinc finger, RING/FYVE/PHD- type domain containing protein.		protein modification process	catalytic activity	cytosol	Ubiquitin system/Ubiquitin ligases
Os05g0113900	Histone H2A.		nucleosome assembly	DNA binding	nucleus	Nucleosome assembly factors
Os05g0135700	S adenosylmethionine synthetase 1 (EC 2.5.1.6) (Methionine adenosyltransferase 1) (AdoMet synthetase 1).	OsSAMS1	nucleic acid metabolic process	transferase activity	cytosol	Amino acid metabolism/Cysteine and methionine metabolism/Biosynthesis of secondary metabolites
Os05g0427400	Phenylalanine ammonia lyase.	OsPAL7	biosynthetic process	ammonia ligase activity	cytosol	Phenylalanine metabolism/Phenylpropanoid biosynthesis/Biosynthesis of secondary metabolites
Os06g0130900	Histone H3 (Fragment).		nucleosome assembly	DNA binding	nucleus	Nucleosome assembly factors
Os06g0192600	26S proteasome regulatory particle triple A- ATPase subunit1 (26S protease regulatory subunit 7).		protein metabolic process	hydrolase activity	cytosol	Folding, sorting and degradation/Proteasome
Os06g0608700	Fructose bisphosphate aldolase, cytoplasmic isozyme (EC 4.1.2.13).	OsAld-Y	carbohydrate metabolic process	catalytic activity	peroxisome	Carbohydrate metabolism/Pentose phosphate pathway/Fructose and mannose metabolism/Energy metabolism/Carbon fixation in photosynthetic organisms
Os06g0712400	Protein of unknown function DUF544 family protein.				cytosol
Os06g0719600	Domain of unknown function DUF1618 domain containing protein.
Os07g0112800	Eukaryotic translation initiation factor 5A 4 (eIF 5A 4).		translation	translation factor activity	nucleus	Translation factors
Os07g0194000	Vesicle associated membrane protein 725 (AtVAMP725).		transport	transporter activity	plasma membrane	Membrane trafficking/SNARE
Os07g0208500	Cellulose synthase 4	OsCesA8	carbohydrate metabolic process	transferase activity	Golgi apparatus	Glycosyltransferases/Structural polysaccharide
Os07g0424400	Cellulose synthase 7	OsCesA3	carbohydrate metabolic process	transferase activity	Golgi apparatus	Glycosyltransferases/Structural polysaccharide
Os07g0545300	Histone H2A.		nucleosome assembly	DNA binding	nucleus	Nucleosome assembly factors
Os07g0671800	Stress- related protein- like protein (Fragment).				vacuole
Os07g0694000	Phospholipase C (Fragment).	OsPI-PLC1	signal transduction	hydrolase activity	plasma membrane	Carbohydrate metabolism/Inositol phosphate metabolism/Signal transduction/Phosphatidylinositol signaling system/Membrane trafficking/Exocytosis
Os08g0162800	Acyl CoA binding protein, Stress response	OsACBP1	transport	lipid binding	plasma membrane
Os08g0430200	UV excision repair protein Rad23 family protein.	RAD23	protein metabolic process	protein binding	nucleus	Folding, sorting and degradation/Proteasome
Os08g0498100	Caffeoyl CoA O methyltransferase 2 (EC 2.1.1.104) (Trans caffeoyl CoA 3 O- methyltransferase 2) (CCoAMT 2) (CCoAOMT 2).	CCoAMT 2	secondary metabolic process	transferase activity	cytosol
Os09g0484200	calpain-like cysteine peptidase
Os09g0553900	Conserved hypothetical protein.		cellular component organization		plasma membrane
Os10g0356000	ribulose 1,5- bisphosphate carboxylase/oxygenase large subunit.	OsrbcL1	metabolic process	catalytic activity	plastid	Carbohydrate metabolism/Energy metabolism/Carbon fixation in photosynthetic organisms
Os10g0478200	Cytoplasmic malate dehydrogenase.	OscMDH	carbohydrate metabolic process	catalytic activity	cytosol	Carbohydrate metabolism/Pyruvate metabolism/Energy metabolism/Carbon fixation in photosynthetic organisms
Os10g0503800	Remorin.	OsREM1.2		DNA binding
Os11g0293900	UBX domain containing protein.		protein modification process	catalytic activity	cytosol
Os11g0456300	SKP1 like protein 1A.	OSK1	protein modification process	catalytic activity	cytosol	Folding, sorting and degradation/Ubiquitin mediated proteolysis/Ubiquitin system/Ubiquitin ligases
Os12g0144600	Heavy metal transport/detoxification protein domain containing protein.		transport	transporter activity	plasma membrane
Os01g0120800	Eukaryotic translation initiation factor 3 subunit 10 (eIF 3 theta)	OseIF3a	translation	translation factor activity	nucleus	RNA transport/Translation factors
Os01g0147900	Triosephosphate isomerase, cytosolic (EC 5.3.1.1) (TIM) (Triose phosphate isomerase).	TPI	carbohydrate metabolic process	catalytic activity	cytosol	Fructose and mannose metabolism/Biosynthesis of secondary metabolites/Biosynthesis of amino acids
Os01g0238600	Nucleic acid binding, OB fold domain containing protein.				plastid	DNA replication/DNA repair and recombination proteins
Os01g0659200	Vacuolar ATP synthase subunit E (EC 3.6.3.14) (V ATPase E subunit)	v-ATP-E	transport	transporter activity	vacuole	Energy metabolism/Oxidative phosphorylation
Os01g0742500	Hexokinase.	OsHXK6	carbohydrate metabolic process	kinase activity	plastid	Carbohydrate metabolism/Starch and sucrose metabolism/Biosynthesis of secondary metabolites
Os01g0897600	Glycoside hydrolase, family 1 protein.	Os1BGlu4	metabolic process	hydrolase activity	cytosol	Starch and sucrose metabolism/Phenylpropanoid biosynthesis/Biosynthesis of secondary metabolites
Os01g0962600	40S ribosomal protein S10 1		translation	structural molecule activity	ribosome	Ribosome
Os02g0105500	IQ calmodulin binding region domain containing protein.		protein metabolic process	protein binding	endoplasmic reticulum
Os02g0229000	40S ribosomal protein S19 like.		translation	structural molecule activity	ribosome	Ribosome
Os02g0247200	T complex protein 1, gamma subunit (TCP 1 gamma) (CCT gamma)		protein metabolic process	protein binding	cytosol	Chaperones and folding catalysts/Heat shock proteins
Os02g0616800	Ribosome inactivating protein domain containing protein.		translation	structural molecule activity	ribosome
Os02g0625500	Adenosine kinase like protein (Fragment).		metabolic process	kinase activity	cytosol	Nucleotide metabolism/Purine metabolism
Os02g0725100	Thioredoxin fold domain containing protein.		metabolic process	electron carrier activity	cytosol
Os02g0750600	Membrane anchored ubiquitin fold protein, HCG 1 domain containing protein.				plasma membrane
Os02g0778400	UMP/CMP kinase a (EC 2.7.1.48).		nucleic acid metabolic process	kinase activity	cytosol	Nucleotide metabolism/Pyrimidine metabolism
Os03g0200500	40S ribosomal protein S3a (CYC07 protein).	CYC07	translation	structural molecule activity	ribosome	Ribosome
Os03g0294900	Ubiquitin activating enzyme E1.		protein modification process		cytosol	Folding, sorting and degradation/Ubiquitin mediated proteolysis/Ubiquitin system/Ubiquitin-activating enzyme
Os03g0388900	Peptidase C14, caspase catalytic domain containing protein.	OsMC1	protein metabolic process	hydrolase activity	cytosol
Os03g0425600	UDP glucose dehydrogenase.		metabolic process	catalytic activity	nucleus	Carbohydrate metabolism/Amino sugar and nucleotide sugar metabolism/Oxidoreductases
Os03g0851700	TGB12K interacting protein 3.		protein metabolic process		plastid
Os04g0464500	SEP domain containing protein.					Folding, sorting and degradation
Os04g0592400	t -snare domain containing protein.		transport		plastid
Os04g0642000	MDR like p glycoprotein.		transport	transporter activity	plasma membrane	Transporters
Os04g0663100	OSIGBa0099L20.2 protein.			protein binding	cytosol
Os04g0670800	UBX domain containing protein.
Os05g0116100	Dehydroascorbate reductase.	OsDHAR1	metabolic process	catalytic activity	plasma membrane	Chloride channels
Os05g0135800	Ser/Thr protein kinase, Negative regulator of innate immunity	OsRLCK178/OsPti1a				Plant-pathogen interaction/Protein kinases
Os05g0176100	RSW1- like cellulose synthase catalytic subunit (Fragment).	OsCesA1	carbohydrate metabolic process	transferase activity	Golgi apparatus	Glycosyltransferases/Structural polysaccharide
Os05g0320700	Cytochrome P450.	OsC4H	secondary metabolic process	catalytic activity	endoplasmic reticulum	Amino acid metabolism/Phenylalanine metabolism/Phenylpropanoid biosynthesis/Flavanone biosynthesis
Os05g0461400	Histone H2A.2.1.		cellular component organization	DNA binding	nucleus	Nucleosome assembly factors
Os05g0530500	Serine/threonine protein kinase, Sugar signaling	SnRK1A	signal transduction	kinase activity	nucleus	Protein kinases
Os05g0543200	Ran GTPase activating protein.		signal transduction	enzyme regulator activity	membrane	RNA transport/Messenger RNA biogenesis
Os05g0556100	SDL5A.		cellular component organization	hydrolase activity	cytoskeleton
Os05g0597100	Histone H4 deacetylase, Negative regulation of innate immunity	OsHDT1/HDT701	protein modification process	nucleic acid binding	nucleus
Os06g0130800	Winged helix repressor DNA binding domain containing protein.		cellular component organization	DNA binding	nucleus	Nucleosome assembly factors
Os06g0175500	Epsin like, N- terminal domain containing protein.		transport	lipid binding	plasma membrane
Os06g0247500	Pyrophosphate fructose 6 -phosphate 1 phosphotransferase (EC 2.7.1.90) (Fragment).	OsPFPB	carbohydrate metabolic process	kinase activity	membrane	Pentose phosphate pathway/Fructose and mannose metabolism
Os06g0568200	Vacuolar ATPase B subunit.		transport	transporter activity	membrane	Energy metabolism/Oxidative phosphorylation
Os06g0594400	Kelch type beta propeller domain containing protein.	OsKMD2
Os06g0656500	4 -coumarate -CoA ligase 1 (EC 6.2.1.12) (4CL 1) (4- coumaroyl CoA synthase 1) (Clone 4CL14) (Fragment).	Os4CL4	secondary metabolic process	catalytic activity	cytosol	Amino acid metabolism/Phenylalanine metabolism/Phenylpropanoid biosynthesis/Flavanone biosynthesis
Os07g0145400	Protein kinase, core domain containing protein.		signal transduction	kinase activity	plasma membrane
Os07g0191200	Plasma membrane H+ ATPase (EC 3.6.3.6).	OsAHA2	transport	hydrolase activity	plasma membrane	Energy metabolism/Oxidative phosphorylation
Os07g0545400	Protein H2A.		cellular component organization	DNA binding	nucleus	Nucleosome assembly factors
Os07g0574800	Tubulin alpha 1 chain.		cellular component organization	structural molecule activity	cytoskeleton	Messenger RNA biogenesis/Cytoskeleton proteins
Os07g0662500	Elongation factor 1 beta' (EF 1 beta').		translation	translation factor activity	cytosol	Translation factors
Os07g0691800	26S proteasome subunit 4 like protein (26S proteasome subunit AtRPT2a).		protein metabolic process	hydrolase activity	membrane	Folding, sorting and degradation/Proteasome
Os08g0129200	Cold shock protein 1	OsCSP2		DNA binding	nucleus
Os08g0314800	Poly(A) binding protein.	OsPABPC2	translation factor activity	RNA binding	cytosol	Nucleotide metabolism/Peptidases
Os08g0326600	GMP synthetase.		nucleic acid metabolic process	nucleotide binding	cytosol	Nucleotide metabolism/Peptidases
Os08g0427700	Histone H2A.		cellular component organization	DNA binding	nucleus	Nucleosome assembly factors
Os09g0115400	Poly(A) binding protein.	OsPABPC1	translation	translation factor activity, RNA binding	cytosol	RNA transport/RNA degradation/Messenger RNA biogenesis
Os09g0297100	CROC 1- like protein (Fragment).	MMS2	protein modification process	catalytic activity	cytosol	DNA repair and recombination proteins
Os09g0485900	60S ribosomal protein L9 (Gibberellin regulated protein GA).		translation	structural molecule activity	ribosome	Ribosome
Os09g0551600	HMGd1 protein (Nucleasome/chromatin assembly factor D protein NFD101).		nucleic acid metabolic process	structural molecule activity	nucleus
Os10g0160000	Ubiquitin carboxyl terminal hydrolase 12 (EC 3.1.2.15) (Ubiquitin thiolesterase 12) (Ubiquitin specific processing protease 12) (Deubiquitinating enzyme 12).	Ubp12	protein metabolic process	hydrolase activity	cytosol	Ubiquitin system/Ubiquitin-specific proteases
Os10g0397400	Dim/dwf1 protein, Cell elongation protein DIMINUTO/Dwarf1, Brassinosteroid (BR) biosynthesis	OsBRD2/OsDWF1	lipid metabolic process	catalytic activity	plasma membrane	Lipid metabolism/Steroid biosynthesis/Oxidoreductases
Os10g0411800	40S ribosomal protein S17 3		translation	structural molecule activity	ribosome	Ribosome
Os10g0418000	Histone H2A.		cellular component organization	DNA binding	nucleus	Nucleosome assembly factors/Exosome
Os10g0437200	Nucleolar protein like.		nucleic acid metabolic process	nucleic acid binding	cytosol	Folding, sorting and degradation/RNA degradation/Messenger RNA biogenesis
Os10g0444700	Phosphate transporter, Pi homeostasis	OsPT8	transport	transporter activity	plasma membrane	Transporters
Os10g0502600	Cytochrome b5 domain containing protein.	OsMSBP2		lipid binding	plasma membrane	Exosome
Os10g0539900	Tonoplast monosaccharide transpoter, Vacuolar sugar transport	OsTMT1	transport	transporter activity	vacuole
Os10g0554200	Nitrate transporter, Nitrate uptake, Nitrate transport	OsNRT1.1B	transport	transporter activity	plasma membrane
Os11g0127900	40S ribosomal protein S16.		translation	structural molecule activity	ribosome	Ribosome
Os11g0168200	60S ribosomal protein L3.		translation	structural molecule activity	ribosome	Ribosome
Os11g0175900	TPLATE		transport	binding	plasma membrane
Os11g0186200	Aldehyde dehydrogenase (EC 1.2.1.3).	OsALDH3H2	metabolic process	catalytic activity	plastid	Carbohydrate metabolism/Lipid metabolism/Amino acid metabolism/Oxidoreductases
Os11g0289700	Cytochrome P450 family protein.		metabolic process	catalytic activity	cytosol
Os01g0151700	Short chain dehydrogenase Tic32.		metabolic process	catalytic activity	cytosol
Os01g0180800	Heat shock protein Hsp70 family protein.		signal transduction	nucleotide binding	nucleus	Chaperones and folding catalysts/Heat shock proteins
Os01g0229200	VHS domain containing protein.		transport	transporter activity	plasma membrane
Os01g0254900	Syntaxin 22 (AtSYP22) (AtVAM3).		transport	protein binding	Golgi apparatus	Membrane trafficking
Os01g0313300	EREBP 3 protein (Fragment).	AP2/EREBP3	nucleic acid metabolic process	transcription factor activity	nucleus
Os01g0348700	60S ribosomal protein L23a (L25).		translation	structural molecule activity	ribosome	Ribosome
Os01g0372700	Asparaginyl -tRNA synthetase, cytoplasmic 1 (EC 6.1.1.22)		nucleic acid metabolic process	nucleotide binding	cytosol	Transfer RNA biogenesis
Os01g0558600	Ras related protein RIC1.	OsRab1B2	signal transduction	nucleotide binding	membrane	Membrane trafficking/Endoplasmic reticulum (ER) - Golgi transport/GTP-binding proteins
Os01g0560200	Vesicle transport v SNARE 13 (AtVTI13) (Vesicle transport v SNARE protein VTI13)		transport	protein binding	Golgi apparatus	Membrane trafficking/SNARE
Os01g0723200	40S ribosomal protein S19 like.		translation	structural molecule activity	ribosome	Ribosome
Os01g0754100	Nucleic acid binding, OB fold domain containing protein.			nucleic acid binding	plastid	DNA replication/Transcription factors/
Os01g0764000	Glutathione S transferase I (EC 2.5.1.18) (GST I) (GST 29)	OsGSTF2	secondary metabolic process	transferase activity	cytosol	Glutathione metabolism
Os01g0769700	Catharanthus roseus receptor-like kinase1-like kinase 5	OsCrRLK1L5	protein modification process	kinase activity	plasma membrane
Os01g0810300	Calmodulin -like protein.	OsCaM61	signal transduction	protein binding	plasma membrane	MAPK signaling pathway/Plant-pathogen interaction/Phosphatidylinositol signaling system
Os01g0815800	60S ribosomal protein L24 A (L30A) (RP29) (YL21).		translation	structural molecule activity	ribosome	Ribosome
Os01g0819400	Ubiquitin carrier protein.	OsUBC23	protein modification process	catalytic activity	cytosol	Folding, sorting and degradation/Ubiquitin system/Ubiquitin-conjugating enzymes
Os01g0835500	Respiratory burst oxidase protein.	OsNox3	metabolic process	catalytic activity	membrane
Os01g0857700	G10.				nucleus	Spliceosome
Os01g0918300	Ubiquitin like protein SMT3.	SMT3	protein modification process	protein binding	cytosol	Messenger RNA biogenesis/Ubiquitin system/Ubiquitins and Ubiquitin-like proteins
Os02g0103700	60S ribosomal protein L9 (Gibberellin regulated protein GA).		translation	structural molecule activity	ribosome	Ribosome
Os02g0109800	Tetratricopeptide like helical domain containing protein.			binding	plasma membrane
Os02g0120800	Small GTP binding protein (Fragment).	OsRacB	signal transduction	nucleotide binding	membrane	Membrane trafficking/Exocytosis/Endocytosis/Exosome/GTP-binding proteins
Os02g0180000	Protein phosphatase type 2C.	OsPP2C11	protein modification process	hydrolase activity	plasma membrane	Protein phosphatases
Os02g0190800	Alpha/beta hydrolase fold 1 domain containing protein.			hydrolase activity
Os02g0234800	U2 small nuclear ribonucleoprotein A' (U2 snRNP A').		nucleic acid metabolic process	nucleic acid binding	nucleus	Spliceosome
Os02g0244600	Nucleotide binding, alpha beta plait domain containing protein.			nucleotide binding	nucleus
Os02g0287000	Ribosomal protein S3Ae domain containing protein.		translation	structural molecule activity	ribosome	Ribosome
Os02g0525900	Acetyl coenzyme A synthetase 2 (EC 6.2.1.1)		metabolic process	catalytic activity	cytosol	Pyruvate metabolism/Propanoate metabolism/Biosynthesis of secondary metabolites
Os02g0580300	14- 3- 3 protein 6 , Gibberellin-insensitive dwarf protein 2	GID2	signal transduction	protein binding	plasma membrane	DNA repair and recombination proteins
Os02g0608500	Ankyrin kinase protein (Fragment).		protein modification process	kinase activity	cytosol
Os02g0634800	Ubiquitin conjugating enzyme/RWD- like domain containing protein.	OsUBC32	protein modification process	catalytic activity	cytosol	Ubiquitin system/Ubiquitin-conjugating enzymes
Os02g0712000	DegP7 (DegP protease 7)	OsDeg7	protein metabolic process	hydrolase activity	cytosol
Os02g0717400	Tetratricopeptide like helical domain containing protein.			binding		Translation factors
Os02g0793100	Armadillo- type fold domain containing protein.		transport	binding	cytosol
Os02g0822300	RNA- binding protein Nova 1		nucleic acid metabolic process	RNA binding	nucleus	Spliceosome
Os02g0834000	Rac- like GTP- binding protein 5.	OsRacD	signal transduction	nucleotide binding	plasma membrane	Membrane trafficking/Exocytosis/Endocytosis/Exosome/GTP-binding proteins
Os03g0109500	40S ribosomal protein S17 4		translation	structural molecule activity	ribosome	Ribosome
Os03g0154700	40S ribosomal protein S9.					Ribosome
Os03g0162200	Histone H2A.		cellular component organization	DNA binding	nucleus	Nucleosome assembly factors
Os03g0181500	Fatty acid elongase (beta ketoacyl CoA synthase), Shoot development	ONI1	lipid metabolic process	transferase activity	endoplasmic reticulum	Biosynthesis of secondary metabolites/Lipid metabolism/Fatty acid elongation
Os03g0200800	ARF/SAR superfamily domain containing protein.	OsARL1a	transport	nucleotide binding	membrane	Membrane trafficking/Endosome - Lysosome transport/GTP-binding proteins
Os03g0220100	Very long chain fatty acid condensing enzyme CUT1.	CUT1	lipid metabolic process	transferase activity	endoplasmic reticulum	Biosynthesis of secondary metabolites/Lipid metabolism/Fatty acid elongation
Os03g0249400	40S ribosomal protein S20 (S22) (Fragment).		translation	structural molecule activity	ribosome	Ribosome
Os03g0254700	WD40 repeat- like domain containing protein.	OsTPR3	signal transduction	protein binding	cytosol
Os03g0278200	NAD(P) binding domain containing protein.		signal transduction	catalytic activity	cytosol	Carbohydrate metabolism/Amino sugar and nucleotide sugar metabolism
Os03g0285700	L ascorbate peroxidase.	OsAPX1	metabolic process	catalytic activity	cytosol	Ascorbate and aldarate metabolism/Glutathione metabolism/Oxidoreductases
Os03g0300400	Pathogen- related protein (JIOsPR10).	JIOsPR10	signal transduction	protein binding	cytosol
Os03g0327600	Ricin B- related lectin domain containing protein.
Os03g0343500	60S ribosomal protein L22 2		translation	structural molecule activity	ribosome	Ribosome
Os03g0345700	Heavy metal- associated domain containing protein, expressed.		transport	binding	cytosol
Os03g0356652	Zinc finger, C2H2 like domain containing protein.
Os03g0395300	Protein of unknown function DUF827, plant family protein.		cellular component organization	protein binding	cytosol
Os03g0405900	Hypothetical conserved gene.		cellular component organization	catalytic activity	cytosol	Oxidoreductases
Os03g0599800	Reversibly glycosylated polypeptide.	OsUAM1	carbohydrate metabolic process	catalytic activity	Golgi apparatus	Amino sugar and nucleotide sugar metabolism/Structural polysaccharide
Os03g0610650	cDNA clone:002 125 A07, full insert sequence.	OsSRP-LRS
Os03g0669100	deoxyuridine 5-triphosphate nucleotidohydrolase	RGB1	signal transduction	protein binding	cytosol	Nucleotide metabolism/DNA repair and recombination proteins
Os03g0712400	atypical receptor like kinase MARK.		signal transduction	kinase activity	plasma membrane
Os03g0712700	Phosphoglucomutase, cytoplasmic 2 (EC 5.4.2.2)	OscPGM	carbohydrate metabolic process	catalytic activity	cytosol	Carbohydrate metabolism/Pentose phosphate pathway/Starch and sucrose metabolism/Nucleotide metabolism
Os03g0713100	dynamin related protein 1C.		transport	hydrolase activity	cytosol
Os03g0737900	predicted protein.				cytosol
Os03g0738600	Lipoxygenase, Seed germination and longevity	OsLOX-L2	lipid metabolic process	catalytic activity	cytosol	Lipid metabolism/Linoleic acid metabolism/Oxidoreductases
Os03g0743400	H2A protein.		cellular component organization	DNA binding	nucleus	Nucleosome assembly factors
Os03g0804800	Cct8 prov protein.		protein metabolic process	protein binding	membrane	Chaperones and folding catalysts/Heat shock proteins
Os03g0820600	Actin- depolymerizing factor 3 (ADF 3) (ZmABP3) (ZmADF3).	OsADF4	transport	structural molecule activity	cytoskeleton	Membrane trafficking/Actin-binding proteins
Os04g0186400	Pi transporter, Pi homeostasis, Embryo development, Seed germination	OsPT4	transport	transporter activity	plasma membrane	Transporters
Os04g0320700	UDP -glucuronosyl/UDP- glucosyltransferase domain containing protein.		metabolic process	transferase activity	cytosol
Os04g0376000	60S ribosomal protein L35 1		translation	structural molecule activity	ribosome	Ribosome
Os04g0435700	UVB- resistance protein UVR8.	UVR8	signal transduction	chromatin binding	nucleus
Os04g0502300	40S ribosomal protein S11.		translation	structural molecule activity	ribosome	Ribosome
Os04g0556300	Glutathione peroxidase.	OsGPX1	metabolic process	catalytic activity	cytosol	Lipid metabolism/Arachidonic acid metabolism/Glutathione metabolism/Oxidoreductases
Os04g0559700	Aquaporin PIP1.1.	OsPIP1-2	transport	transporter activity	plasma membrane	Transporters
Os04g0619400	Protein kinase, core domain containing protein.	OsRLCK160	protein modification process	kinase activity	plasma membrane
Os04g0660400	Amylogenin	OsUAM2	metabolic process	protein binding	Golgi apparatus	Carbohydrate metabolism/Amino sugar and nucleotide sugar metabolism/Glycosyltransferases/Structural polysaccharide
Os04g0679100	Clathrin light chain family protein.		transport	structural molecule activity	cytosol
Os04g0684800	CROC 1 like protein (Fragment).		protein modification process	protein binding	cytosol	DNA repair and recombination proteins
Os04g0691800	C2 domain containing protein.				plastid
Os05g0108800	Cytochrome b5.		oxidation reduction	binding	membrane
Os05g0144400	Serine/threonine specific protein phosphatase and bis(5- nucleosyl) tetraphosphatase domain containing protein.	OsPPKL2	metabolic process	hydrolase activity	plasma membrane	protein phosphatase
Os05g0188100	Conserved hypothetical protein.
Os05g0350600	Atranbp1b protein.		transport	protein binding	cytosol
Os05g0405000	Orthophosphate dikinase precursor (EC 2.7.9.1).	OsPPDKB	metabolic process	kinase activity	cytosol	Carbohydrate metabolism/Pyruvate metabolism/Energy metabolism/Carbon fixation in photosynthetic organisms
Os05g0445500	Acidic ribosomal protein (Fragment).		metabolic process	kinase activity	cytosol	Ribosome
Os05g0508500	Thioredoxin H.	OsTRXh2	metabolic process	electron carrier activity	cytosol
Os05g0524400	Phosphofructokinase family protein.	OsPFK05	carbohydrate metabolic process	kinase activity	cytosol	Biosynthesis of amino acids/Pentose phosphate pathway/RNA degradation/Messenger RNA biogenesis
Os05g0533100	plasminogen activator inhibitor 1 RNA binding protein.					Spliceosome
Os05g0539700	Nucleosome assembly protein 1.	OsNAP1_L2	cellular component organization	DNA binding	nucleus	Nucleosome assembly factors
Os05g0593100	Vacuolar ATP synthase subunit C (EC 3.6.3.14) (V ATPase C subunit)		secondary metabolic process	hydrolase activity	vacuole	Energy metabolism/Oxidative phosphorylation
Os06g0128200	LMBR1 like conserved region domain containing protein.				membrane
Os06g0288300	C- glucosyltransferase, Flavone -C glycoside synthesis	OsCGT	metabolic process	transferase activity	cytosol
Os06g0314400	Hypothetical conserved gene.
Os06g0342200	Eukaryotic translation initiation factor 1A (EIF 1A) (EIF 4C).		translation	translation factor activity	cytosol	RNA transport/Translation factors
Os06g0550000	60S ribosomal protein L11.		translation	structural molecule activity	ribosome	Ribosome
Os06g0602600	Alba, DNA/RNA binding protein family protein.			nucleic acid binding	nucleus
Os06g0662000	Vacuolar H+ ATPase subunit A (Fragment).	OsVHA-A	transport	transporter activity	plasma membrane	Energy metabolism/Oxidative phosphorylation/
Os07g0150100	Protein of unknown function DUF221 domain containing protein.	OsERD4	transport		membrane
Os07g0150200	40S ribosomal protein S12 1		translation	structural molecule activity	ribosome	Ribosome
Os07g0164300	syntaxin 132.		transport	protein binding	plasma membrane	Membrane trafficking/SNARE
Os07g0207400	RF12 protein (Fragment).		translation	structural molecule activity	ribosome	Ribosome
Os07g0229900	Ribosomal protein S12e domain containing protein.		translation	structural molecule activity	ribosome	Ribosome
Os07g0252400	Cellulose synthase 8	OsCesA6	carbohydrate metabolic process	transferase activity	Golgi apparatus	Glycosyltransferases/Structural polysaccharide
Os07g0282300	Aldehyde oxidase 1 homolog (Fragment).		metabolic process	catalytic activity	cytosol
Os07g0604800	UDP arabinopyranose mutase, Pollen wall morphogenesis		carbohydrate metabolic process	catalytic activity	Golgi apparatus	Glycosyltransferases
Os07g0639600	Peptidase C15, pyroglutamyl peptidase I family protein.		protein metabolic process	hydrolase activity	cytosol	Peptidases
Os08g0141300	PapD like domain containing protein.			structural molecule activity	plasma membrane
Os08g0155400	Nitrate/chlorate transporter.	OsNRT1.1A	transport	transporter activity	plasma membrane
Os08g0248900	ADP ribosylation factor 3.	OsARF3	protein modification process	protein binding	Golgi apparatus	Membrane trafficking/Endosome - Golgi transport/GTP-binding proteins
Os08g0366000	Phosphoenolpyruvate carboxylase.	Osppc2a	catabolic process	catalytic activity	cytosol	Carbohydrate metabolism/Pyruvate metabolism/Energy metabolism/Carbon fixation in photosynthetic organisms
Os08g0398400	Hypersensitive induced reaction protein, Bacterial pathogen resistance	OsHIR1	protein modification process	protein binding	plasma membrane
Os08g0498400	Caffeoyl CoA 3 -O methyltransferase (Fragment).	CCoAOMT1	secondary metabolic process	transferase activity	cytosol
Os08g0540300	Zinc finger, C6HC type domain containing protein.		protein modification process	catalytic activity	cytosol	Ubiquitin system/Ubiquitin ligases
Os09g0315700	Phosphoenolpyruvate carboxylase family protein.	Osppc2b	catabolic process	catalytic activity	cytosol	Carbohydrate metabolism/Pyruvate metabolism/Energy metabolism/Carbon fixation in photosynthetic organisms
Os09g0411700	Peptidyl prolyl cis trans isomerase, PpiC type domain containing protein.		metabolic process	catalytic activity	cytosol	Chaperones and folding catalysts
Os09g0539500	SKP1 like protein 1A.	OSK20	protein modification process	protein binding	cytosol	Folding, sorting and degradation/Ubiquitin mediated proteolysis/Ubiquitin system/Ubiquitin ligases
Os10g0170200	40S ribosomal protein S20 (S22) (Fragment).		translation	structural molecule activity	ribosome	Ribosome
Os10g0377400	Ras related protein Rab11D.	Rab11D	signal transduction	nucleotide binding	membrane	Membrane trafficking/GTP-binding proteins
Os10g0486100	Cytochrome P450 like protein (CYP86B1).	CYP86B1	secondary metabolic process	catalytic activity	membrane	Lipid metabolism/Cutin, suberine and wax biosynthesis/Oxidoreductases
Os10g0578000	hepatocyte growth factor regulated tyrosine kinase substrate like protein		transport	transporter activity	Golgi apparatus
Os11g0199700	Seed protein B32E (Fragment).
Os11g0246200	Kelch type beta propeller domain containing protein.	OsKMD4
Os11g0455800	Serine hydroxymethyltransferase.	OsSHM2	metabolic process	transferase activity	membrane	Carbohydrate metabolism/Amino acid metabolism
Os11g0599200	UDP -glucuronosyl/-UDP glucosyltransferase family protein.		metabolic process	transferase activity	cytosol	Glycosyltransferases
Os11g0629300	RING H2 finger protein RHB1a.	RHB1a		binding	plastid
Os12g0443700	Glu prolyl tRNA aminoacyl synthetase (Fragment).		nucleic acid metabolic process	nucleotide binding	cytosol	Transfer RNA biogenesis
Os12g0552500	Rossmann like alpha/beta/alpha sandwich fold domain containing protein.				vacuole
Os12g0563600	Protein of unknown function DUF538 family protein.			protein binding	extracellular region
Os12g0623500	Cationic amino acid transporter like protein.	OsCAT11	transport	transporter activity	plasma membrane	Transporters
Os01g0104400	Ricin B related lectin domain containing protein.
Os01g0125900	Ubiquitin conjugating enzyme/RWD like domain containing protein.	OsUBC34	protein modification process	catalytic activity	cytosol	Folding, sorting and degradation/Ubiquitin mediated proteolysis/Ubiquitin system/Ubiquitin-conjugating enzymes
Os01g0141100	Salt induced AAA Type ATPase.	OsSKD1	transport	nucleotide binding	cytosol	Membrane trafficking/Endosome - Lysosome transport
Os01g0179200	Syntaxin, N- terminal domain containing protein.		transport	protein binding	cytosol	Membrane trafficking/SNARE
Os01g0191700	Pyrophosphate fructose- 6 -phosphate 1 -phosphotransferase like protein	OsPFK01	carbohydrate metabolic process	kinase activity	cytosol	Pentose phosphate pathway/RNA degradation/Messenger RNA biogenesis
Os01g0195400	Harpin -induced 1 domain containing protein.				plasma membrane
Os01g0209800	Cationic amino acid transporter (Fragment).	OsCAT1	transport	transporter activity	plasma membrane
Os01g0212700	RING H2 finger protein ATL2K.	ATL2K		binding	cell
Os01g0254100	CTV.2.	OsWD40-12	structure morphogenesis	protein binding	cell
Os01g0260700	PUR ALPHA 1			nucleic acid binding	cytosol
Os01g0276000	60S ribosomal protein L30.		translation	structural molecule activity	ribosome	Ribosome
Os01g0281400	Coatomer, beta subunit domain containing protein.		transport	structural molecule activity	cytosol	Membrane trafficking/Endoplasmic reticulum (ER) - Golgi transport
Os01g0290700	CjMDR1.	OsMDR4	transport	transporter activity	plasma membrane
Os01g0300200	ATP citrate lyase subunit B.		metabolic process	transferase activity	cytosol	Carbohydrate metabolism/Exosome
Os01g0358400	40S ribosomal protein S4.		translation	structural molecule activity	ribosome	Ribosome
Os01g0360200	Respiratory burst oxidase homolog.	OsNox1	metabolic process	catalytic activity	plasma membrane	MAPK signaling pathway/Plant-pathogen interaction/Oxidoreductases
Os01g0607900	Serine/threonine protein kinase related domain containing protein.	OsRPK1	signal transduction	kinase activity	plasma membrane
Os01g0633200	X1 (Fragment).		nucleic acid metabolic process	transcription factor activity	nucleus
Os01g0636400	Alpha/beta hydrolase family protein.		metabolic process	hydrolase activity	cell
Os01g0639900	Carbonic anhydrase, chloroplast precursor (EC 4.2.1.1) (Carbonate dehydratase).	OsCA	metabolic process	catalytic activity	extracellular region	Energy metabolism/Nitrogen metabolism
Os01g0654500	NAD P isocitrate dehydrogenase.		metabolic process	catalytic activity	extracellular region	Biosynthesis of amino acids/Transport and catabolism
Os01g0663800	Protein of unknown function DUF1296 family protein.
Os01g0667200	Glyoxalase II.	OsGLYII1	metabolic process	hydrolase activity	cytosol	Energy metabolism/Sulfur metabolism/Oxidoreductases/Mitochondrial biogenesis
Os01g0695100	Phosphoethanolamine N -methyltransferase.	OsPEAMT1	lipid metabolic process	transferase activity	cytosol
Os01g0697100	UDP -glucuronosyl/UDP -glucosyltransferase family protein.		metabolic process	transferase activity	cytosol
Os01g0707300	Vesicle transport v -SNARE 13 (AtVTI13) (Vesicle transport v -SNARE protein VTI13) (Vesicle soluble NSF attachment protein receptor 13).		transport	protein binding	Golgi apparatus	Membrane trafficking/SNARE
Os01g0710000	WD repeat protein RBAP1.	OsWD40-23	cellular component organization	binding	cytosol	Nucleosome assembly factors
Os01g0718300	Receptor serine/threonine kinase, Organ development through controlling cell division and elongation	OsBRI1/dwf42	signal transduction	kinase activity	plasma membrane	Signal transduction/Plant hormone signal transduction/Protein kinases
Os01g0723800	ABC transporter superfamily ABCB	OsMDR17	transport	transporter activity	plasma membrane	Transporters
Os01g0738800	Conserved hypothetical protein.		carbohydrate metabolic process	kinase activity	cytosol
Os01g0750300	Cellulose synthase (Fragment).	OsCesA4	lipid metabolic process	transferase activity	plasma membrane	Structural polysaccharide
Os01g0757600	Myosin heavy chain like protein (Fragment).		structure morphogenesis	structural molecule activity	cytoskeleton
Os01g0760600	Aspartate aminotransferase, cytoplasmic (EC 2.6.1.1) (Transaminase A).		metabolic process	transferase activity	peroxisome	Biosynthesis of amino acids/Carbon fixation in photosynthetic organisms/Amino acid metabolism
Os01g0803200	Cysteine proteinase inhibitor I (Oryzacystatin I).	OsCYS1	metabolic process	binding	cytosol
Os01g0851700	Cytosolic starch phosphorylase (Fragment).	OsPho2	carbohydrate metabolic process	transferase activity	plastid	Starch and sucrose metabolism
Os01g0860300	Ribosomal protein L1.		translation	structural molecule activity	ribosome	Ribosome
Os01g0866100	Actin 4.		cellular component organization	structural molecule activity	cytoskeleton	Cytoskeleton proteins
Os01g0878800	4,5 DOPA dioxygenase extradiol.		metabolic process	catalytic activity	cytosol	Biosynthesis of other secondary metabolites/Betalain biosynthesis/Oxidoreductases
Os01g0889900	Serine/threonine protein kinase related domain containing protein.		protein modification process	kinase activity	cell
Os01g0920400	Dynamin related protein 3A (Dynamin like protein 2) (Dynamin like protein 2a). Splice isoform 2.		catabolic process	hydrolase activity	membrane	Membrane trafficking/Endocytosis/Mitochondrial biogenesis
Os01g0921600	Mitochondrial import receptor subunit TOM20 (Translocase of outer membrane 20 kDa subunit).		transport	transporter activity	mitochondrion
Os01g0971500	Cytochrome b5.			protein binding
Os02g0102300	Thiosulfate sulfurtransferase (EC 2.8.1.1) (Rhodanese) (Senescence associated protein) (Sulfurtransferase protein 16) (AtStr16).	OsHAC1	metabolic process	transferase activity	cytosol
Os02g0114700	Phosphorylation regulatory protein HP 10		protein modification process	protein binding	cytosol	Ribosome biogenesis/Proteasome
Os02g0115700	Catalase isozyme A (EC 1.11.1.6) (CAT A).	OsCATA	metabolic process	catalytic activity	peroxisome	Glyoxylate and dicarboxylate metabolism/Amino acid metabolism/Signal transduction/MAPK signaling pathway
Os02g0133800	Proteasome subunit alpha type 1 (EC 3.4.25.1) (20S proteasome alpha subunit F) (20S proteasome subunit alpha 6) (Proteasome component C2).		protein metabolic process	hydrolase activity	cytosol	Folding, sorting and degradation/Proteasome/Peptidases/Threonine Peptidases
Os02g0146600	Eukaryotic initiation factor 4A (eIF4A) (eIF 4A).	OseIF4A	translation	ATP binding	nucleus	RNA transport/Messenger RNA biogenesis/Translation factors
Os02g0164800	Zinc finger, C2H2 type domain containing protein.		metabolic process	hydrolase activity	cytosol	Folding, sorting and degradation/Peptidases/Cysteine Peptidases
Os02g0175400	Vacuolar H(+) ATPase subunit A (Fragment).	VHA-A2	transport	transporter activity	plasma membrane	Energy metabolism/Oxidative phosphorylation/Transport and catabolism
Os02g0179300	RAD23 protein, isoform II.	Rad23	DNA metabolic process	DNA binding	nucleus	Folding, sorting and degradation/Proteasome/DNA repair and recombination proteins
Os02g0186500	Protein kinase like protein.	OsRLCK64	protein modification process	kinase activity	plasma membrane
Os02g0193300	Conserved hypothetical protein.		protein modification process
Os02g0198600	DNA damage inducible protein DDI1 like.		metabolic process	hydrolase activity	cytosol	Proteasome
Os02g0202500	nucleic acid binding.			nucleic acid binding	nucleus
Os02g0220500	Elongation factor 1 gamma (EF 1 gamma) (eEF 1B gamma).	EF1G	translation	translation factor activity	cytosol	Messenger RNA biogenesis/Translation factors
Os02g0245000	Ubiquitin domain containing protein.		nucleic acid metabolic process	RNA binding	nucleus	Spliceosome
Os02g0274100	Peroxisomal fatty acid beta oxidation multifunctional protein (MFP).	MFP	lipid metabolic process	catalytic activity	peroxisome	Fatty acid metabolism/Lipid metabolism/Fatty acid degradation/Oxidoreductases
Os02g0283800	SERK1 (Fragment).	OsSERK4	protein modification process	kinase activity	plasma membrane
Os02g0301100	RAG1 activating protein 1 homologue domain containing protein.	OsSWEET4	transport	transporter activity	plasma membrane	Transporters
Os02g0478600	40S ribosomal protein S15A.		translation	structural molecule activity	ribosome	Ribosome
Os02g0497700	Ras GTPase activating protein SH3 domain binding protein like.		transport	nucleotide binding	intracellular
Os02g0503400	60S ribosomal protein L35.		translation	structural molecule activity	ribosome	Ribosome
Os02g0530100	Copper chaperone homolog CCH.	CCH	transport	transporter activity	plasma membrane
Os02g0590800	Serine/threonine protein kinase Nek6.	OsNek6	protein modification process	kinase activity	cytosol	Protein kinases
Os02g0612300	Nuclear cap binding protein subunit 2 (20 kDa nuclear cap binding protein) (NCBP 20 kDa subunit) (CBP20).	OsCBP20	nucleic acid metabolic process	RNA binding	nucleus	RNA transport/mRNA surveillance pathway/Messenger RNA biogenesis/Spliceosome
Os02g0612900	Temperature stress induced lipocalin.		transport	transporter activity	plasma membrane	Exosome
Os02g0622300	Ribosomal protein L14 family protein.		translation	structural molecule activity	ribosome	Ribosome
Os02g0631601	predicted protein.					RNA transport/mRNA surveillance pathway/Messenger RNA biogenesis/Spliceosome
Os02g0634900	Proteasome subunit alpha type 2 (EC 3.4.25.1) (20S proteasome alpha subunit B) (20S proteasome subunit alpha 2).	OsPAB2	protein metabolic process	hydrolase activity	cytosol	Folding, sorting and degradation/Proteasome/Peptidases/Threonine Peptidases
Os02g0644100	Heat shock protein STI (Stress inducible protein) (GmSTI).			binding	cytosol	Chaperones and folding catalysts
Os02g0666500	Cytochrome P450.	CYP86A	lipid metabolic process	catalytic activity	cytosol	Lipid metabolism/Cutin, suberine and wax biosynthesis/Oxidoreductases
Os02g0670400	HMGc1 protein.		nucleic acid metabolic process	DNA binding	intracellular
Os02g0690700	Clathrin coat associated protein AP 50 domain containing protein.		transport	protein binding	membrane	Membrane trafficking/Endocytosis
Os02g0699600	60S ribosomal protein L12.		translation	structural molecule activity	ribosome	Ribosome
Os02g0703600	Abscisic acid 8' hydroxylase 1.	CYP707A5	lipid metabolic process	catalytic activity	cell	Metabolism of terpenoids and polyketides/Diterpenoid biosynthesis/Oxidoreductases
Os02g0741500	Ribbon- helix -helix domain containing protein.		protein modification process	protein binding	plastid	RNA transport/Messenger RNA biogenesis
Os02g0760300	Immunophilin.	OsFKBP12	protein modification process	protein binding	membrane
Os02g0793700	Cytochrome b5 domain containing protein.	OsSBP		binding	cytosol	Exosome
Os02g0795300	protein binding / zinc ion binding.			binding
Os02g0804100	predicted protein.		translation	structural molecule activity	ribosome	Ribosome
Os02g0805200	Proliferating cell nuclear antigen (PCNA) (Cyclin).	OsPCNA	DNA metabolic process	DNA binding	nucleus	DNA replication
Os03g0121700	Nascent polypeptide associated complex alpha subunit like protein 3 (NAC alpha like protein 3) (Alpha NAC like protein 3).				ribosome
Os03g0136200	24 methylenesterol C methyltransferase 2 (EC 2.1.1.143) (24 sterol C methyltransferase 2) (Sterol C methyltransferase 2).	Ossmt2-1	lipid metabolic process	transferase activity	endoplasmic reticulum	Biosynthesis of secondary metabolites/Lipid metabolism/Steroid biosynthesis
Os03g0150600	Pi transporter, Pi homeostasis		transport	transporter activity	plasma membrane	Transporters
Os03g0158500	YT521 B- like protein family protein.			protein binding	cytosol
Os03g0180400	Proteasome subunit alpha type 6 (EC 3.4.25.1) (20S proteasome alpha subunit A) (20S proteasome subunit alpha 1).		protein metabolic process	hydrolase activity	cytosol	Folding, sorting and degradation/Proteasome/Peptidases
Os03g0221700	Serine/threonine protein kinase related domain containing protein.		protein modification process	kinase activity	cell
Os03g0226200	Non symbiotic hemoglobin 2 (rHb2) (ORYsa GLB1b).	OsNSHB2		oxygen binding	plasma membrane
Os03g0228800	LRK1 protein.	OsBRR1/OsRLK1	protein modification process	kinase activity	plasma membrane
Os03g0275500	Epsin like, N -terminal domain containing protein.		transport	protein binding	nucleus
Os03g0276800	Heat shock protein Hsp70 family protein.	OsHSP70	protein metabolic process	protein binding	cytosol	Chaperones and folding catalysts/Heat shock proteins
Os03g0292800	Ran binding protein 1 homolog.	RanBP1	transport	protein binding	nucleus
Os03g0298400	26S proteasome subunit 4 like protein (26S proteasome subunit AtRPT2a).	OsRpt2b	protein metabolic process	hydrolase activity	cytosol	Folding, sorting and degradation/Proteasome
Os03g0305400	UspA domain containing protein.				vacuole
Os03g0318600	Transcription factor HBP 1b(C38) (Fragment).	OsbZIP28/OsbZIP1	signal transduction	transcription factor activity	nucleus	Signal transduction/Plant hormone signal transduction/Transcription factors
Os03g0322500	14 kDa zinc binding protein (Protein kinase C inhibitor) (PKCI).		metabolic process	protein binding	plasma membrane	Exosome
Os03g0344100	Alternative splicing regulator.		nucleic acid metabolic process	RNA binding	nucleus	Spliceosome
Os03g0352300	nucleolar protein Nop56.	Nop56			nucleus	Ribosome biogenesis
Os03g0367900	Peptidase C15, pyroglutamyl peptidase I family protein.		protein metabolic process	hydrolase activity	cytosol	Peptidases
Os03g0576700	60S ribosomal protein L13 (BBC1 protein homolog).		translation	structural molecule activity	ribosome	Ribosome
Os03g0669200	Heterotrimeric G protein b subunit, Regulation of cellular proliferation, Seed fertility	RGB1	signal transduction	protein binding	plasma membrane	GTP-binding proteins
Os03g0699000	Oleosin 18 kDa (OSE721).	ole18			membrane
Os03g0700700	Lipoxygenase (Fragment).	OsLOX1	metabolic process	catalytic activity	plastid	Lipid metabolism/Linoleic acid metabolism/Oxidoreductases
Os03g0751600	Circumsporozoite protein.		transport	binding
Os03g0773700	Receptor like protein kinase 2.	OsLRK1	signal transduction	kinase activity	plasma membrane
Os03g0791800	Rad6 (Ubiquitin carrier protein).	OsUBC9/OsRad6	protein modification process	catalytic activity	cytosol	Folding, sorting and degradation/Ubiquitin mediated proteolysis/Ubiquitin system/Ubiquitin-conjugating enzymes
Os03g0800800	Forkhead associated domain containing protein.
Os03g0805300	Phosphoprotein phosphatase 2A isoform 4.	OsPP56	protein modification process	hydrolase activity	intracellular	Protein phosphatases/mRNA surveillance pathway
Os03g0810600	Miro- like domain containing protein.		cellular process	nucleotide binding	mitochondrion	Mitochondrial biogenesis/GTP-binding proteins
Os03g0819600	Chalcone isomerase (EC 5.5.1.6).	OsCHI	secondary metabolic process	catalytic activity	cytosol	Biosynthesis of secondary metabolites/Flavonoid biosynthesis/
Os03g0819900	RAB8C.	OsRab8A5	signal transduction	protein binding	membrane	Membrane trafficking/Exocytosis/Endocytosis/Exosome/GTP-binding proteins
Os03g0836200	RNA binding protein RZ 1			RNA binding	nucleus	Spliceosome
Os03g0851000	Transcription factor homolog BTF3 like protein.	BTF3b	signal transduction	transcription factor activity	nucleus
Os03g0856200	Longin like.	OsKu80	nucleic acid metabolic process	ATP binding	nucleus
Os04g0304200	Nonphototropic hypocotyl protein 1 (EC 2.7.1.37) (Phototropin).		signal transduction	kinase activity	plasma membrane	Protein kinases/Serine threonine protein kinases
Os04g0308500	H0211A12.12 protein.
Os04g0399000	Ribosomal protein S27.		translation	structural molecule activity	ribosome	Ribosome
Os04g0414100	Ovarian tumour, otubain domain containing protein.		protein modification process	hydrolase activity	nucleus	Peptidases/Cysteine Peptidases/Ubiquitin system/Ubiquitin-specific proteases
Os04g0435100	Amino acid/polyamine transporter I family protein.	OsBAT7	transport	transporter activity	membrane
Os04g0457800	SERK1 (Fragment).	OsSERK2	signal transduction	kinase activity	plasma membrane	Protein kinases/Serine threonine protein kinases
Os04g0459000	Multidrug- resistance(MDR) -like ATP Binding Cassette B (ABCB) transporter, P glyco protein, Auxin transport, Iron homeostasis	OsABCB14	transport	transporter activity	plasma membrane	Transporters
Os04g0487200	Serine/threonine protein kinase domain containing protein.		signal transduction	kinase activity	plasma membrane
Os04g0504800	Poly(A) binding protein.	OsPABPC3	translation	translation factor activity	cytosol	RNA transport/mRNA surveillance pathway/Messenger RNA biogenesis/Spliceosome
Os04g0508300	Glutaredoxin.	OsGRX14	metabolic process	catalytic activity	cytosol	Chaperones and folding catalysts/Protein folding catalysts
Os04g0516600	Pyridoxal phosphate -dependent transferase, major region, subdomain 1 domain containing protein.		metabolic process	catalytic activity	cytosol	Biosynthesis of amino acids/Amino acid metabolism
Os04g0531100	C2 calcium dependent membrane targeting domain containing protein.	OsERG3/OsPBP1	protein metabolic process	hydrolase activity	cytosol
Os04g0546400	ubiquitin carboxyl terminal hydrolase isozyme L3.		protein metabolic process	hydrolase activity	cytosol	Peptidases/Serine Peptidases/Ubiquitin system/Ubiquitin-specific proteases
Os04g0551800	T complex protein 1, alpha subunit (TCP 1 alpha) (CCT alpha).		protein metabolic process	protein binding	cytosol	Chaperones and folding catalysts/Heat shock proteins
Os04g0560100	Cytochrome P450 family protein.	CYP86A7-1	lipid metabolic process	catalytic activity	cytosol	Lipid metabolism/Cutin, suberine and wax biosynthesis/Oxidoreductases
Os04g0564600	HMG1 protein.		nucleic acid metabolic process	transcription factor activity	nucleus	Nucleosome assembly factors
Os04g0576900	Protein kinase, core domain containing protein.	XIAO	signal transduction	kinase activity	plasma membrane
Os04g0584600	Calcium -dependent protein kinase.	OsCDPK7/OsCPK13	protein modification proces	kinase activity	plasma membrane	Plant-pathogen interaction/Protein kinases
Os04g0585000	RING H2 finger protein ATL1R.	ATL1R		binding
Os04g0597000	Secretory carrier membrane protein.		transport	transporter activity	plasma membrane	Membrane trafficking/Exocytosis
Os04g0641000	DNA- directed RNA polymerase.		nucleic acid metabolic process	transferase activity	nucleus	Transcription machinery
Os04g0677500	Pyruvate kinase (EC 2.7.1.40).		carbohydrate metabolic process	kinase activity	cytosol	Carbohydrate metabolism/Pyruvate metabolism/Nucleotide metabolism
Os04g0684200	H0913C04.1 protein.	OsBSK3	protein modification process	kinase activity	cytosol
Os04g0685600	H0723C07.3 protein.		transport		extracellular region	Membrane trafficking/Exocytosis
Os05g0100800	Nucleic acid binding, OB fold domain containing protein.				plasma membrane	Transcription factors
Os05g0105000	Methionine S methyltransferase (EC 2.1.1.12) (AdoMet:Met S methyltransferase) (Hv MMT1).	OsDRM3	DNA metabolic process	transferase activity	nucleus	Selenocompound metabolism
Os05g0133900	DNA methyl transferase 106.	OsDRM3	DNA metabolic process	transferase activity	nucleus
Os05g0136900	Transferase family protein.	OsAT3	metabolic process	transferase activity	cytosol
Os05g0150800	Plastid-5,10 -methylene tetrahydrofolate dehydrogenase (Fragment).		metabolic process	catalytic activity	cytosol
Os05g0151300	Rubber elongation factor family protein.		lipid metabolic process		vacuole
Os05g0153300	Lipase, class 3 domain containing protein.		lipid metabolic process	hydrolase activity
Os05g0163100	Zinc finger, RING/FYVE/PHD- type domain containing protein.		nucleic acid metabolic process	DNA binding	nucleus
Os05g0182500	Rad6 (Ubiquitin carrier protein).	OsUBC8	protein modification process	catalytic activity	cytosol	Folding, sorting and degradation/Ubiquitin mediated proteolysis/Ubiquitin system/Ubiquitin-conjugating enzymes
Os05g0199100	NDR1/HIN1 Like protein 2.	NDR1-like			plasma membrane
Os05g0310800	Coatomer delta subunit (Delta coat protein) (Delta COP).					Membrane trafficking/Endoplasmic reticulum (ER) - Golgi transport
Os05g0314100	Small nuclear ribonucleoprotein- like protein.				nucleus	Spliceosome
Os05g0316200	mRNA, clone: RTFL01 30 M01.
Os05g0318700	Catharanthus roseus receptor-like kinase1-like kinase 3	OsCrRLK1L3	protein modification process	kinase activity	plasma membrane
Os05g0370600	C2 calcium dependent membrane targeting domain containing protein.		biosynthetic process	transferase activity	endoplasmic reticulum
Os05g0382600	Annexin- like protein RJ4.	OsANN3		lipid binding	cell
Os05g0418000	GDP dissociation inhibitor protein OsGDI1.	OsGDI1	transport	protein binding	cytosol	Exosome
Os05g0438800	Actin 1.	OsActin	cellular component organization	structural molecule activity	cytoskeleton	Cytoskeleton proteins
Os05g0449500	Component of the SCF E3 ubiquitin ligase complex, Jasmonate regulated defense responses	OsCOI1b	signal transduction, protein metabolic process	catalytic activity	intracellular	Signal transduction/Plant hormone signal transduction/Ubiquitin system/Ubiquitin ligases
Os05g0460200	Ubiquitin-conjugating enzyme 12	OsUBC12	protein modification process	catalytic activity	intracellular	Folding, sorting and degradation/Ubiquitin mediated proteolysis/Ubiquitin system/Ubiquitin-conjugating enzymes
Os05g0461300	RAB8C.	OsRab8A2	signal transduction	nucleotide binding	membrane	Membrane traffickin/Exocytosis/GTP-binding proteins
Os05g0494000	Cytochrome P450 98A1 (EC 1.14. . ).	C3H1	secondary metabolic process	catalytic activity	cell	Biosynthesis of other secondary metabolites/Phenylpropanoid biosynthesis/Flavonoid biosynthesis
Os05g0512400	IQ motif, EF -hand binding site domain containing protein.				plasma membrane
Os05g0516600	Small GTP binding protein.	OsRab7	signal transduction	nucleotide binding	nucleus	Membrane trafficking/Endosome - Lysosome transport/GTP-binding proteins
Os05g0519400	Homologue of NSF (N ethylmaleimide sensitive factor), ATPase, Regulation of vacuolar morphology in endosperm cell	OsSec18		protein binding	vacuole	Membrane trafficking/SNARE
Os05g0535900	IQ calmodulin -binding region domain containing protein.			protein binding	plasma membrane
Os05g0542200	Alpha/beta hydrolase fold 1 domain containing protein.		metabolic process	hydrolase activity	cytosol
Os05g0543700	Chaperone protein dnaJ.	OsDjC51	cellular process	protein binding	cytosol
Os05g0553700	Syntaxin 72.	OsSYP71	transport	transporter activity	membrane	Membrane trafficking/SNARE
Os05g0563050	GTP binding protein		nucleic acid metabolic process	nucleotide binding	plastid
Os05g0591900	Hypersensitive induced response protein.		protein modification process	protein binding	membrane
Os05g0594500	Invasin/intimin cell adhesion domain containing protein.				cell
Os06g0126500	Ubiquitin domain containing protein.	OsBAG3	cell death		mitochondrion
Os06g0134000	40S ribosomal protein S20.		translation	structural molecule activity	ribosome	Ribosome
Os06g0151900	Phosphofructokinase family protein.	OsPFK06	carbohydrate metabolic process	kinase activity	cytosol	Carbohydrate metabolism/Pentose phosphate pathway/RNA degradation
Os06g0167600	Proteasome subunit alpha 3 (Fragment).		protein metabolic process	hydrolase activity	intracellular	Folding, sorting and degradation/Peptidases
Os06g0178900	Vacuolar H+ pyrophosphatase (EC 3.6.1.1) (Ovp2).	OVP2	transport	hydrolase activity	membrane	Energy metabolism/Oxidative phosphorylation
Os06g0203800	Receptor -like kinase, Heat tolerance	OsRLCK204/OsER1	signal transduction	kinase activity	mitochondrion	Signal transduction/MAPK signaling pathway/Protein kinases
Os06g0233400	Defective in cullin neddylation domain containing protein.	DCN1	protein modification process	protein binding	cytosol	Ubiquitin system/Ubiquitin ligases
Os06g0289900	UDP -glucuronosyl/UDP- glucosyltransferase family protein.	UGT	metabolic process	transferase activity	cytosol
Os06g0308300	65kD microtubule associated protein.		cellular component organization	protein binding	cytoskeleton	Chromosome/Cytoskeleton proteins
Os06g0332400	VHS domain containing protein.		transport	transporter activity	Golgi apparatus
Os06g0644200	Pyrophosphate energized vacuolar membrane proton pump (EC 3.6.1.1) (Pyrophosphate energized inorganic pyrophosphatase) (H+ PPase) (Vacuolar H+ pyrophosphatase).	OVP1	transport	response to stress	membrane	Energy metabolism/Oxidative phosphorylation
Os06g0701300	ABC transporter-like	OsABC1-8	transport	transporter activity	endoplasmic reticulum	Protein kinases
Os06g0710700	Benzoyl coenzyme A: benzyl alcohol benzoyl transferase (Benzoyl CoA:benzyl alcohol/phenylethanol benzoyltransferase).		metabolic process	transferase activity	cytosol
Os06g0731800	Clathrin light chain family protein.		transport	structural molecule activity	cytosol
Os07g0124500	Eukaryotic translation initiation factor 3 subunit 8 (eIF3 p110) (eIF3c).	OseIF3c	translation	structural molecule activity	ribosome	RNA transport/Translation factors
Os07g0166700	Transmembrane protein kinase.		signal transduction	kinase activity	cell
Os07g0270900	Mak16 protein family protein.					Ribosome biogenesis
Os07g0456700	(1,4) -beta xylan endo hydrolase (EC 3.2.1.8).		carbohydrate metabolic process	hydrolase activity	cytosol
Os07g0496000	Nt rab6 protein.	OsRab6	transport	nucleotide binding	membrane	Membrane trafficking/Endosome - Golgi transport/GTP-binding proteins
Os07g0500300	C2 calcium- dependent membrane targeting domain containing protein.				plasma membrane
Os07g0515100	Calcium -dependent protein kinase, isoform 2 (EC 2.7.1. ) (CDPK 2).	OsCDPK2/OsCDPK19	protein modification process	kinase activity	plasma membrane	Plant-pathogen interaction/Protein kinases
Os07g0537500	Serine/threonine protein kinase- related domain containing protein.		protein modification process	kinase activity	plasma membrane
Os07g0558800	PapD- like domain containing protein.			structural molecule activity	plasma membrane
Os07g0570300	Peptidase M16, core domain containing protein.		protein metabolic process	hydrolase activity		Peptidases
Os07g0581000	Protein of unknown function DUF250 domain containing protein.	OsUGT3	transport		membrane
Os07g0609000	Stress responsive alpha beta barrel domain containing protein.				peroxisome
Os07g0614500	Elongation factor 1 beta 2.	EEF1B	translation	translation factor activity	cytosol	Translation factors
Os07g0637400	Novel plant SNARE 12 (AtNPSN12).	OsNPSN13	transport	transporter activity	membrane	Membrane trafficking/SNARE
Os07g0661000	Adenosine/AMP deaminase domain containing protein.		nucleic acid metabolic process	hydrolase activity	cytosol	Nucleotide metabolism/Purine metabolism
Os07g0662900	4- alpha- glucanotransferase (EC 2.4.1.25).	OsDPE2	carbohydrate metabolic process	transferase activity	cytosol	Carbohydrate metabolism/Starch and sucrose metabolism
Os07g0673400	Rossmann like alpha/beta/alpha sandwich fold domain containing protein.	OsUsp1			vacuole
Os07g0692900	Ubiquitin activating enzyme E1.		protein metabolic process	catalytic activity	cytosol	Folding, sorting and degradation/Ubiquitin mediated proteolysis/Ubiquitin system/Ubiquitin-activating enzymes
Os08g0117200	40S ribosomal protein S13 (Fragment).		translation	structural molecule activity	ribosome	Ribosome
Os08g0127100	Amino acid transporter, transmembrane family protein.	OsHT	transport	transporter activity	membrane
Os08g0240600	predicted protein.					Chromosome/Centrosome formation and ciliogenesis proteins
Os08g0250900	Conserved hypothetical protein.
Os08g0359500	CS domain domain containing protein.				plasma membrane
Os08g0366100	Endothelial differentiation related factor 1 (EDF 1) (Multiprotein bridging factor 1) (MBF1).	EDF 1/MBF1	signal transduction	DNA binding	nucleus	transcription factors
Os08g0390000	Moesin domain containing protein.	BIP131	transport	protein binding	endoplasmic reticulum
Os08g0424500	Betaine aldehyde dehydrogenase, Rice fragrance	OsBADH2	metabolic process	catalytic activity	plastid	Amino acid metabolism/Oxidoreductases
Os08g0480800	TaWIN2. , 14-3-3 protein	OsGF14a	signal transduction	protein binding	plasma membrane	DNA repair and recombination proteins/Exosome
Os08g0511400	Conserved hypothetical protein.
Os08g0511700	PSR9 (Fragment).	pi55-1/OsIRL4/pi55(t)			plasma membrane
Os08g0530200	60S ribosomal protein L17.		translation	structural molecule activity	ribosome	Ribosome
Os08g0535400	Zinc finger, DHHC- type domain containing protein.			binding	plasma membrane
Os08g0546100	protein binding protein.	OsBAG2	cell death		mitochondrion
Os09g0127800	Coatomer alpha subunit.	OsWD40-165	transport	structural molecule activity	Golgi apparatus	Membrane trafficking/Endoplasmic reticulum (ER) - Golgi transport
Os09g0253000	NOI protein.				plasma membrane
Os09g0258600	60S ribosomal protein L17 1		translation	structural molecule activity	ribosome	Ribosome
Os09g0322000	PaMst 1		transport	transporter activity	plasma membrane
Os09g0346400	Conserved hypothetical protein.	BIP103	transport	protein binding	endoplasmic reticulum
Os09g0422000	Transferase family protein.	HCT3	secondary metabolic process	transferase activity	cytosol	Biosynthesis of other secondary metabolites/Phenylpropanoid biosynthesis/Flavonoid biosynthesis
Os09g0481300	Rwp34 (Fragment).			protein binding	nuclear envelope
Os09g0483500	EF -Hand type domain containing protein.			binding	cytosol
Os09g0484800	Pirin like protein.			protein binding
Os09g0508300	Zinc finger, DHHC type domain containing protein.			binding	plasma membrane
Os09g0513000	TGB12K interacting protein 3. , Xa21 interacting protein	OsBIANK1/XB25	protein metabolic process	protein binding	membrane
Os09g0521400	HMG -CoA synthase.		lipid metabolic process	transferase activity	cytosol	Carbohydrate metabolism/Butanoate metabolism/Lipid metabolism/Amino acid metabolism
Os09g0525600	UBX domain containing protein.		cellular process		cytosol
Os09g0529100	6 -phosphogluconolactonase domain containing protein.		carbohydrate metabolic process	hydrolase activity	peroxisome	Carbohydrate metabolism/Pentose phosphate pathway
Os09g0538800	Synaptotagmin C.
Os09g0547300	Protein of unknown function DUF632 domain containing protein.		protein modification process		plasma membrane
Os10g0104900	Chromomethylase, Plant development, Silencing of transposable elements (TEs)	OsCMT2/OsCMT3a	DNA metabolic process	transferase activity	nucleus	Amino acid metabolism/Cysteine and methionine metabolism
Os10g0182000	Alanyl t-RNA synthetase, mitochondrial precursor (EC 6.1.1.7) (Alanine tRNA ligase) (AlaRS).		translation	catalytic activity	cytosol	Transfer RNA biogenesis
Os10g0190000	Ubiquitin carrier protein.		metabolic process	catalytic activity	cytosol	Folding, sorting and degradation/Ubiquitin mediated proteolysis/Ubiquitin system/Ubiquitin-conjugating enzymes
Os10g0410600	Phosphoprotein phosphatase 2A isoform 4.	OsPP112	protein modification process	hydrolase activity	intracellular
Os10g0436800	flavoprotein wrbA.					Metabolism of cofactors and vitamins/Biosynthesis of secondary metabolites/Oxidoreductases
Os10g0444400	Appr 1 p processing enzyme family protein.
Os10g0467800	Cellulose synthase (Fragment).	OsCesA7	carbohydrate metabolic process	transferase activity	membrane	Structural polysaccharide/Transporters
Os10g0470700	Peptide transporter.	OsPTR3	transport	transporter activity	plasma membrane
Os10g0487400	Zinc finger, RING/FYVE/PHD type domain containing protein.			binding		Membrane trafficking/Endosome - Lysosome transport/Ubiquitin system/Ubiquitin ligases
Os10g0495300	ALG2 interacting protein X.				cytosol	Membrane trafficking/Endosome - Lysosome transport
Os10g0569200	Six bladed beta propeller, TolB like domain containing protein.	OseIF3b	translation	translation factor activity	nucleus	RNA transport/Messenger RNA biogenesis/Translation factors
Os11g0104866	Clathrin heavy chain.		transport	structural molecule activity	Golgi apparatus	Membrane trafficking/Endocytosis/Clathrin-mediated endocytosis
Os11g0148500	Pyruvate kinase family protein.	OsPK1	carbohydrate metabolic process	kinase activity	cytosol	Nucleotide metabolism/Biosynthesis of amino acids
Os11g0151400	Cytochrome P450 family protein.	CYP94C	metabolic process	catalytic activity	cell
Os11g0174000	Coatomer, beta subunit domain containing protein.		transport	structural molecule activity	cytosol	Membrane trafficking/Endoplasmic reticulum (ER) - Golgi transport/Exosome
Os11g0210300	Alcohol dehydrogenase 1.	ADH1	metabolic process	catalytic activity	cytosol	Carbohydrate metabolism/Lipid metabolism/Fatty acid degradation/Amino acid metabolism/Oxidoreductases
Os11g0265000	Uridine kinase family protein.		biosynthetic process	kinase activity	cytosol	Nucleotide metabolism/Pyrimidine metabolism
Os11g0484000	Class II aldolase/adducin, N terminal family protein.	OsDEP	biosynthetic process	hydrolase activity	plastid	Amino acid metabolism/Cysteine and methionine metabolism
Os11g0546900	TaWIN1.	Os14-3-3/OsGF14d	signal transduction	protein binding	nuclear envelope	DNA repair and recombination proteins/Exosome
Os11g0587600	PDR like ABC transporter.	OsPDR3	transport	transporter activity	plasma membrane
Os12g0143100	Ubiquitin-like protein 5		protein modification process	protein binding	cytosol	Folding, sorting and degradation/Ubiquitin system/Ubiquitin and ubiquitin-like proteins
Os12g0150200	Cytochrome P450 enzyme, Salt tolerance	OsCYP450/CYP94C2b	metabolic process	catalytic activity	cell
Os12g0207600	ribulose- 1,5 -bisphosphate carboxylase/oxygenase large subunit.	RPS15	protein modification process	catalytic activity	extracellular region	Carbohydrate metabolism/Glyoxylate and dicarboxylate metabolism/ Energy metabolism/Carbon fixation in photosynthetic organisms
Os12g0274700	Petunia ribulose 1,5 bisphosphate carboxylase small subunit mRNA (clone pSSU 51), partial cds. (Fragment).	OsRBCS2	metabolic process	catalytic activity	plastid	Carbohydrate metabolism/Glyoxylate and dicarboxylate metabolism/ Energy metabolism/Carbon fixation in photosynthetic organisms
Os12g0288400	Ubiquitin ligase protein mib (EC 6.3.2. ) (Mind bomb protein).		protein modification process	catalytic activity	cytosol	Ubiquitin system/Ubiquitin ligases
Os12g0478200	GRAM domain containing protein.	OsGDP/OsABA45
Os12g0530000	Histone H2A.		cellular component organization	DNA binding	nucleus	Exosome
Os12g0541400	Conserved hypothetical protein.				plastid
Os12g0623600	Protein of unknown function DUF1637 family protein.		metabolic process	catalytic activity	cytosol	Metabolism of other amino acids/Taurine and hypotaurine metabolism/Oxidoreductases
Os12g0632000	Gly rich protein, Partner protein of RF5, Fertility restoration	GRP162	DNA metabolic process	DNA binding	nucleus
Os01g0100900	Sphingosine 1 phosphate lyase, Disease resistance response	OsSPL1	lipid metabolic process	catalytic activity	endoplasmic reticulum	Lipid metabolism/Sphingolipid metabolism
Os01g0103100	TGF- beta receptor, type I/II extracellular region family protein.		transport	transporter activity	membrane
Os01g0106800	RING- box protein 1A (Regulator of cullins 1a) (dRbx1).	OsCUL3a	protein modification process	protein binding	intracellular	Folding, sorting and degradation/Ubiquitin mediated proteolysis/Ubiquitin ligases
Os01g0108200	Prolyl endopeptidase (EC 3.4.21.26) (Post proline cleaving enzyme) (PE).	OsPOP1	protein metabolic process	hydrolase activity	plastid	Peptidases/Serine Peptidases
Os01g0121700	ABC transporter like domain containing protein.	OsABCG1/OsWBC1	transport	transporter activity	plasma membrane
Os01g0127600	Bowman- Birk type proteinase inhibitor D II precursor (IV).
Os01g0128400	Protein of unknown function DUF2359, TMEM214 domain containing protein.	OsHsp17.9B
Os01g0135900	LMW heat shock protein.		signal transduction	protein binding	endoplasmic reticulum	Chaperones and folding catalysts/Heat shock proteins
Os01g0169900	Protein of unknown function DUF1421 family protein.				cytosol
Os01g0170000	Raffinose synthase family protein.		carbohydrate metabolic process	transferase activity	plastid	Carbohydrate metabolism/Galactose metabolism
Os01g0170300	Serine/threonine protein kinase -related domain containing protein.		signal transduction	kinase activity	cell
Os01g0173100	Alba, DNA/RNA binding protein family protein.	OsAlba1		nucleic acid binding	nucleus
Os01g0175000	Biostress resistance related protein (Fragment).		metabolic process	hydrolase activity		Lipid metabolism/Glycerophospholipid metabolism
Os01g0176200	UDP glucuronosyl/UDP glucosyltransferase family protein.		secondary metabolic process	transferase activity	cytosol
Os01g0182600	GIGANTEA protein. , circadian rhythm related	OsGI(生物钟)	nucleic acid metabolic process	protein binding	nucleus	Circadian rhythm
Os01g0185200	Glutaminy l tRNA synthetase, class Ic domain containing protein.		nucleic acid metabolic process	catalytic activity	cytosol	Transfer RNA biogenesis
Os01g0185300	Transferase family protein.	OsAT9	metabolic process	transferase activity	cytosol
Os01g0186200	Phototropin.		signal transduction	kinase activity
Os01g0191100	Acidic ribosomal protein P2a 4 (Fragment).		translation	structural molecule activity	ribosome	Ribosome
Os01g0192900	1 aminocyclopropane 1 carboxylate synthase family protein.	OsACS5	biosynthetic process	catalytic activity		Amino acid metabolism/Cysteine and methionine metabolism/Biosynthesis of secondary metabolites
Os01g0200700	Metallothionein like protein type 3 (MT 3) (MWMT3).	OsMT3a
Os01g0212400	EF Hand type domain containing protein.	OsNCX1/OsNCL1	transport	transporter activity	plasma membrane
Os01g0213400	Zinc finger, RING/FYVE/PHD- type domain containing protein.	OsRFPH2-8	signal transduction	kinase activity	plasma membrane
Os01g0223600	Pto kinase interactor 1 like protein.		signal transduction	kinase activity	plasma membrane
Os01g0227300	RAB7D.	OsRab7B1	signal transduction	nucleotide binding	membrane	Membrane trafficking/Endosome - Lysosome transport/GTP-binding proteins/Endocytosis
Os01g0235900	Thioredoxin fold domain containing protein.		cellular component organization	catalytic activity	cytoskeleton	Protein phosphatases/Chaperones and folding catalysts
Os01g0239700	Leucine rich receptor like protein kinase.		signal transduction	kinase activity	plasma membrane
Os01g0253100	NAK-like ser/thr protein kinase		protein modification process	kinase activity	plasma membrane
Os01g0273000	26 proteasome complex subunit DSS1 (Deleted in split hand/split foot protein 1) (Split hand/foot deleted protein 1).	DSS1/SEM1				Folding, sorting and degradation/Proteasome/Membrane trafficking/Exocytosis
Os01g0273800	FAD- dependent pyridine nucleotide -disulphide oxidoreductase domain containing protein.	OsYUC9	metabolic process	catalytic activity	cytosol	Amino acid metabolism/Tryptophan metabolism/Oxidoreductases
Os01g0279900	Transcription factor TGA6 (AtbZIP45). Splice isoform 2.	OsbZIP3/TGA6	signal transduction	transcription factor activity	nucleus	Signal transduction/Plant hormone signal transduction/Transcription factors
Os01g0291500	Transferase family protein.	OsAT4/PMT1	metabolic process	transferase activity	cytosol
Os01g0315800	UDP glucuronic acid decarboxylase (EC 4.1.1.35).	OsUXS2	biosynthetic process	catalytic activity	Golgi apparatus	Carbohydrate metabolism/Amino sugar and nucleotide sugar metabolism
Os01g0317800	Alpha/beta hydrolase family protein.		metabolic process	catalytic activity
Os01g0323000	Ser Thr specific protein kinase like protein.		protein modification process	kinase activity
Os01g0355600	Galactose binding like domain containing protein.		lipid metabolic process, signal transduction	hydrolase activity
Os01g0376700	Sucrose phosphatase (EC 3.1.3.24).	OsSPP	carbohydrate metabolic process	hydrolase activity	cytosol	Carbohydrate metabolism/Starch and sucrose metabolism
Os01g0504500	Multi antimicrobial extrusion protein MatE family protein.		transport	transporter activity	membrane
Os01g0505400	2 hydroxyphytanoyl CoA lyase.		metabolic process	transferase activity	cytosol	Transport and catabolism/Peroxisome
Os01g0507700	Heavy metal transport/detoxification protein domain containing protein.		transport	binding
Os01g0513900	Kinesin heavy chain (Fragment).	DBS1/OsNACK	cellular component organization	motor activity	cytoskeleton	Protein phosphatases/Chromosome/Motor proteins
Os01g0534900	Hv711N16.16 (Fragment).	OsOSCA1.1			plasma membrane
Os01g0558300	RWD domain containing protein.
Os01g0559000	thioredoxin		metabolic process	electron carrier activity	cytosol
Os01g0571100	gibberellin responsive1.
Os01g0574800	Harpin -induced 1 domain containing protein.				plasma membrane
Os01g0575000	Root hair defective 3 GTP -binding family protein.		cellular component organization	nucleotide binding	endoplasmic reticulum
Os01g0588100	Hypersensitive induced response protein.		protein modification process	protein binding	plasma membrane
Os01g0591000	Aldehyde/histidinol dehydrogenase domain containing protein.	ALDH1A	secondary metabolic process	catalytic activity	cytosol	Biosynthesis of other secondary metabolites/Phenylpropanoid biosynthesis/Oxidoreductases
Os01g0591300	Cytosolic aldehyde dehydrogenase RF2D.		secondary metabolic process	catalytic activity	cytosol	Biosynthesis of other secondary metabolites/Phenylpropanoid biosynthesis/Oxidoreductases
Os01g0609900	PDR- like ABC transporter (PDR4 ABC transporter).	OsPDR8/OsPDR4	transport	transporter activity	plasma membrane
Os01g0610500	Yip1 domain containing protein.
Os01g0612000	DNA methyl transferase4.	OsDNMT2	DNA metabolic process	DNA binding	nucleus	Transfer RNA biogenesis
Os01g0616900	Ctps protein.		metabolic process	catalytic activity	cytosol	Nucleotide metabolism/Pyrimidine metabolism
Os01g0622700	Protein ABIL1.		cellular component organization	protein binding	cytosol
Os01g0638000	UDP- glucuronosyl/UDP- glucosyltransferase family protein.		metabolic process	transferase activity	cytosol
Os01g0653800	WD40 repeat- like domain containing protein.				plasma membrane
Os01g0655800	ACS like protein.		lipid metabolic process	catalytic activity		Fatty acid metabolism/Fatty acid biosynthesis/Fatty acid degradation/
Os01g0658400	Ubiquitin- conjugating enzyme OsUBC5a.	OsUBC5a	protein metabolic process	catalytic activity	cytosol	Folding, sorting and degradation/Ubiquitin system/Ubiquitin-conjugating enzymes
Os01g0661000	Uncharacterised protein family UPF0497, trans membrane plant domain containing protein.
Os01g0672400	Drought induced 19 family protein.	OsDi19-3
Os01g0686800	Protein containing the WD 40 repeat, Innate immunuty	OsRACK1	cellular process, signal transduction	nucleotide binding	intracellular	Messenger RNA biogenesis/Exosome
Os01g0694900	Epsin- like, N -terminal domain containing protein.		protein modification process	protein binding	membrane
Os01g0700000	expressed protein
Os01g0708500	lysine decarboxylase like protein.	LOGL1	biosynthetic process	protein binding	cytosol
Os01g0710700	Lipase, class 3 family protein.		lipid metabolic process	hydrolase activity	plastid
Os01g0717000	GmCK1p (EC 2.7.1.32).		lipid metabolic process	kinase activity	plastid	Lipid metabolism/Glycerophospholipid metabolism
Os01g0723400	Malic oxidoreductase family protein.	NADP-ME2	lipid metabolic process	catalytic activity	plastid	Pyruvate metabolism/Energy metabolism/Carbon fixation in photosynthetic organisms/Oxidoreductases
Os01g0730300	HAD- superfamily hydrolase subfamily IIB protein.	OsTPS3	carbohydrate metabolic process	transferase activity	cytosol	Carbohydrate metabolism/Starch and sucrose metabolism/Glycosyltransferases
Os01g0731000	ubiquitin domain containing 1.		protein modification process	protein binding	cytosol
Os01g0734466	NAD(P)H oxidase (Fragment).	OsRbohA				Signal transduction/MAPK signaling pathway/Plant-pathogen interaction/Oxidoreductases
Os01g0736900	Reticulon family protein.				endoplasmic reticulum
Os01g0744400	Isoform 2 of Golgin candidate 1.
Os01g0752300	60S ribosomal protein L18a 1		translation	structural molecule activity	ribosome	Ribosome
Os01g0757200	GA 2 oxidase3, GA metabolism	GA2OX3	lipid metabolic process	catalytic activity	cytosol	Metabolism of terpenoids and polyketides/Diterpenoid biosynthesis/Oxidoreductases
Os01g0758300	Phosphoenolpyruvate carboxylase, housekeeping isozyme (EC 4.1.1.31) (PEPCase).	Osppc3/Osppc2	catabolic process	catalytic activity	cytosol	Pyruvate metabolism/Energy metabolism
Os01g0785900	Zinc finger, C2H2 type domain containing protein.		signal transduction	transcription factor activity	intracellular
Os01g0793900	Conserved hypothetical protein.		protein modification process
Os01g0811100	Proteasome subunit alpha type 3 (EC 3.4.25.1) (20S proteasome alpha subunit G) (20S proteasome subunit alpha 7).	OsPAG1/OsPSA7	protein metabolic process	hydrolase activity	cytosol	Folding, sorting and degradation/Proteasome/Peptidases
Os01g0812200	Cyclin like F -box domain containing protein.	OsFbox46
Os01g0818600	Leucine- rich repeat transmembrane protein kinase.					Protein kinases/Serine threonine protein kinases
Os01g0821800	Nucleic acid -binding, OB- fold- like domain containing protein.		nucleic acid metabolic process	RNA binding	nucleus	Transfer RNA biogenesis
Os01g0834200	T -cell immune regulator 1 transcript variant 3 (Fragment).		biosynthetic process	hydrolase activity	vacuole	Energy metabolism/Oxidative phosphorylation/Exosome
Os01g0837300	UDP -glucuronic acid decarboxylase 1.	OsUXS4	carbohydrate metabolic process	catalytic activity	Golgi apparatus	Carbohydrate metabolism/Amino sugar and nucleotide sugar metabolism
Os01g0839700	Ubiquitin carrier protein.	OsUBC11	protein metabolic process	catalytic activity	cytosol	Folding, sorting and degradation/Ubiquitin mediated proteolysis/Ubiquitin-conjugating enzymes
Os01g0855000	Glycerol -3- phosphate acyltransferase 6 (EC 2.3.1.15) (AtGPAT6).		lipid metabolic process	transferase activity		Lipid metabolism/Glycerolipid metabolism/Lipid biosynthesis proteins
Os01g0857000	Double- stranded RNA- binding- like domain containing protein.	OsCPL2	signal transduction	RNA binding	nucleus	Protein phosphatases/Transcription machinery
Os01g0861700	Hypothetical conserved gene.	OsHORZ1	protein modification process	protein binding	plastid
Os01g0861900	transposon protein Mutator sub class.
Os01g0862300	Sorting nexin 1.		transport, signal transduction	lipid binding	membrane	Membrane trafficking/Endocytosis
Os01g0866300	VAMP like protein YKT61 (AtYKT61) (Geranylgeranylated protein 1) (AtGP1).		transport		cytosol	Folding, sorting and degradation/SNARE interactions in vesicular transport
Os01g0866400	Fructose -1,6 -bisphosphatase (EC 3.1.3.11) (Fragment).	MOC2/FBP1	carbohydrate metabolic process	hydrolase activity	cytosol	Pentose phosphate pathway/Energy metabolism/Exosome
Os01g0880200	Glycosyl transferase, family 8 protein.		carbohydrate metabolic process	transferase activity	Golgi apparatus	Glycosyltransferases/Structural polysaccharide
Os01g0887700	Zinc finger, RING/FYVE/PHD type domain containing protein.		nucleic acid metabolic proces	DNA binding	nucleus
Os01g0889000	Tetratricopeptide- like helical domain containing protein.		cellular process	RNA binding		Folding, sorting and degradation/Secretion system
Os01g0894700	Trigger factor, ribosome- binding, bacterial domain containing protein.		cellular process		plastid
Os01g0896700	60S ribosomal protein L5.		translation	structural molecule activity	ribosome	Ribosome
Os01g0904400	Chromosome assembly protein homolog.	SMC2	cellular component organization	transporter activity	intracellular	Chromosome/Chromosome condensation proteins
Os01g0905700	Zinc finger, RING/FYVE/PHD type domain containing protein.			binding
Os01g0908200	Zinc finger, TAZ type domain containing protein.	OsBT	signal transduction	transcription factor activity	nucleus
Os01g0916400	Selenium binding protein.	OsSBP	cellular process	binding	cytosol	Exosome
Os01g0931100	Protein of unknown function DUF1624 domain containing protein.
Os01g0938900	Nascent polypeptide -associated complex alpha subunit like protein 3 (NAC alpha like protein 3) (Alpha NAC like protein 3).				cytosol
Os01g0957100	Protein kinase, core domain containing protein.		signal transduction	kinase activity	cell
Os01g0962400	Ubiquitin like, Ufm1 domain containing protein.		protein modification process	protein binding	cytosol	Ubiquitins and Ubiquitin-like proteins
Os01g0972200	Zinc transporter 2 precursor (ZRT/IRT like protein 2).	OsZIP1	transport	transporter activity	plasma membrane	Transporters
Os01g0973500	Protein kinase APK1A, chloroplast precursor (EC 2.7.1. ).	OsRLCK57	protein modification process	kinase activity	plasma membrane
Os02g0113800	Domain of unknown function DUF1618 domain containing protein.
Os02g0121100	Zinc finger, CCHC- type domain containing protein.	OsCSP1	DNA metabolic process	DNA binding	nucleus	Transcription factors
Os02g0131800	Trivalent AI influx transporter, Aluminum (Al) tolerance	OsNRAT1	transport	transporter activity	plasma membrane	Transporters
Os02g0139700	Cycloartenol synthase.	OsOSC2/CAS1	metabolic process	transferase activity	cytosol	Steroid biosynthesis/Biosynthesis of secondary metabolites/Lipid metabolism
Os02g0143100	Sucrose phosphatase (EC 3.1.3.24).		carbohydrate metabolic process	hydrolase activity	cytosol	Carbohydrate metabolism/Starch and sucrose metabolism
Os02g0146700	PSMD2 subunit (Fragment).		protein metabolic process, cell cycle	protein binding	cytosol	Folding, sorting and degradation/Proteasome
Os02g0161200	Zinc finger, CCCH- type domain containing protein.	OsC3H13, BIP105		binding
Os02g0165100	Protein kinase, core domain containing protein.	OsRLCK63	protein modification process	kinase activity	plasma membrane
Os02g0167700	Armadillo -like helical domain containing protein.	OsCAND1	post-embryonic development	protein binding	cell wall
Os02g0171100	Glyceraldehyde- 3- phosphate dehydrogenase (EC 1.2.1.12) (GAPDH).	OsGAPDH	carbohydrate metabolic process	catalytic activity	plastid	Biosynthesis of amino acids/Carbohydrate metabolism/Energy metabolism/Oxidoreductases
Os02g0174200	ATMRK serine/threonine protein kinase- like domain containing protein.	OsDPK2	protein modification process	kinase activity	plasma membrane
Os02g0175600	60S ribosomal protein L27a (Fragment).		translation	structural molecule activity	ribosome	Ribosome
Os02g0176700	autoinhibited calcium ATPase.	OsACA2	transport	hydrolase activity	plasma membrane	Ca2+-transporting ATPase
Os02g0177500	Small nuclear ribonucleo-protein F (snRNP F) (Sm protein F) (Sm F) (SmF).		RNA processing	RNA binding	nucleus	Spliceosome
Os02g0181900	ClpB.	OsClpB-m	nucleic acid metabolic process	hydrolase activity	mitochondrion	Chaperones and folding catalysts/Heat shock proteins
Os02g0194200	K Homology, type 1, subgroup domain containing protein.	OsC3H14	nucleic acid metabolic process	transcription factor activity	nucleus
Os02g0196600	ATPase, P type, K/Mg/Cd/Cu/Zn/Na/Ca/Na/H- transporter family protein.	OsHMA4	transport	hydrolase activity	membrane	MAPK signaling pathway
Os02g0196800	Fumarylacetoacetase (Fragment).		metabolic process	catalytic activity	cytosol	Amino acid metabolism/Tyrosine metabolism/Exosome
Os02g0199900	26S proteasome regulatory complex subunit p42D.	OsRpt4a	protein metabolic process	hydrolase activity	intracellular	Folding, sorting and degradation/Proteasome
Os02g0203700	Testis expressed sequence 13A protein.	SRZ1		binding
Os02g0206700	UDP glucuronosyl/UDP glucosyltransferase family protein.		metabolic process	transferase activity
Os02g0208500	Conserved hypothetical protein.	OsCDT4
Os02g0208700	Protein kinase Kelch repeat:Kelch.	OsKMD1	protein modification process	kinase activity	cytosol
Os02g0218200	Peptidase M1, membrane alanine aminopeptidase family protein.		metabolic process	hydrolase activity	plasma membrane	Peptidases
Os02g0224100	Protein phosphatase 2C domain containing protein.	OsPP2C12	protein modification process	catalytic activity	nucleus
Os02g0232400	Citrate synthase.		lipid metabolic process	transferase activity	peroxisome	Carbohydrate metabolism/Carbon metabolism/Biosynthesis of amino acids/Biosynthesis of secondary metabolites
Os02g0232900	NOD26- like membrane integral protein ZmNIP1 1	OsNIP1.1	transport	transporter activity	plasma membrane	Transporters
Os02g0255500	Extensin (Fragment).	OsPYL/RCAR3	signal transduction	protein binding, receptor activity	plasma membrane	MAPK signaling pathway/Plant hormone signal transduction
Os02g0264300	Conserved hypothetical protein.		cellular process		membrane
Os02g0265400	Vacuolar protein sorting 29 (Vesicle protein sorting 29) (hVPS29) (PEP11). Splice isoform 2.		transport	hydrolase activity	endosome	Transport and catabolism/Endocytosis/Membrane trafficking/Endosome - Lysosome transport
Os02g0274900	metabolite transport protein csbC.		transport	transporter activity	membrane
Os02g0297600	Protein of unknown function DUF707 family protein.
Os02g0312600	Rac like GTP binding protein 7.	OsRac7	signal transduction	hydrolase activity	plasma membrane	Membrane trafficking/Exocytosis/Endocytosis/Exosome/GTP-binding proteins
Os02g0317400	Longin like domain containing protein.		transport		plasma membrane	Membrane trafficking/Endoplasmic reticulum (ER) - Golgi transport
Os02g0329800	Glycosyltransferase AER61, uncharacterized domain containing protein.	OsXAX1	metabolic process	transferase activity	cytosol
Os02g0332200	T complex protein 1 delta subunit.			protein binding	cytosol	Chaperones and folding catalysts/Heat shock proteins/Exosome
Os02g0448400	Synaptotagmin C.
Os02g0456800	Pollen signalling protein with adenylyl cyclase activity (Fragment).		signal transduction	catalytic activity
Os02g0461900	Actin associated protein.		cellular component organization	structural molecule activity	cytoskeleton
Os02g0471500	Protein phosphatase 2C domain containing protein.	OsPP2C14	protein modification process	hydrolase activity	cytosol
Os02g0489400	40S ribosomal protein S8.		translation	structural molecule activity	ribosome	Ribosome
Os02g0504500	PUG domain containing protein.			binding
Os02g0510100	U6 snRNA- associated Sm- like protein LSm6 (Sm protein F).	OsCYP7	RNA processing	RNA binding	nucleus	Transcription/Spliceosome/RNA degradation/Messenger RNA biogenesis/Spliceosome
Os02g0529700	Acidic ribosomal protein P2a 4 (Fragment).		translation	structural molecule activity	ribosome	Ribosome
Os02g0534800	40S ribosomal protein S14 (Clone MCH2).		translation	structural molecule activity	ribosome	Ribosome
Os02g0537700	2 cys peroxiredoxin BAS1, chloroplast precursor (EC 1.11.1.15) (Thiol specific antioxidant protein) (Fragment).	BAS1	metabolic process	catalytic activity	extracellular region	Oxidoreductases/Exosome
Os02g0541325	Serine decarboxylase.					Amino acid metabolism/Histidine metabolism
Os02g0543000	Abscisic stress ripening protein 1.	OsAsr1/OsASR3
Os02g0557100	AIG1 domain containing protein.			nucleotide binding
Os02g0557700	Short chain dehydrogenase/reductase SDR domain containing protein.		metabolic process	catalytic activity	cytosol
Os02g0573500	Monosaccharide transporter 1.		transport	transporter activity	membrane
Os02g0576700	Nucleosome assembly protein (NAP) family protein.	OsNAPL6	cellular component organization	chromatin binding	nucleus	Chromosome/Nucleosome assembly factors
Os02g0586400	Small GTP binding protein.	OsRab8c	cellular process	hydrolase activity	membrane	Membrane trafficking/Endoplasmic reticulum (ER) - Golgi transport/Exosome/GTP-binding proteins
Os02g0591700	Candida glabrata strain CBS138 chromosome L complete sequence.		translation	structural molecule activity	ribosome	Ribosome
Os02g0593700	TA4 protein (Fragment).			binding	cytosol	Mitochondrial biogenesis
Os02g0595700	Chloroplast translational elongation factor Tu.	EF-Tu	translation	translation factor activity	membrane	Translation factors/Mitochondrial biogenesis
Os02g0611800	Hydroxyanthranilate hydroxycinnamoyltransferase 3.	OsHCT2	secondary metabolic process	transferase activity	cytosol	Phenylpropanoid biosynthesis/Flavonoid biosynthesis/Stilbenoid, diarylheptanoid and gingerol biosynthesis
Os02g0613600	Trafficking protein particle complex protein 2 (Sedlin) (MBP 1 interacting protein 2A) (MIP 2A).		transport	protein binding		Membrane trafficking/Endosome - Golgi transport
Os02g0621800	Glucose -methanol -choline (GMC) oxidoreductase family protein, Hybrid breakdown (HB)	HWH1	metabolic process	catalytic activity	endoplasmic reticulum	Oxidoreductases
Os02g0622400	Glycolipid transfer protein, GLTP domain containing protein.		transport	lipid binding	plasma membrane
Os02g0625300	PEPC kinase.	OsPPCK2	protein modification process	kinase activity	plasma membrane
Os02g0629200	HvPIP2	OsPIP2-2	cellular process	transporter activity	membrane	Transporters
Os02g0639700	Region of unknown function DUF1771 domain containing protein.		nucleic acid metabolic process
Os02g0647900	Fatty aldehyde dehydrogenase 1.	OsALDH3E2	metabolic process	catalytic activity	endoplasmic reticulum	Carbohydrate metabolism/Lipid metabolism/Fatty acid degradation/Amino acid metabolism/Oxidoreductases
Os02g0654500	Peptidase C12, ubiquitin carboxyl terminal hydrolase 1 family protein.		protein metabolic process	hydrolase activity	intracellular	Ubiquitin system/Ubiquitin-specific proteases/Peptidases/Cysteine Peptidases
Os02g0655800	Serine/threonine protein kinase domain containing protein.		protein modification process	kinase activity	cell
Os02g0663800	Actin depolymerizing factor (ADF).	OsADF1	cellular component organization	protein binding	cytoskeleton	Membrane trafficking/Actin-binding proteins/Cytoskeleton proteins/Exosome
Os02g0664300	Peptidase S8 and S53, subtilisin, kexin, sedolisin domain containing protein.	OsSub19	protein metabolic process	hydrolase activity	vacuole	Peptidases/Serine Peptidases
Os02g0669100	Dehydrin family protein.	OsDhn1/OsLIP9		binding	plasma membrane
Os02g0672200	AGO1 homologous protein.	OsAGO1a	regulation of gene expression, epigenetic	nucleic acid binding		Messenger RNA biogenesis/RNA silencing/RNA interference (RNAi) pathway/microRNA pathway
Os02g0678400	NAD(P) -binding domain containing protein.		nucleic acid metabolic process	catalytic activity	cell	Carbohydrate metabolism/Metabolism of terpenoids and polyketides/Oxidoreductases
Os02g0686400	Aspartyl -tRNA synthetase (EC 6.1.1.12) (Aspartate -tRNA ligase) (AspRS).		nucleic acid metabolic process	nucleic acid binding	cytosol	Translation/Aminoacyl-tRNA biosynthesis/Transfer RNA biogenesis
Os02g0689900	TGF beta receptor,peptide transporter PTR2		transport	transporter activity	plasma membrane
Os02g0697800	Secretory carrier -associated membrane protein 5.		transport	transporter activity	mitochondrion	Membrane trafficking/Exocytosis
Os02g0699000	TGF -beta receptor,nitrate transporter 1	OsNPF7.2	transport	transporter activity	plasma membrane
Os02g0699433	Hypothetical conserved gene.
Os02g0704900	Inorganic pyrophosphatase- like protein.		metabolic process	hydrolase activity	cytosol	Energy metabolism/Oxidative phosphorylation
Os02g0706900	Alpha/beta hydrolase family protein.		metabolic process	hydrolase activity
Os02g0712700	Concanavalin A- like lectin/glucanase domain containing protein.		protein modification process	kinase activity	cell
Os02g0714200	Pyrophosphate fructose 6- phosphate 1 phosphotransferase alpha subunit (EC 2.7.1.90)	OsPFPA1	carbohydrate metabolic process	kinase activity	cytosol	Carbohydrate metabolism/Pentose phosphate pathway/Biosynthesis of secondary metabolites
Os02g0715300	Conserved hypothetical protein.
Os02g0715400	Conserved hypothetical protein.				membrane
Os02g0716500	Delta 12 fatty acid desaturase (Fragment).	OsFAD2	lipid metabolic process	catalytic activity	endoplasmic reticulum	Fatty acid metabolism/Lipid metabolism/Oxidoreductases
Os02g0729400	Extracellular calcium sensing receptor.	OsStr11/OsCAS	signal transduction		membrane
Os02g0732500	ADP- ribosylation factor- like protein.	OsARL1b		nucleotide binding	cell	Membrane trafficking/Endosome/GTP-binding proteins
Os02g0735200	Glutamine synthetase shoot isozyme (EC 6.3.1.2) (Glutamate ammonia ligase) (Clone lambda GS28).	OsGLN1-1	metabolic process	catalytic activity	cytosol	Biosynthesis of amino acids/Carbohydrate metabolism/Energy metabolism/Nitrogen metabolism/Amino acid metabolism
Os02g0735900	Zinc finger, RING/FYVE/PHD- type domain containing protein.				vacuole
Os02g0738900	Dynamin related protein, Secondary cell wall cellulose biosynthesis	BC3/OsDRP2B	catabolic process	hydrolase activity	plasma membrane	Transport and catabolism/Membrane trafficking/Endocytosis/Exosome
Os02g0739100	Formin like protein 16.					Transport and catabolism/Membrane trafficking/Endocytosis
Os02g0741700	Conserved hypothetical protein.		protein modification process
Os02g0742200	Small GTP binding protein OsRac3.	OsRac3	signal transduction	nucleotide binding	plasma membrane	Transport and catabolism/Phagosome/Membrane trafficking/Exocytosis/Endocytosis/Exosome/GTP-binding proteins
Os02g0743400	Auxin transport protein REH1.	OsPIN1A	signal transduction	transporter activity	plasma membrane	Transporters
Os02g0743500	EDR1. protein kinase domain containing protein		signal transduction	kinase activity
Os02g0753800	Annexin p35.	OsANN1/OsANN2	transport	lipid binding
Os02g0760500	ER6 protein (Fragment).
Os02g0761900	Dimethylmenaquinone methyltransferase family protein.		metabolic process	transferase activity
Os02g0762100	Regulator of ribonuclease -like protein 2.		metabolic process	enzyme regulator activity
Os02g0763200	Galactoside 2 alpha L fucosyltransferase (EC 2.4.1.69) (Xyloglucan alpha (1,2) fucosyltransferase) (AtFUT1).		carbohydrate metabolic process	transferase activity	membrane	Glycosyltransferases/Structural polysaccharide
Os02g0773200	UspA domain containing protein.				membrane
Os02g0783700	Lysine ketoglutarate reductase/saccharopine dehydrogenase.		metabolic process	catalytic activity	cytosol	Amino acid metabolism/Lysine degradation/Oxidoreductases
Os02g0785800	Ribosomal protein L35A.		translation	structural molecule activity	ribosome	Translation/Ribosome
Os02g0787100	serine esterase family protein.				plastid
Os02g0787800	Diacylglycerol kinase accessory region domain containing protein.		signal transduction	kinase activity	plasma membrane	Lipid metabolism/Glycerolipid metabolism/Signal transduction/Phosphatidylinositol signaling system
Os02g0789400	9G8 -like SR protein (RSZp22 splicing factor).		nucleic acid metabolic process	nucleotide binding	nucleus	Transcription/Spliceosome
Os02g0802500	H(+) -translocating (Pyrophosphate ENERGIZED) inorganic pyrophosphatase beta 1 polypeptide (EC 3.6.1.1) (Fragment).	OVP3	transport	transporter activity	vacuole	Energy metabolism/Oxidative phosphorylation
Os02g0813500	Glutathione reductase, cytosolic (EC 1.8.1.7) (GR) (GRase).	OsGR2	cellular homeostasis	catalytic activity	peroxisome	Glutathione metabolism/Oxidoreductases
Os02g0816500	Tubulin binding cofactor A family protein.		cellular component organization	protein binding	cytosol	Exosome
Os02g0817700	3 -ketoacyl -CoA thiolase (Fragment).	OsI57	lipid metabolic process	transferase activity	plastid	Fatty acid metabolism/Lipid metabolism/Fatty acid degradation
Os02g0821800	Fibrillarin 2	OsMed18_1	nucleic acid metabolic process	RNA binding	nucleus	Translation/Ribosome biogenesis
Os02g0830100	Oligopeptidase A.		protein metabolic process	hydrolase activity	plastid	Peptidases
Os03g0101300	Hexose transporter.		transport	transporter activity	plasma membrane
Os03g0112101	Adaptin N terminal region family protein, expressed.					Transport and catabolism/Membrane trafficking/Endocytosis/Exosome
Os03g0114800	Protein of unknown function DUF791 family protein.				vacuole
Os03g0116400	Membrane protein.	OsRhmbd7	metabolic process	hydrolase activity	Golgi apparatus
Os03g0116500	Constitutive photomorphogenic 11.		cellular component organization	protein binding	cytosol	Ubiquitin system/UBL-specific proteases
Os03g0118800	Hydroxymethylglutaryl -CoA synthase.		lipid metabolic process	transferase activity	cytosol	Carbohydrate metabolism/Lipid metabolism/Amino acid metabolism/Biosynthesis of secondary metabolites
Os03g0123100	SUMO E2 conjugating enzyme SCE1.	OsSCE2/OsUBC2	protein modification process	catalytic activity	nucleus	Translation/RNA transport/Folding, sorting and degradation/Ubiquitin mediated proteolysis/Messenger RNA biogenesis/Ubiquitin-conjugating enzymes
Os03g0123600	Protein of unknown function Cys rich family protein.				membrane
Os03g0131200	Catalase, Hydrogen peroxide induced leaf cell death	OsCATC	metabolic process	catalytic activity	peroxisome	Carbohydrate metabolism/Amino acid metabolism/Signal transduction/APK signaling pathway/Oxidoreductases
Os03g0131300	Ubiquilin domain containing protein.					Folding, sorting and degradation/Proteasome/Proteasome interacting proteins
Os03g0134900	Glutathione S transferase GSTF14 (Fragment).	OsGSTF14	secondary metabolic process	transferase activity	cytosol
Os03g0138700	TGF- beta receptor, type I/II extracellular region family protein.		transport	transporter activity	plasma membrane
Os03g0140200	Cytochrome P450 86A1 (EC 1.14. . ) (CYPLXXXVI) (P450 dependent fatty acid omega hydroxylase).	OsCYP96B5	metabolic process	catalytic activity	cell
Os03g0146300	Cyclin -dependent kinases regulatory subunit.	CKS1	cell cycle	kinase activity	cytosol
Os03g0147400	Divalent ion symporter domain containing protein.	SIET4	transport	transporter activity	membrane
Os03g0157600	Heat shock protein Hsp20 domain containing protein.
Os03g0161800	SIPL.	OsARD2/Sip2A	biosynthetic process	catalytic activity	cytosol	Amino acid metabolism/Oxidoreductases
Os03g0165800	Vesicle- associated membrane protein 725 (AtVAMP725).		transport, cellular process		endosome
Os03g0179400	Drought inducible receptor like cytoplasmic kinase, Drought tolerance, Regulator of grain yield	OsRLCK103/GUDK	signal transduction	kinase activity	plasma membrane
Os03g0183300	Pathogenesis related transcriptional factor and ERF domain containing protein.	OsERF64	signal transduction	transcription factor activity	nucleus
Os03g0187800	purine permease.	OsPUP1	transport	transporter activity	membrane
Os03g0189400	Alcohol dehydrogenase ADH.		metabolic process	catalytic activity	cytosol	Carbohydrate metabolism/Lipid metabolism/Fatty acid degradation/Amino acid metabolism/Oxidoreductases
Os03g0192500	Sporulation stage II, protein E C terminal domain containing protein.	OsPP45	metabolic process	hydrolase activity	plastid
Os03g0194300	Uncharacterised conserved protein UCP037471 domain containing protein.				membrane
Os03g0202200	Porin like protein.	OsVDAC4	transport	transporter activity	membrane	Mitochondrial biogenesis/Transporters
Os03g0209000	MFP1 attachment factor 1.		cellular component organization		cytosol
Os03g0224300	HAD superfamily hydrolase subfamily IIB protein.	OsTPS4	carbohydrate metabolic process	hydrolase activity	cytosol	Carbohydrate metabolism/Starch and sucrose metabolism/Glycosyltransferases
Os03g0226400	Metal tolerance protein 4.	OsMTP8.1	transport	transporter activity	membrane
Os03g0239200	Protein of unknown function DUF1423, plant domain containing protein.			protein binding
Os03g0240500	Toc34 2 protein.		transport	hydrolase activity	plastid
Os03g0241200	NHP2- like protein 1 (High mobility group like nuclear protein 2 homolog 1)		cellular process	RNA binding	nucleus	Transcription/Spliceosome
Os03g0241600	Serine/threonine protein kinase related domain containing protein.	OsRLCK105	signal transduction	kinase activity	plasma membrane
Os03g0243100	Actin depolymerizing factor 5 (ADF 5) (AtADF5).	OsADF5	cellular component organization	protein binding	intracellular	Membrane trafficking/Actin-binding proteins/Cytoskeleton proteins/Exosome
Os03g0251500	vacuolar ATP synthase		transport	hydrolase activity	vacuole	Energy metabolism/Oxidative phosphorylation/Exosome
Os03g0254900	zinc finger (C3HC4 -type RING finger) family protein.		protein modification process	binding	plasma membrane
Os03g0255500	Phosphoenolpyruvate carboxykinase 4 (EC 4.1.1.49) (Fragment).		carbohydrate metabolic process	catalytic activity	membrane	Carbohydrate metabolism/Energy metabolism
Os03g0265500	COI1 homolog, Jasmonate signaling	OsCOI2	signal transduction	catalytic activity	intracellular	Signal transduction/Plant hormone signal transduction/Ubiquitin system/Ubiquitin ligases
Os03g0266100	Zinc finger, LIM- type domain containing protein.		cellular component organization	protein binding	cytoskeleton
Os03g0266700	Src homology 3 domain containing protein.			protein binding	cell
Os03g0266800	Protein kinase, core domain containing protein.		signal transduction	kinase activity	cell
Os03g0267800	Zinc finger, LIM- type domain containing protein.			binding	plastid
Os03g0268000	Protein phosphatase 1, catalytic gsmms subunit.	OsPP47	protein modification process	hydrolase activity	cytosol	Translation/mRNA surveillance pathway/Protein phosphatases/Transcription machinery/Messenger RNA biogenesis
Os03g0271200	Chloroplastic outer envelope membrane protein (OEP75) precursor (Outer membrane protein).		transport	transporter activity	membrane
Os03g0271600	Zinc finger, RING/FYVE/PHD type domain containing protein.			binding	nucleus
Os03g0274000	Oxysterol binding protein family protein.		lipid metabolic process	lipid binding	cytosol
Os03g0274800	Protein kinase APK1A, chloroplast precursor (EC 2.7.1. ).	OsRLCK107	protein modification process	kinase activity	plasma membrane
Os03g0278300	Transcriptional coactivator- like protein.		signal transduction	transcription factor activity	nucleus	RNA transport/Messenger RNA biogenesis/Spliceosome
Os03g0281600	Ca2+ ATPase. manganese ion transport	OsECA1	transport	transporter activity	plasma membrane	Ca2+-transporting ATPase
Os03g0281900	ATP binding cassette (ABC) transporter, Hypodermal suberization of roots, Salt stress tolerance	RCN1/OsABCG5	transport	transporter activity	plasma membrane
Os03g0285900	Splicing factor RSZ33.		nucleic acid metabolic process	nucleotide binding	nucleus	Transcription/Spliceosome
Os03g0286500	RNA- binding region containing protein 1 (HSRNASEB) (ssDNA binding protein SEB4) (CLL associated antigen KW 5). Splice isoform 2.			RNA binding	nucleus
Os03g0293500	Pyruvate decarboxylase isozyme 3 (EC 4.1.1.1) (PDC) (Fragment).		metabolic process	transferase activity	cytosol	Carbohydrate metabolism
Os03g0296400	Eukaryotic translation initiation factor 2 subunit 1 (Eukaryotic translation initiation factor 2 alpha subunit) (eIF 2 alpha) (EIF 2alpha) (EIF 2A) (Fragment).		translation	translation factor activity	cytosol	Translation/RNA transport/Translation factors
Os03g0305200	Conserved hypothetical protein.		protein modification process
Os03g0307100	Peptidase S9A, oligopeptidase, N- terminal beta propeller domain containing protein.	OsPOP7	protein metabolic process	hydrolase activity	plastid
Os03g0308200	Armadillo type fold domain containing protein.	SRL2			plastid
Os03g0330300	Viral attachment protein, fibre shaft repeat containing protein.				plasma membrane
Os03g0333300	Eukaryotic translation initiation factor 2 beta subunit (eIF 2 beta) (P38).		translation	translation factor activity	plasma membrane	Translation/RNA transport/Translation factors
Os03g0340500	Sucrose synthase (EC 2.4.1.13).	OsSUS4	carbohydrate metabolic process	transferase activity	cytosol	Carbohydrate metabolism/Starch and sucrose metabolism
Os03g0348900	Ring finger E3 ubiquitin ligase, Abiotic stress tolerance	OsSRFP1		binding		Folding, sorting and degradation/Ubiquitin mediated proteolysis/Ubiquitin system/Ubiquitin ligases
Os03g0349000	Nucleoporin interacting component family protein.		transport	protein binding	nuclear envelope	Translation/RNA transport/Messenger RNA biogenesis
Os03g0351500	Superoxide dismutase.	OsSOD1	metabolic process	catalytic activity	extracellular region	Transport and catabolism/Peroxisome/Oxidoreductases
Os03g0352300	Nucleolar protein.				nucleus	Translation/Ribosome biogenesis
Os03g0358100	Glutathione peroxidase.	OsGpx2	metabolic process	catalytic activity	cytosol	Glutathione metabolism/Lipid metabolism/Oxidoreductases
Os03g0359000	Ubiquitin interacting motif domain containing protein.	OsPOP8
Os03g0367101	cytochrome P450 flavonoid 3',5' -hydroxylase.	OsCYP75A11		catalytic activity		Flavonoid biosynthesis/Biosynthesis of secondary metabolites/Oxidoreductases
Os03g0370400	Protein of unknown function DUF679 family protein.				endoplasmic reticulum
Os03g0382100	Thiolase- like, subgroup domain containing protein.		metabolic process	transferase activity	endoplasmic reticulum	Lipid metabolism/Fatty acid elongation/Biosynthesis of secondary metabolites
Os03g0402000	TRAPP I complex, Bet3 domain containing protein.					Membrane trafficking/Endosome - Golgi transport/Endoplasmic reticulum (ER) - Golgi transport
Os03g0402400	Ribosome- associated protein p40 like.		translation	structural molecule activity	ribosome	Translation/Ribosome
Os03g0405500	PDI- like protein.		metabolic process	catalytic activity	cytosol	Protein phosphatases/Oxidoreductases
Os03g0407000	von Willebrand factor, type A domain containing protein.				plasma membrane
Os03g0409400	mps one binder kinase activator like 1A.		cell cycle		nucleus
Os03g0424500	40S ribosomal protein S19 3		translation	structural molecule activity	ribosome	Ribosome
Os03g0448600	WD40 repeat- like domain containing protein.	OsWD40-76	cell cycle	nucleotide binding	intracellular	Spliceosome/Chromosome
Os03g0582200	SCAMP family protein.		transport	transporter activity	plasma membrane	Membrane trafficking/Exocytosis
Os03g0619400	Chaperone, tailless complex polypeptide 1 domain containing protein.		protein metabolic process	protein binding	plasma membrane	Chaperones and folding catalysts/Heat shock proteins
Os03g0627500	KH domain containing protein, expressed.			nucleic acid binding	nucleus	Spliceosome
Os03g0650800	Protein of unknown function DUF593 family protein.
Os03g0655200	Membrin 11 (AtMEMB11) (Golgi SNAP receptor complex member 2 1) (27 kDa Golgi SNARE protein).		transport	protein binding	membrane	Folding, sorting and degradation/Membrane trafficking/SNARE
Os03g0657100	Armadillo- like helical domain containing protein.	OsPUB24	protein modification process	catalytic activity	plasma membrane
Os03g0666200	Rac/Rop guanine nucleotide exchange factor, Regulation of immune responses	OsSWAP70A	signal transduction	lipid binding	cell wall
Os03g0670700	Glycine rich protein.	OsGRP3
Os03g0681400	Ubiquitin -conjugating enzyme E2 18 kDa (EC 6.3.2.19) (Ubiquitin conjugating enzyme 15)			RNA binding	cytosol	Folding, sorting and degradation/Ubiquitin mediated proteolysis/Ubiquitin system/Ubiquitin-conjugating enzymes
Os03g0696000	Harpin- induced 1 domain containing protein.
Os03g0700400	LOX4 (Fragment).	OsLOX4	metabolic process	catalytic activity	plastid
Os03g0710000	Protein of unknown function DUF292, eukaryotic domain containing protein.
Os03g0710900	CCAAT displacement protein -related / CDP- related.		cellular process		Golgi apparatus	Transcription factors
Os03g0711400	Coatomer alpha subunit.	OsWD40-84	transport	transporter activity	Golgi apparatus	Membrane trafficking/Exosome
Os03g0717000	TMK protein precursor.	OsTMK	signal transduction	kinase activity	plasma membrane
Os03g0717600	Zinc finger, C2H2- type matrin domain containing protein.		cell differentiation	nucleic acid binding		Transcription/Spliceosome
Os03g0721200	Armadillo like helical domain containing protein.			binding	cytosol
Os03g0721300	Protein of unknown function DUF946, plant family protein.
Os03g0721900	Histone H2A.		cellular component organization	DNA binding	nucleus	Chromosome/Nucleosome assembly factors
Os03g0724100	Phosphatidylinositol transfer protein- like, N terminal domain containing protein.		transport	transporter activity	plasma membrane
Os03g0726500	Protein of unknown function DUF81 domain containing protein.		protein modification process		plasma membrane
Os03g0736700	GRAM domain containing protein.				nucleus
Os03g0744600	Ripening -associated protein (Fragment).				nucleus
Os03g0751100	Iron -deficiency- regulated oligopeptide transporter, Iron homeostasis	OsOPT7	transport	transporter activity	plasma membrane
Os03g0755100	Half size ABC transporter, Internal detoxification of aluminum	OsALS1	transport	transporter activity	plasma membrane
Os03g0756000	60S ribosomal protein L13a 4		translation	structural molecule activity	ribosome	Translation/Ribosome
Os03g0760600	TIP41 like protein family protein.				cytosol	Protein phosphatases
Os03g0773150	40S ribosomal protein S29.		translation	structural molecule activity	ribosome	Translation/Ribosome
Os03g0780400	Actin depolymerizing factor 6 (ADF 6) (AtADF6).	OsADF2			intracellular	Membrane trafficking/Cytoskeleton proteins
Os03g0780500	inosine- 5 -monophosphate dehydrogenase 2.	OsCBSIMPDH1	biosynthetic process	catalytic activity	cytosol	Nucleotide metabolism/Purine metabolism/Oxidoreductases
Os03g0786100	Glycolate oxidase (EC 1.1.3.15) (Fragment).	OsGLO1	metabolic process	catalytic activity	membrane	Metabolic pathways/Carbohydrate metabolism/Oxidoreductases
Os03g0791500	25.3 kDa vesicle transport protein.		transport	transporter activity	Golgi apparatus	Folding, sorting and degradation/Membrane trafficking/SNARE
Os03g0794700	40S ribosomal protein S18.		translation	structural molecule activity	ribosome	Translation/Ribosome
Os03g0798400	Prenylated rab acceptor PRA1 family protein.		cellular process	protein binding	endoplasmic reticulum
Os03g0798600	40S ribosomal protein S15 (Fragment).		translation	structural molecule activity	ribosome	Translation/Ribosome
Os03g0800000	nitrate and chloride transporter.		transport	transporter activity	plasma membrane
Os03g0805200	RNA helicase (Fragment).	OsRH37		RNA binding	nucleus	Messenger RNA biogenesis/Spliceosome/RNA silencing
Os03g0808300	Remorin, C- terminal region domain containing protein.	OsREM4.2		DNA binding	nucleus
Os03g0811900	ADP- ribosylation factor.	OsARFA1f	protein modification process	nucleotide binding	nucleus	Membrane trafficking/Endocytosis/Exosome/GTP-binding proteins
Os03g0815100	OsNAC6 protein.	SNAC1/OsNAC9/OsNAC19	signal transduction	transcription factor activity	nucleus
Os03g0815200	Methylenetetrahydrofolate reductase (EC 1.5.1.20).		metabolic process	catalytic activity	cytosol	Metabolic pathways/Metabolism of cofactors and vitamins/Oxidoreductases
Os03g0817200	Amino acid transporter, transmembrane domain containing protein.	OsANT2	transport	transporter activity	membrane	Transporters
Os03g0817900	Protein of unknown function DUF231, plant domain containing protein.	OsTBL5		transferase activity	Golgi apparatus
Os03g0823000	Resistance protein candidate (Fragment).	ZFP182/ZOS3-21	cellular process	kinase activity	plasma membrane
Os03g0825300	Serine/threonine protein kinase domain containing protein.	OsRLCK119/OsBSK4	protein modification process	kinase activit	plasma membrane
Os03g0825600	Hypothetical conserved gene.
Os03g0843300	Late embryogenesis abundant protein 2 family protein.	OsLEA7			plasma membrane
Os03g0850700	Phosphatidylinositol phosphatidylcholine transfer protein sec14 cytosolic like protein.		transport	transporter activity	plasma membrane
Os03g0858400	WD40 repeat like domain containing protein.			nucleotide binding	cell
Os04g0102700	N acylethanolamine amidohydrolase.	FAAH	metabolic process	hydrolase activity	endoplasmic reticulum
Os04g0103300	Protein of unknown function DUF1751, integral membrane, eukaryotic domain containing protein.	OsRhmbd10
Os04g0201000	OSIGBa0113K06.10 protein.		cell death	protein binding	plasma membrane
Os04g0223000	Sec1 like protein family protein.		transport	transporter activity	membrane	Membrane trafficking/Endosome
Os04g0233400	Arabidopsis thaliana (Fragment).	OsPIP2-6	transport	transporter activity	plasma membrane	Transporters
Os04g0244800	Heavy metal transport/detoxification protein domain containing protein.		transport	transporter activity	plasma membrane
Os04g0249500	H0211A12.6 protein.	OsSUS7	carbohydrate metabolic process	transferase activity	cell wall	Carbohydrate metabolism/Starch and sucrose metabolism/Glycosyltransferases
Os04g0281900	Uncharacterised protein family UPF0497, trans membrane plant subgroup domain containing protein.			protein binding
Os04g0359100	Alcohol dehydrogenase superfamily, zinc containing protein.		metabolic process	catalytic activity	cytosol
Os04g0377932	Gonidia forming protein GlsA.		protein metabolic process	protein binding
Os04g0386600	Pyruvate/Phosphoenolpyruvate kinase, catalytic core domain containing protein.		metabolic process	catalytic activity	plastid
Os04g0388500	Ankyrin domain containing protein.		biosynthetic process	protein binding	cytosol
Os04g0390100	Heavy metal transport/detoxification protein domain containing protein.		cellular homeostasis	binding	plasma membrane
Os04g0393300	Membrane -anchored ubiquitin- fold protein, HCG 1 domain containing protein.				plasma membrane
Os04g0402100	Calnexin (Fragment).	OsCNX	protein metabolic process	protein binding	endoplasmic reticulum	Folding, sorting and degradation/Chaperones and folding catalysts/Membrane trafficking/Endocytosis
Os04g0408600	Protein of unknown function DUF662 family protein.
Os04g0412800	Thioredoxin fold domain containing protein.		protein modification process	catalytic activity	cytosol
Os04g0430600	OSIGBa0160I14.1 protein.				plasma membrane
Os04g0432000	Serine/threonine protein kinase, Hyperosmotic stress response	OsSAPK7	protein modification process	kinase activity	cytosol	MAPK signaling pathway/Plant hormone signal transduction/Protein kinases
Os04g0444200	Calmodulin -binding protein 60 B (Fragment).	OsCaM		protein binding
Os04g0449900	RNA Binding Protein 47.			RNA binding	cytosol
Os04g0450100	Protein of unknown function DUF341 domain containing protein.		biosynthetic process	catalytic activity
Os04g0451200	UDP -glucuronosyl/UDP- glucosyltransferase family protein.		metabolic process	transferase activity
Os04g0452700	Monosaccharide transporter 1.	OsMST1	transport	transporter activity	plasma membrane
Os04g0466600	Agmatine deiminase domain containing protein.		biosynthetic process	hydrolase activity	cytosol	Amino acid metabolism/Metabolic pathways
Os04g0481600	WD 40 repeat containing protein.	OsWD40-101		nucleotide binding	intracellular
Os04g0485300	Glucose- 6 -phosphate dehydrogenase.	OsG6PDH2	carbohydrate metabolic process	catalytic activity	cytosol	Pentose phosphate pathway/Glutathione metabolism/Metabolic pathways
Os04g0492100	H0425E08.1 protein.		protein modification process	catalytic activity		Ubiquitin system/Ubiquitin ligases
Os04g0501200	H0311C03.4 protein.	TagI	DNA metabolic process	hydrolase activity	nucleus	Replication and repair
Os04g0501600	AT hook, DNA binding, conserved site domain containing protein.	BIP106			plastid
Os04g0508200	Isocitrate/isopropylmalate dehydrogenase domain containing protein.		metabolic process	catalytic activity	plastid	Metabolic pathways/Glutathione metabolism/Biosynthesis of secondary metabolites/Biosynthesis of amino acids/Oxidoreductases
Os04g0511200	EFA27 for EF hand, abscisic acid, 27kD.	EFA27	lipid metabolic process	catalytic activity	vacuole	Lipid metabolism/Oxidoreductases
Os04g0521100	Major intrinsic protein family protein.	OsPIP2-3	transport	transporter activity	plasma membrane	Transporters
Os04g0531500	Concanavalin A like lectin/glucanase domain containing protein.		cellular process	kinase activity	plasma membrane
Os04g0545700	Transferase family protein.		metabolic process	transferase activity	cytosol
Os04g0546500	Oleosin.	OsEnS-72	cellular process		membrane
Os04g0560700	Conserved hypothetical protein.
Os04g0561500	Prolyl endopeptidase (EC 3.4.21.26) (Post proline cleaving enzyme) (PE).	OsPOP9	protein metabolic process	hydrolase activity	plastid	Peptidases/Serine Peptidases
Os04g0569900	IQ calmodulin binding region domain containing protein.			protein binding
Os04g0601700	Vacuolar ATP synthase subunit G 1 (EC 3.6.3.14) (V ATPase G subunit 1) (Vacuolar proton pump G subunit 1).		transport	transporter activity	vacuole	Energy metabolism/Oxidative phosphorylation/
Os04g0605500	1:PM type IIB Ca(2+) ATPase, Stress tolerance		transport	hydrolase activity	membrane	Ca2+-transporting ATPase
Os04g0605900	60S ribosomal protein L7 2		translation	structural molecule activity	ribosome	Translation/Ribosome
Os04g0606200	OSIGBa0113I13.1 protein.
Os04g0611200	OSIGBa0152L12.11 protein.
Os04g0616300	SHR5-receptor-like kinase, putative		protein modification process	kinase activity	plasma membrane
Os04g0624000	autophagy-related protein	OsATG8b	catabolic process	protein binding		Ubiquitin system/Ubiquitins and Ubiquitin-like proteins/Mitochondrial biogenesis
Os04g0629500	Thioredoxin h.		protein modification process	catalytic activity	cytosol	Chaperones and folding catalysts
Os04g0636900	RNA binding region RNP 1 (RNA recognition motif) domain containing protein.		cell death	nucleotide binding	nucleus	Spliceosome/Messenger RNA biogenesis
Os04g0641400	H0423H10.3 protein.
Os04g0643100	Vacuolar ATP synthase subunit D (EC 3.6.3.14) (V ATPase D subunit) (Vacuolar proton pump D subunit).		transport	hydrolase activity	vacuole	Energy metabolism/Oxidative phosphorylation
Os04g0649700	Serine/threonine receptor kinase related domain containing protein.		signal transduction	kinase activity	plasma membrane	Protein kinases/Serine threonine protein kinases
Os04g0653400	NADPH -cytochrome P450 reductase (Fragment).	OsCPR1	secondary metabolic process	catalytic activity	endoplasmic reticulum
Os04g0658600	Nucleolar, Nop52 family protein.		nucleic acid metabolic process		cytosol	Ribosome biogenesis
Os04g0663300	PHD finger like domain protein 5A (Splicing factor 3B associated 14 kDa protein) (SF3b14b).					Spliceosome
Os04g0663700	OSIGBa0099L20.7 protein.		protein modification process
Os04g0670200	Granulin domain containing protein.			hydrolase activity
Os04g0675500	Itm1 protein.		carbohydrate metabolic process	transferase activity	endoplasmic reticulum	Metabolic pathways/N-Glycan biosynthesis/Folding, sorting and degradation
Os04g0677300	Harpin -induced 1 domain containing protein.
Os04g0683100	Cleavage and polyadenylation specificity factor 5.			protein binding		Translation/mRNA surveillance pathway
Os04g0684900	Component of the CCR4 NOTcomplex, Deadenylase, Component of the plant P body, Deadenylation (poly(A) tail shortening), Development and stress response	OsCAF1B	catabolic process	nuclease activity	nucleus	Folding, sorting and degradation/RNA degradation/Messenger RNA biogenesis
Os04g0687900	T24D18.17 protein (Tubby like protein TULP8).	OsTLP3	nucleic acid metabolic process	transcription factor activity	nucleus
Os04g0689500	H0814G11.12 protein.				plasma membrane
Os04g0690300	H0814G11.17 protein.			binding
Os05g0103600	Ankyrin -like protein.			binding
Os05g0105050	Hypothetical conserved gene.
Os05g0110000	Zinc finger, RING/FYVE/PHD type domain containing protein.			binding
Os05g0113300	Cation/H+ exchanger domain containing protein.	OsRFP	transport	transporter activity	plasma membrane
Os05g0114000	PRLI -interacting factor F (Fragment).		metabolic process	hydrolase activity	cytosol	Energy metabolism/Oxidative phosphorylation
Os05g0122800	Tetraspanin domain containing protein.	OsTET7			plasma membrane
Os05g0123200	IQD1.				plasma membrane
Os05g0125200	Concanavalin A- like lectin/glucanase, subgroup domain containing protein.		protein modification process	carbohydrate binding	cell
Os05g0128200	Hypothetical conserved gene.	OsC3H33	signal transduction	transcription factor activity	nucleus
Os05g0130200	Conserved hypothetical protein.
Os05g0132100	AMP dependent synthetase and ligase domain containing protein.	OsLACS1	lipid metabolic process	catalytic activity	endoplasmic reticulum	Lipid metabolism/Fatty acid biosynthesis/Fatty acid metabolism
Os05g0141700	Phosphoglycerate mutase domain containing protein.		metabolic process	catalytic activity
Os05g0145000	Ring finger protein (Fragment).	PTB1	signal transduction	catalytic activity	cell	Ubiquitin system/Ubiquitin ligases
Os05g0149600	predicted protein.		signal transduction	protein binding	cytoskeleton
Os05g0154700	Kinesin heavy chain (Fragment).	SRS3/SAR1	cellular component organization	nucleotide binding	cytoskeleton	Cytoskeleton proteins/Microtubules
Os05g0157200	UspA domain containing protein.				plasma membrane
Os05g0169000	Thioredoxin- like protein.		protein modification process		plasma membrane	Chaperones and folding catalysts
Os05g0169600	Serine/threonine protein kinase domain containing protein.		signal transduction	kinase activity	cell	Protein kinases/Serine threonine protein kinases
Os05g0172300	Domain of unknown function DUF632 domain containing protein.
Os05g0178300	Cadmium tolerant 1.	OsCDT5
Os05g0179300	Transferase family protein.		metabolic process	transferase activity
Os05g0222200	ABC transporter- like domain containing protein.	OsABCG12	transport	transporter activity	plasma membrane
Os05g0227700	Eukaryotic translation initiation factor 3 subunit 6 interacting protein.				membrane	Translation factors
Os05g0230700	Auxin responsive protein IAA17.	OsIAA17	signal transduction	transcription factor activity	nucleus	Signal transduction/Plant hormone signal transduction
Os05g0238200	Ubiquitin ligase SINAT5 (EC 6.3.2. ) (Seven in absentia homolog 5).		protein metabolic process	catalytic activity	nucleus	Ubiquitin system/Ubiquitin ligases
Os05g0256000	TGF beta receptor -interacting protein 1.			protein binding	intracellular	Translation/RNA transport/Translation factors
Os05g0256500	Protein kinase, catalytic domain domain containing protein.		protein modification process	kinase activity	plasma membrane	Protein kinases/Serine threonine protein kinases
Os05g0272900	B cell receptor associated 31 -like family protein.		transport		endoplasmic reticulum	Folding, sorting and degradation
Os05g0278500	Transferase family protein.		metabolic process	transferase activity
Os05g0295800	Glyoxalase I (EC 4.4.1.5).	OsGLYI8	carbohydrate metabolic process	catalytic activity	plastid	Carbohydrate metabolism/Pyruvate metabolism
Os05g0306000	GOLD domain containing protein.
Os05g0336200	peptide transporter		transport	transporter activity	membrane
Os05g0339000	VHS domain containing protein.		transport	transporter activity	Golgi apparatus
Os05g0339200	Tubby, C terminal domain containing protein.				plasma membrane
Os05g0372100	protein kinase family protein.	OsRLCK185	protein modification process	kinase activity	plasma membrane
Os05g0373400	Ribonucleoprotein, BRUNO like domain containing protein.		signal transduction	nucleotide binding	nucleus	Spliceosome
Os05g0373700	Nascent polypeptide associated complex alpha subunit like protein 3 (NAC alpha like protein 3) (Alpha NAC like protein 3).				ribosome
Os05g0386900	Hypothetical conserved gene.					Structural polysaccharide
Os05g0409000	UBA- like domain containing protein.
Os05g0410900	peptide transporter PTR2.
Os05g0414700	BRASSINOSTEROID INSENSITIVE 1 associated receptor kinase 1.		protein modification process	kinase activity	plasma membrane	Protein kinases
Os05g0437300	Nucleotide -binding, alpha- beta plait domain containing protein.		nucleic acid metabolic process	RNA binding	nucleus
Os05g0449600	glycosyl hydrolase family 3 protein.		carbohydrate metabolic process	hydrolase activity	cytosol	Carbohydrate metabolism/Starch and sucrose metabolism/Phenylpropanoid biosynthesis
Os05g0455500	Delta 1 -pyrroline -5 -carboxylate synthetase (P5CS).	OsP5CS	biosynthetic process	catalytic activity	cytosol	Amino acid metabolism/Biosynthesis of secondary metabolites
Os05g0473500	Exo70 exocyst complex subunit family protein.	OsEXO70B3	transport		plasma membrane	Membrane trafficking/Exocyst
Os05g0474400	Prenylated rab acceptor PRA1 family protein.	OsPRA1	cellular process		endoplasmic reticulum	Membrane trafficking/Rab associated proteins
Os05g0476200	DNA replication licensing factor MCM3 homolog (Replication origin activator) (ROA protein) (Fragment).	OsMCM3	DNA metabolic process	DNA binding	nucleus	DNA replication
Os05g0490700	SET domain protein SDG111.		regulation of gene expression, epigenetic, protein modification process	transferase activity	nucleus	Amino acid metabolism/Lysine degradation
Os05g0503000	Secretory carrier membrane protein.		transport	transporter activity	membrane	Membrane trafficking/Exocytosis
Os05g0510100	Protein of unknown function DUF567 family protein.			protein binding
Os05g0521300	kinesin motor protein related.	OsPHP3/OsHpt5	cellular component organization	ATP binding	cytoskeleton	Signal transduction/Plant hormone signal transduction
Os05g0522600	Leucine- rich repeat, plant specific containing protein.		protein modification process	kinase activity	plasma membrane	Protein kinases
Os05g0529400	ubiquitin domain containing 1.		protein modification process	protein binding	cytosol
Os05g0543400	Farnesyl diphosphate synthase (Fragment).	OsFPPS2	lipid metabolic process	transferase activity	cytosol	Metabolic pathways/Terpenoid backbone biosynthesis/Biosynthesis of secondary metabolites
Os05g0545000	Phosphatidylinositol transfer- like protein IV.	OsSNDP6	transport	transporter activity	membrane
Os05g0548100	VIP1 protein.
Os05g0548900	Phosphoethanolamine methyltransferase.		lipid metabolic process	transferase activity		Lipid metabolism/Glycerophospholipid metabolism
Os05g0555800	60S ribosomal protein L35a 3		translation	structural molecule activity	ribosome	Translation/Ribosome
Os06g0102100	Cytochrome P450 93G2 protein (CYP93G2), flavanone 2 hydroxylase (F2H), C glycosylflavone biosynthesis	OsF2H/CYP93G2	metabolic process	catalytic activity	cell
Os06g0103500	Acyl coenzyme A oxidase 1, peroxisomal (EC 1.3.3.6) (AOX 1) (Long chain acyl CoA oxidase) (AtCX1).	OsACX1	lipid metabolic process	catalytic activity	peroxisome	Fatty acid metabolism/Lipid metabolism/Oxidoreductases
Os06g0111500	Cytosolic 6 -phosphogluconate dehydrogenase.	Os6PGDH/PGD1	metabolic process	catalytic activity	cytosol	Pentose phosphate pathway/Glutathione metabolism/Metabolic pathways/Oxidoreductases
Os06g0111800	CSLD2 (Fragment).	OsCSLD2	carbohydrate metabolic process	transferase activity	membrane	Structural polysaccharide/Transporters
Os06g0112200	Purine and other phosphorylases, family 1 protein.	OsMTN	biosynthetic process	hydrolase activity	cytosol	Metabolic pathways/Amino acid metabolism/
Os06g0127000	Peroxisomal biogenesis factor 11 family protein.	OsPEX11-5	cellular component organization	protein binding	peroxisome
Os06g0129000	Hypothetical conserved gene.				cell
Os06g0129900	Cytochrome P450 CYPD.	CYPD	metabolic process	catalytic activity	endoplasmic reticulum
Os06g0136000	Hypersensitive induced reaction protein 4.		protein modification process		membrane
Os06g0142200	Early nodulin.	OsENOD93a			mitochondrion
Os06g0142300	Early nodulin 93 ENOD93 protein family protein.	OsENOD93			mitochondrion
Os06g0152100	Profilin 2		cellular component organization	protein binding	cytoskeleton	Membrane trafficking/Cytoskeleton proteins/Exosome
Os06g0154500	Mitogen activated protein kinase, Brassinosteroid (BR) signaling and homeostasis, Regulation of grain size and plant height	OsMAPK6/OsMPK1	signal transduction	kinase activity	Golgi apparatus	MAPK signaling pathway/Plant hormone signal transduction/Protein kinases
Os06g0160400	Proline rich cell wall protein- like.	HGW
Os06g0192800	RING H2 finger protein ATL1R (RING H2 finger protein ATL8).	ATL1R		binding
Os06g0211300	Short chain dehydrogenase/reductase SDR domain containing protein.		lipid metabolic process	lipid binding	peroxisome
Os06g0221200	Annexin p33.	OsANN5	metabolic process	lipid binding	cytosol
Os06g0224500	Mitochodrial transcription termination factor related family protein.					Translation factors/Mitochondrial biogenesis
Os06g0226600	TB2/DP1 and HVA22 related protein family protein.				cell	Exosome
Os06g0232100	protein kinase,		protein modification process	kinase activity	plasma membrane
Os06g0260500	3- ketoacyl -CoA synthase.		lipid metabolic process	transferase activity		Lipid metabolism/Fatty acid biosynthesis
Os06g0264200	Zinc finger, B box domain containing protein.		signal transduction	transcription factor activity	nucleus
Os06g0297700	predicted protein.
Os06g0300500	Steroid nuclear receptor, ligand-binding domain containing protein.				cell
Os06g0305200	Nucleoporin, non- repetitive/WGA -negative domain containing protein.		transport	transporter activity	nucleus	RNA transport/Messenger RNA biogenesis
Os06g0326400	Phospho-fructokinase domain containing protein.	OsPFPA2	carbohydrate metabolic process	kinase activity	cytosol	Pentose phosphate pathway/Metabolic pathways/Carbohydrate metabolism
Os06g0473800	Oleosin family protein.
Os06g0489500	CMP/dCMP deaminase, zinc binding domain containing protein.		metabolic process	hydrolase activity	plasma membrane	Transfer RNA biogenesis
Os06g0506600	Ubiquitin carrier protein.	OsUBC17	protein metabolic process	catalytic activity	plasma membrane
Os06g0531200	ThiJ/PfpI domain containing protein.	OsDJ-1E			plastid	Cysteine Peptidases
Os06g0554800	ABC transporter (PDR5 like) isolog (PDR1 ABC transporter).	OsPDR12/OsABCG42	transport	transporter activity	plasma membrane	Transporters
Os06g0556000	Amino acid permease, Transport of amino acids	OsAAP12A/OsAAP3	transport	transporter activity	plasma membrane
Os06g0560400	ethylene-responsive element-binding protein.
Os06g0589300	ABC transporter- like domain containing protein.	OsABCA2	transport	transporter activity	plasma membrane	Transporters
Os06g0589500	Conserved hypothetical protein.				plasma membrane
Os06g0597000	Auxin responsive protein IAA Re.	OsIAA23				Plant hormone signal transduction/Signal transduction
Os06g0598900	Serine threonine kinase receptor -associated protein (UNR interacting protein)	OsWD40-130		nucleotide binding	intracellular	RNA transport/Spliceosome
Os06g0601100	Conserved hypothetical protein.				plasma membrane
Os06g0603600	SPX domain containing protein, Phosphate (Pi) homeostasis	OsSPX1	cell communication		nucleus
Os06g0604200	Phospholipase D.	OsPLDα4	lipid metabolic process	hydrolase activity	plastid	Lipid metabolism/Membrane trafficking/Endocytosis
Os06g0634600	SEP domain containing protein.					Folding, sorting and degradation
Os06g0638500	Tyrosine protein kinase domain containing protein.					Protein kinases
Os06g0643300	Development protein- like protein.	OsSAL1	cellular process			Membrane trafficking/Endocytosis
Os06g0660700	Ubiquitin carrier protein.	OsUBC33	protein metabolic process	catalytic activity	cytosol	Ubiquitin mediated proteolysis/Folding, sorting and degradation/Ubiquitin system/Ubiquitin-conjugating enzymes
Os06g0665800	heavy metal ATPase.		signal transduction, transport	hydrolase activity, transporter activity	Golgi apparatus	Signal transduction/MAPK signaling pathway
Os06g0671800	patellin 5		transport	transporter activity	plasma membrane	Membrane trafficking/Exocytosis
Os06g0695800	Phosphate transport system permease protein 1 domain containing protein.	OsENA2/OsABCI12	transport	transporter activity	plasma membrane
Os06g0697400	DNA- directed RNA polymerases I, II, and III 17.1 kDa polypeptide.		nucleic acid metabolic process	transferase activity	nucleoplasm	Nucleotide metabolism/Transcription machinery/
Os06g0700700	2:PM Type heavy metal ATPase, Delivery of Zinc to developing tissues	OsHMA2	transport	transporter activity	plasma membrane
Os06g0707200	Glycosyltransferase AER61, uncharacterized domain containing protein.		metabolic process	transferase activity
Os06g0708600	Zinc finger, C2H2 like domain containing protein.		nucleic acid metabolic process	transcription factor activity	intracellular
Os06g0714500	ATPase, AAA type, core domain containing protein.		nucleic acid metabolic process	hydrolase activity
Os06g0717200	Serine/threonine protein kinase domain containing protein.	OsRLCK219/FON1	signal transduction	kinase activity	membrane	Protein kinases
Os07g0100200	PDX1 -like protein 4.		biosynthetic process	protein binding	cell	Metabolism of cofactors and vitamins/Biosynthesis of secondary metabolites
Os07g0106200	Hexose transporter.	OsMST3	transport	transporter activity	plasma membrane
Os07g0109500	Ribosomal protein L13 family protein.		translation	structural molecule activity	ribosome	Translation/Ribosome
Os07g0114300	Protein of unknown function DUF1909 domain containing protein.
Os07g0141400	23 kDa polypeptide of photosystem II.	OsPsbP	photosynthesis	protein binding	plastid	Energy metabolism/Photosynthesis
Os07g0151200	Sugar/inositol transporter domain containing protein.		transport	transporter activity	plasma membrane	Transporters
Os07g0155600	Nramp ion transporter family protein, Ethylene signaling pathway	OsEIN2	transport	transporter activity	plasma membrane	MAPK signaling pathway/Plant hormone signal transduction
Os07g0163800	ubiquitin carboxyl-terminal hydrolase	OsM5	protein metabolic process	hydrolase activity		Ubiquitin system/Ubiquitin-specific proteases
Os07g0172500	DNA- directed RNA polymerase II 13.6 kDa polypeptide (EC 2.7.7.6).		nucleic acid metabolic process	transferase activity	nucleoplasm	Nucleotide metabolism/Transcription
Os07g0177300	Uncharacterised protein family UPF00domain containing protein.			binding
Os07g0180900	60S ribosomal protein L4.		translation	structural molecule activity	ribosome	Translation/Ribosome
Os07g0193200	Ankyrin repeat containing protein.
Os07g0201100	Coatomer gamma subunit (Gamma coat protein) (Gamma COP).		cellular process	structural molecule activity	plastid	Membrane trafficking/Exosome
Os07g0211400	Kinase associated protein phosphatase.	OsKAPP/OsPP94	signal transduction	hydrolase activity	plasma membrane	protein phosphatase
Os07g0211800	Protein of unknown function DUF1749 family protein.				plastid
Os07g0222300	EIF3e.	OseIF3e	translation	translation factor activity	cytosol	RNA transport/Translation factors
Os07g0233300	Nucleic acid binding protein like.		nucleic acid metabolic process	DNA binding	nucleus
Os07g0236800	Snf7 family protein.	SNF7	transport		endosome	Membrane trafficking/Endocytosis
Os07g0442900	Uncharacterised protein family UPF0497, trans membrane plant subgroup domain containing protein.
Os07g0448100	Plasma membrane integral protein ZmPIP2 6	OsPIP2-4	transport	transporter activity	plasma membrane	Transporters
Os07g0448800	Aquaporin.	OsPIP2-1/OsPIP2a	transport	transporter activity	plasma membrane	Transporters
Os07g0450000	60S ribosomal protein L44.		translation	structural molecule activity	ribosome	Translation/Ribosome
Os07g0463400	RES protein.		protein modification process	catalytic activity	plastid
Os07g0483500	Phosphoribosyltransferase (Fragment).
Os07g0492000	Nucleoside diphosphate kinase I (EC 2.7.4.6) (NDK I) (NDP kinase I) (NDPK I).	OsNDPK1	nucleic acid metabolic process	kinase activity	cytosol	Nucleotide metabolism
Os07g0495100	Protein kinase beta subunit (regulatory subunit), Regulation of phosphate transporters	CK2β3	protein modification process	kinase activity	intracellular	Ribosome biogenesis
Os07g0497400	Transglutaminase- like domain containing protein.		metabolic process	hydrolase activity	cytosol	Folding, sorting and degradation
Os07g0502200	Multi antimicrobial extrusion protein MatE family protein.		transport	transporter activity	plasma membrane	Transporters
Os07g0520400	Potyviral helper component protease -interacting protein 2.		cellular component organization	protein binding	cytoskeleton
Os07g0529800	Protein translation factor SUI1 homolog (GOS2 protein).	OsGOS2	translation	translation factor activity		RNA transport
Os07g0544800	Oxygen evolving enhancer protein 3 2, chloroplast precursor (OEE3) (16 kDa subunit of oxygen evolving system of photosystem II) (OEC 16 kDa subunit) (Ferredoxin NADP reductase binding protein) (BP).		protein modification process		plastid	Photosynthesis/Metabolic pathways
Os07g0546000	Isopentenyl pyrophosphate:dimethyllallyl pyrophosphate isomerase (EC 5.3.3.2) (Fragment).	IPI	lipid metabolic process	catalytic activity	plastid	Terpenoid backbone biosynthesis/Biosynthesis of secondary metabolites
Os07g0549700	Armadillo like helical domain containing protein.					Energy metabolism/Oxidative phosphorylation
Os07g0563000	D erythro sphingosine kinase/ diacylglycerol kinase.		signal transduction, lipid metabolic process	kinase activity	membrane
Os07g0563800	Arf GTPase activating protein family protein.		signal transduction	enzyme regulator activity	endosome	Membrane trafficking/Endocytosis/
Os07g0565400	SRF8 (STRUBBELIG RECEPTOR FAMILY 8).		signal transduction	kinase activity	plasma membrane
Os07g0568000	Apolipophorin III- like domain containing protein.					Membrane trafficking/Exocytosis
Os07g0569100	Remorin, C- terminal region domain containing protein.	OsREM4.1		DNA binding
Os07g0582400	Proton myo inositol cotransporter.		transport	transporter activity	plasma membrane
Os07g0585100	Mo25 like domain containing protein.			binding
Os07g0586500	SUMO activating enzyme 2.		protein modification process	catalytic activity	cytosol	Folding, sorting and degradation/Ubiquitin mediated proteolysis/Ubiquitin system/Ubiquitin-activating enzymes
Os07g0587400	Eukaryotic peptide chain release factor subunit 1 3 (eRF1 3) (Eukaryotic release factor 1 3) (Omnipotent suppressor protein 1 homolog 3) (SUP1 homolog 3).		translation	translation factor activity		mRNA surveillance pathway
Os07g0600400	WD40/YVTN repeat like domain containing protein.	OsWD40-147	cellular component organization	nucleotide binding	nucleus	Ribosome biogenesis
Os07g0604000	6 -phosphogluconolactonase- like protein.		carbohydrate metabolic process	hydrolase activity	cytosol	Pentose phosphate pathway/Metabolic pathways
Os07g0614300	Von Willebrand factor type A domain containing protein, expressed.				membrane
Os07g0615200	Tify domain containing protein.	OsJAZ7		protein binding		Signal transduction/Plant hormone signal transduction
Os07g0618800	caltractin.	OsCML13				Plant-pathogen interaction
Os07g0624900	SKP1.	OSK17	protein modification process	protein binding	intracellular	Folding, sorting and degradation/Ubiquitin system/Ubiquitin ligases
Os07g0631100	Protein of unknown function DUF701, zinc -binding putative family protein.
Os07g0635500	Cytochrome P450.	CYP709C1	metabolic process	catalytic activity	cell
Os07g0644200	NodH (Fragment).
Os07g0655400	Protein of unknown function DUF1751, integral membrane, eukaryotic domain containing protein.	OsRhmbd13
Os07g0657200	WD40/YVTN repeat- like domain containing protein.	OsWD40-148			intracellular	Folding, sorting and degradation/Membrane trafficking
Os07g0661900	Pentatricopeptide repeat domain containing protein.
Os07g0674700	60S ribosomal protein L18.		translation	structural molecule activity	ribosome	Translation/Ribosome
Os07g0694700	L ascorbate peroxidase.	OsAPX2	metabolic process	catalytic activity	cytosol	Glutathione metabolism/Oxidoreductases
Os08g0101100	High mobility group, HMG1/HMG2 domain containing protein.	HMGB	nucleic acid metabolic process	transcription factor activity	nucleus
Os08g0102700	Harpin- induced 1 domain containing protein.
Os08g0109000	ENTH/VHS domain containing protein.		transport	transporter activity	Golgi apparatus
Os08g0110000	Alpha/beta hydrolase fold 1 domain containing protein.		metabolic process	hydrolase activity	plasma membrane
Os08g0110800	K Homology, type 1, subgroup domain containing protein.			RNA binding		Spliceosome
Os08g0115200	IQ calmodulin- binding region domain containing protein.			protein binding
Os08g0116500	60S acidic ribosomal protein P1 (L12).		translation	structural molecule activity	ribosome	Translation/Ribosome
Os08g0117400	Calmodulin 1 (Fragment).	OsCML7	signal transduction	binding	plasma membrane	Plant-pathogen interaction
Os08g0120600	Fructose bisphosphate aldolase, cytoplasmic isozyme (EC 4.1.2.13).		carbohydrate metabolic process	binding	cytosol	Carbon metabolism/Biosynthesis of amino acids/Carbohydrate metabolism/Pentose phosphate pathway
Os08g0139200	NADPH-dependent FMN reductase domain containing protein		nucleic acid metabolic process	catalytic activity		Metabolism of cofactors and vitamins/Biosynthesis of secondary metabolites/Oxidoreductases
Os08g0156700	VAP27.		transport	structural molecule activity	endoplasmic reticulum
Os08g0156800	60S ribosomal protein L34.		translation	structural molecule activity	ribosome	Translation/Ribosome
Os08g0171700	Conserved hypothetical protein.
Os08g0175200	Protein of unknown function DUF292, eukaryotic domain containing protein.					Endocytosis/
Os08g0177700	LSM7 -like.				intracellular	RNA degradation/Folding, sorting and degradation/Spliceosome
Os08g0191600	Symbiosis related like protein.	OsATG8c	catabolic process	protein binding		Ubiquitin system/Ubiquitins and Ubiquitin-like proteins
Os08g0192900	Nucleotide binding, alpha beta plait domain containing protein.	OS-NUC	nucleic acid metabolic process	nucleic acid binding	nucleus	Ribosome biogenesis/Chromosome
Os08g0199300	YyaF/YCHF TRANSFAC/OBG family small GTpase plus RNA binding domain TGS (Fragment).	OsYchF1		nucleotide binding	cytosol	Chromosome
Os08g0203600	SHR5- receptor- like kinase (Fragment).		protein modification process	kinase activity	plasma membrane
Os08g0205200	Delayed early response protein/equilibrative nucleoside transporter family protein.		transport	transporter activity	membrane	Transporters
Os08g0205400	Heavy metal transport/detoxification protein domain containing protein.		transport	binding	intracellular
Os08g0224700	26S proteasome subunit RPN2a.	OsRpn2a	protein metabolic process	binding	intracellular	Folding, sorting and degradation/Proteasome
Os08g0230200	cysteine type endopeptidase/ ubiquitin thiolesterase.				plasma membrane
Os08g0230500	Protein of unknown function DUF537 family protein.
Os08g0234000	60S ribosomal protein L7 2		translation	structural molecule activity	ribosome	Translation/Ribosome
Os08g0243900	Mu2 adaptin subunit (AP50) of AP2 domain containing protein.				plastid
Os08g0299000	Mediator of ErbB2- driven cell motility (Memo), related domain containing protein.					Cytoskeleton proteins
Os08g0308100	TGF beta receptor interacting protein 1.	OsWD40-159		protein binding	intracellular	RNA transport/Translation factors
Os08g0407200	Auxin polar transport and distribution, Plant architecture and grain yield		metabolic process	catalytic activity
Os08g0410500	carbohydrate transporter/ sugar porter/ transporter.		transport	transporter activity	membrane
Os08g0440000	Vesicle transport v SNARE family protein.		transport	protein binding	membrane	Membrane trafficking/Folding, sorting and degradation
Os08g0440100	Temperature stress induced lipocalin.		transport	transporter activity	mitochondrion	Exosome
Os08g0440800	Glyceraldehyde -3- phosphate dehydrogenase.	OsALDH11A3	metabolic process	catalytic activity		Carbohydrate metabolism/Pentose phosphate pathway/Oxidoreductases
Os08g0441500	Cinnamoyl CoA reductase.	OsCCR	secondary metabolic process	catalytic activity	cytosol	Phenylpropanoid biosynthesis/Biosynthesis of secondary metabolites/Oxidoreductases
Os08g0455800	RmlC- like jelly roll fold domain containing protein.				cytosol
Os08g0470200	carbonic anhydrase.		metabolic process	catalytic activity	cell	Energy metabolism/Nitrogen metabolism
Os08g0480100	Signal recognition particle receptor, alpha subunit, N terminal domain containing protein.		metabolic process	hydrolase activity	endoplasmic reticulum	Secretion system/Folding, sorting and degradation
Os08g0493800	Protein kinase, core domain containing protein.	OsRLCK256	protein modification process	kinase activity	plasma membrane	Protein kinases
Os08g0497600	WD40 subfamily protein, Salt stress	SRWD1			intracellular
Os08g0502800	SWIB/MDM2 domain containing protein.					Transcription machinery/Transcription initiation factors
Os08g0513700	Squamosa promoter binding- like protein 15.	OsSPL15	nucleic acid metabolic process	transcription factor activity	nucleus
Os08g0532300	Nuclear transport factor 2 (NTF 2) (Allergen Cla h ?).		transport	transporter activity	nuclear envelope
Os08g0536300	Hd1.	OsBBX26	nucleic acid metabolic process	transcription factor activity	nucleus
Os08g0538300	LysM receptor like kinase, Chitin elicitor signaling	OsCERK1	signal transduction	kinase activity	plasma membrane	Plant-pathogen interaction/Protein kinases
Os08g0541500	Protein of unknown function DUF936, plant family protein.
Os08g0543500	NBS LRR type resistance protein (Fragment).	RGA2
Os08g0543600	Alpha isopropylmalate/homocitrate synthase, conserved site domain containing protein.				cytosol
Os08g0545200	Alcohol dehydrogenase superfamily, zinc containing protein.	OsDH1	metabolic process	catalytic activity	cytosol	Carbohydrate metabolism/Oxidoreductases
Os08g0548900	Proteasome subunit alpha type 7 (EC 3.4.25.1) (20S proteasome alpha subunit D) (20S proteasome subunit alpha 4).		protein metabolic process	hydrolase activity	intracellular	Proteasome/Membrane trafficking
Os08g0549100	Peroxisome type ascorbate peroxidase.	OsAPx4	metabolic process	catalytic activity	peroxisome	Glutathione metabolism/Carbohydrate metabolism/Oxidoreductases
Os08g0557700	Histidine phosphotransfer protein, Cytokinin signaling and stress response	OsAHP1	signal transduction	kinase activity	nucleus	Signal transduction/Plant hormone signal transduction
Os08g0558000	Ribosomal protein.		translation	structural molecule activity	ribosome	Translation/Ribosome
Os08g0559200	Ribosomal protein S25 (40S ribosomal 25S subunit).		translation	structural molecule activity	ribosome	Translation/Ribosome
Os08g0564300	4:PM glycoprotein 1.	OsABCB22/OsMDR14	signal transduction	transporter activity	plasma membrane	Transporters
Os09g0127300	NAD(P) binding domain containing protein.		secondary metabolic process	catalytic activity	cytosol	Phenylpropanoid biosynthesis/Biosynthesis of secondary metabolites/Oxidoreductases
Os09g0237600	Serine/threonine protein kinase related domain containing protein.		protein modification process	kinase activity	cytosol
Os09g0249000	Galactose oxidase/kelch, beta propeller domain containing protein.			catalytic activity	cytosol
Os09g0249600	small nuclear ribonucleoprotein family protein / snRNP family protein.					Spliceosome
Os09g0252100	Acetyl CoA C acetyltransferase.		metabolic process	transferase activity	cytosol	Lipid metabolism/Carbohydrate metabolism/Terpenoid backbone biosynthesis/Fatty acid degradation
Os09g0267600	Charged multivesicular body protein 4b.	NP39	transport		endosome	Membrane trafficking
Os09g0293400	Ubiquitin conjugating enzyme (EC 6.3.2.19) (Ubiquitin carrier protein).	OsUBC18	protein metabolic process	catalytic activity	plasma membrane	Ubiquitin mediated proteolysis/Folding, sorting and degradation/Ubiquitin system/Ubiquitin-conjugating enzymes
Os09g0314300	Peroxin 3 family protein.		cellular component organization		peroxisome	Peroxisome
Os09g0324000	Oleosin.	OsOLE4
Os09g0361400	Outer mitochondrial membrane protein porin (Voltage dependent anion selective channel protein) (VDAC).	OsVDAC1	cellular process	catalytic activity	plastid	Mitochondrial biogenesis/Transporters
Os09g0372800	Serine/threonine protein kinase domain containing protein.		protein modification process	kinase activity	cytosol	Protein kinases
Os09g0396900	Vacuolar membrane transporter, Fe and Zn translocation between flag leaves and seeds	OsVIT2	transport	transporter activity	membrane
Os09g0407200	RAD23, isoform I.	OsRAD23-1	DNA metabolic process	DNA binding	nucleus	Folding, sorting and degradation/Proteasome/DNA repair and recombination proteins
Os09g0409100	Conserved hypothetical protein.
Os09g0419200	NAD(P) binding domain containing protein.	CCR19	secondary metabolic process	catalytic activity	cytosol	Phenylpropanoid biosynthesis/Biosynthesis of secondary metabolites/Oxidoreductases
Os09g0422500	Cellulose synthase (Fragment).	OsCesA9	carbohydrate metabolic process	transferase activity	plasma membrane	Structural polysaccharide
Os09g0425900	Senescence associated protein 5.	OsSAP/OsTET13			membrane
Os09g0434500	Ethylene response factor 2.	OsBIERF1	nucleic acid metabolic process	transcription factor activity	nucleus	Transcription factors
Os09g0434900	Zinc finger, RING- type domain containing protein.			binding
Os09g0441400	Elicitor inducible cytochrome P450.	CYP92A29	secondary metabolic process	catalytic activity	cytosol
Os09g0446000	Conserved hypothetical protein.
Os09g0467200	Glutathione S transferase GST 23 (EC 2.5.1.18) (Fragment).	OsGSTU17	secondary metabolic process	transferase activity	cytosol	Glutathione metabolism/
Os09g0467400	ATPUP3.	OsPUP3	transport	transporter activity	membrane
Os09g0472100	ABC transporter.	OsABCG22	transport	transporter activity	plasma membrane	Transporters
Os09g0478100	Cellulose synthase family protein.	OsCSLE1	carbohydrate metabolic process	transferase activity	endoplasmic reticulum
Os09g0483300	EF hand domain containing protein.			binding	cytosol
Os09g0485201	photosystem I subunit VII.					Photosynthesis/Metabolic pathways
Os09g0487700	Ovarian tumour, otubain domain containing protein.		metabolic process	hydrolase activity
Os09g0491676	Conserved hypothetical protein.
Os09g0494300	Methyl -CpG -binding domain protein 1 (Methyl CpG binding protein MBD1).			DNA binding	nucleus
Os09g0503100	Quinone -oxidoreductase QR1 (Fragment).		metabolic process	catalytic activity	membrane
Os09g0512900	arabinogalactan protein.				cytosol
Os09g0513600	protein kinase, putative	OsRLCK277	protein modification process	kinase activity	plasma membrane	Plant-pathogen interaction/Protein kinases
Os09g0514400	Protein farnesyltransferase/geranylgeranyltransferase type I alpha subunit		protein modification process	transferase activity	intracellular	Terpenoid backbone biosynthesis
Os09g0518900	Rhamnosyl O methyltransferase/Cephalosporin hydroxylase domain containing protein.		lipid metabolic process	transferase activity
Os09g0524800	Apoptosis regulator Bcl 2 protein, BAG domain containing protein.	OsBAG1	cell death		mitochondrion
Os09g0525400	RING finger protein 13 (C RZF).		protein modification process	catalytic activity	cytosol	Ubiquitin system/Ubiquitin ligases
Os09g0525900	Peptidase S54, rhomboid domain containing protein.	OsRhmbd16	metabolic process	hydrolase activity
Os09g0535900	Ki1 protein.		lipid metabolic process	hydrolase activity
Os09g0541000	Aquaporin 2.	OsPIP2-7	transport	transporter activity	plasma membrane	Transporters
Os09g0542000	Ribonuclease P.				cytosol
Os10g0154700	Cyclophilin Dicyp 2		protein metabolic process	catalytic activity	cytosol
Os10g0159800	Alcohol dehydrogenase superfamily, zinc- containing protein.		metabolic process	catalytic activity	cytosol	Carbohydrate metabolism/Lipid metabolism/Amino acid metabolism/Oxidoreductases
Os10g0171500	Cytochrome P450 family protein, expressed.		metabolic process	catalytic activity	cytosol
Os10g0188100	Transcription initiation factor IIF, alpha subunit family protein.		nucleic acid metabolic process	DNA binding	nucleus
Os10g0188300	JHL05D22.13 protein.		metabolic process	transferase activity
Os10g0317900	Chrysoeriol 5' Hydroxylase, Flavonoid B ring hydroxylase, Tricin biosynthesis	OsCYP75B4	secondary metabolic process	catalytic activity		Flavonoid biosynthesis/Biosynthesis of secondary metabolites/Oxidoreductases
Os10g0320100	Flavonoid 3' monooxygenase (EC 1.14.13.21) (Flavonoid 3' hydroxylase) (Cytochrome P450 75B2).	OsF3'H/OsCYP75B3	secondary metabolic process	catalytic activity		Flavonoid biosynthesis/Biosynthesis of secondary metabolites/Oxidoreductases
Os10g0329300	Mevalonate kinase (EC 2.7.1.36) (MK).		lipid metabolic process	kinase activity	cytosol	Biosynthesis of secondary metabolites/Terpenoid backbone biosynthesis
Os10g0330000	Conserved hypothetical protein.		signal transduction
Os10g0370000	Protein phosphatase 2C related domain containing protein.	OsPP2C71	metabolic process	hydrolase activity	plastid	Phosphoprotein phosphatases
Os10g0375600	ER66 protein (Fragment).		nucleic acid metabolic process	protein binding	nucleus
Os10g0378400	Protein of unknown function DUF641, plant domain containing protein.	GIL1			membrane
Os10g0380100	Transferase family protein.	OsTHT2	secondary metabolic process	transferase activity	cytosol
Os10g0389800	Protein kinase, core domain containing protein.		signal transduction	kinase activity	plasma membrane	Protein kinases
Os10g0390500	Alanine aminotransferase, Starch synthesis in developing seeds	OsAlaAT1	metabolic process	transferase activity	plastid	Amino acid metabolism/Energy metabolism/Carbon metabolism/Biosynthesis of amino acids
Os10g0406800	Armadillo -like helical domain containing protein.			binding
Os10g0411700	S28 ribosomal protein (Fragment).		translation	structural molecule activity	ribosome	Translation/Ribosome
Os10g0416800	Chitinase 2 (EC 3.2.1.14) (Tulip bulb chitinase 2) (TBC 2).	Oschib2	metabolic process	hydrolase activity
Os10g0476400	Snf7 family protein.		transport		membrane	Membrane trafficking
Os10g0488100	prefoldin subunit 5.		protein metabolic process	protein binding	cytosol	Chaperones and folding catalysts/Heat shock proteins
Os10g0494300	ATP binding cassette G transporter, Regulation of male reproduction, Anther cuticle development	OsABCG26	transport	transporter activity	plasma membrane
Os10g0500700	Monothiol glutaredoxin -S11.	OsGRX22	metabolic process	catalytic activity	cytosol
Os10g0501200	Pentatricopeptide repeat domain containing protein.	PPR9			mitochondrion
Os10g0503700	ATP dependent RNA helicase dhh1.	OsRH12	nucleic acid metabolic process	RNA binding	nucleus	RNA degradation
Os10g0506800	SET domain containing protein.	OsSET39		binding
Os10g0512400	Cytochrome P450 family protein.	F5H1	secondary metabolic process	catalytic activity	endoplasmic reticulum	Phenylpropanoid biosynthesis/Biosynthesis of secondary metabolites
Os10g0512800	predicted protein.					Phosphoprotein phosphatases
Os10g0516100	Glycine cleavage system H protein, mitochondrial precursor.	OsGDCH	catabolic process	catalytic activity	plastid	Carbohydrate metabolism/Amino acid metabolism
Os10g0518200	Cytochrome b5 domain containing protein.				membrane
Os10g0529300	Tau class GST protein 3.	OsGSTU18	secondary metabolic process	transferase activity	cytosol	Glutathione metabolism
Os10g0531400	Glutathione S transferase GST 30 (EC 2.5.1.18).	OsGSTU10	secondary metabolic process	transferase activity	cytosol
Os10g0542200	Ubiquilin domain containing protein.					Folding, sorting and degradation
Os10g0545300	Zinc finger, CCHC retroviral type domain containing protein.			nucleic acid binding		Transcription factors
Os10g0563700	Nucleoside diphosphate kinase I (EC 2.7.4.6) (NDK I) (NDP kinase I) (PP18).		nucleic acid metabolic process	kinase activity	cytosol	Nucleotide metabolism/Signal transduction/MAPK signaling pathway
Os10g0572300	Leucine rich repeat, typical subtype containing protein.				plasma membrane
Os10g0579200	Sugar/inositol transporter domain containing protein.		transport	transporter activity	membrane
Os11g0102200	NPH1 1	NPH1 1	signal transduction	kinase activity	plasma membrane	Protein kinases
Os11g0102900	predicted protein.
Os11g0105750	Quinonprotein alcohol dehydrogenase like domain containing protein.		cellular component organization		membrane
Os11g0115100	Lipid transfer protein.			lipid binding	extracellular region
Os11g0118300	RPT2 like protein.		signal transduction	protein binding	nucleus
Os11g0169200	Amino acid transporter, transmembrane domain containing protein.	OsLAX5/OsAUX5	transport	transporter activity	plasma membrane	Plant hormone signal transduction
Os11g0176200	HUA enhancer 2.	OsDSHCT				RNA degradation/Ribosome biogenesis/
Os11g0242100	Beta- glucosidase, GBA2 type domain containing protein.		lipid metabolic process	hydrolase activity		Lipid metabolism/Sphingolipid metabolism/Metabolic pathways/Glycan biosynthesis and metabolism
Os11g0244800	Alfin 1		nucleic acid metabolic process	DNA binding	nucleus
Os11g0283500	TGF beta receptor, type I/II extracellular region family protein.		transport	transporter activity	plasma membrane
Os11g0427800	Lipid transfer protein LPT III.	OsLTP1.14	transport	protein binding	extracellular region
Os11g0445300	Protein kinase, core domain containing protein.	OsRLCK327	protein modification process	kinase activity	plasma membrane	Protein kinases
Os11g0484400	bifunctional dihydrofolate reductase- thymidylate synthase.		biosynthetic process	transferase activity	cytosol	Nucleotide metabolism/Oxidoreductases
Os11g0525200	Cytochrome P450 51 (EC 1.14.13.70) (CYPLI) (P450 LIA1) (Obtusifoliol 14 alpha demethylase) (Fragment).	OsCYP51G1	lipid metabolic process	catalytic activity	plasma membrane	Steroid biosynthesis/Biosynthesis of secondary metabolites/Lipid metabolism
Os11g0544600	Histone chaperone domain CHZ domain containing protein.
Os11g0546000	RNase L inhibitor -like protein.	OsABCE2	transport	transporter activity	plasma membrane	Ribosome biogenesis
Os11g0568700	START- like domain domain containing protein.				mitochondrion
Os11g0588300	Glutathione transferase AtGST 10 (EC 2.5.1.18).	OsGSTT1	secondary metabolic process	transferase activity	cytosol	Glutathione metabolism
Os11g0610900	Seryl -tRNA synthetase (EC 6.1.1.11) (Fragment).		nucleic acid metabolic process	catalytic activity	mitochondrion	Translation/Transfer RNA biogenesis
Os11g0614400	Patatin like protein 1.	OspPLAIIθ	metabolic process	hydrolase activity	cytosol
Os11g0615700	Proteasome subunit alpha type 5 (EC 3.4.25.1) (20S proteasome alpha subunit E) (20S proteasome subunit alpha 5).	OsPAE1	protein metabolic process	hydrolase activity	intracellular	Proteasome
Os11g0636900	Nucleotide binding, alpha beta plait domain containing protein.		nucleic acid metabolic process	nucleic acid binding	nucleus	Transcription
Os11g0653300	Conserved hypothetical protein.		cell death	protein binding	plasma membrane
Os11g0660500	Translationally controlled tumor protein, Mercury tolerance	OsTCTP			cytosol
Os11g0674400	NBS-LRR disease resistance protein			protein binding
Os11g0696200	ATP citrate lyase beta (Fragment).		biosynthetic process	transferase activity	cytosol	Biosynthesis of secondary metabolites
Os12g0115700	Chalcone isomerase domain containing protein.	CHI	metabolic process	catalytic activity	cytosol
Os12g0119800	Harpin -induced protein 1 containing protein, expressed.				cell
Os12g0122000	GRAS family transcription factor domain containing protein,	OsSCR	nucleic acid metabolic process	transcription factor activity	nucleus
Os12g0168700	AMP -dependent synthetase and ligase domain containing protein.	OsLACS1	lipid metabolic process	catalytic activity	plastid	Fatty acid metabolism
Os12g0210400	Protein kinase, core domain containing protein.		signal transduction	kinase activity	plasma membrane
Os12g0265100	Pinoresinol lariciresinol reductase TH2.		secondary metabolic process	catalytic activity	cytosol
Os12g0271600	Myosin heavy chain like.	BIP134	cellular component organization		cytoskeleton
Os12g0277400	Armadillo like helical domain containing protein.		lipid metabolic process	catalytic activity	plasma membrane
Os12g0299700	NOP5, N- terminal domain containing protein.			DNA binding	nucleus	Ribosome biogenesis
Os12g0428000	senescence -associated protein DIN1.	OsStr7	metabolic process	transferase activity	cytosol
Os12g0432600	Zinc finger, RING/FYVE/PHD- type domain containing protein.		protein modification process	catalytic activity	cell
Os12g0448900	Fatty acid alpha dioxygenase family, Enzyme that oxygenates fatty acids into 2R hydroperoxides	PIOX	lipid metabolic process	catalytic activity	cell	Lipid metabolism
Os12g0468600	Amidohydrolase 1 domain containing protein.	OsAH
Os12g0482500	Protein of unknown function DUF593 domain containing protein.				cell
Os12g0489100	Ubiquitin specific protease 12.	OsM13	protein metabolic process	hydrolase activity	cytosol	Ubiquitin system/Ubiquitin-specific proteases
Os12g0510900	LIM domain protein WLIM 1		nucleic acid metabolic process	transcription factor activity	nucleus
Os12g0512100	Sugar/inositol transporter domain containing protein.		transport	transporter activity	plasma membrane
Os12g0514000	Sorbitol transporter.		transport	transporter activity	plasma membrane
Os12g0514400	Potyvirus VPg interacting protein (Fragment).	SAB23	metabolic process	protein binding
Os12g0538800	Kelch type beta propeller domain containing protein.				cytosol
Os12g0540800	Galactose oxidase/kelch, beta -propeller domain containing protein.		transport	lipid binding	cytosol
Os12g0541300	Respiratory burst oxidase homolog protein B.	Osrboh9	metabolic process	catalytic activity	membrane	MAPK signaling pathway/Plant-pathogen interaction
Os12g0560700	Putative minichromosome maintenance MCM complex subunit 7	MCM7	signal transduction	nucleotide binding	nucleus	DNA replication
Os12g0573200	GRAS transcription factor domain containing protein.		nucleic acid metabolic process	transcription factor activity	nucleus
Os12g0583500	BTB domain containing protein.		signal transduction	signal transducer activity	cell
Os12g0596800	Zinc finger, LIM type domain containing protein.			binding	plasma membrane
Os12g0597700	WRKY2 (Fragment).	OsWRKY83	nucleic acid metabolic process	transcription factor activity	nucleus
Os12g0607000	Homocysteine S -methyltransferase 2 (EC 2.1.1.10) (S methylmethionine:homocysteine methyltransferase 2) (SMM:Hcy S methyltransferase 2) (ZmHMT 2).		biosynthetic process	transferase activity	cell	Biosynthesis of secondary metabolites/Amino acid metabolism
Os12g0625000	Cysteine synthase.	RCS1	biosynthetic process	protein binding	extracellular region	Biosynthesis of secondary metabolites/Biosynthesis of amino acids
Os12g0631100	Small GTPase, Storage protein trafficking	OsRab5a	signal transduction	nucleotide binding	endosome	Membrane trafficking/Small G-proteins
Os12g0632900	Serine/threonine protein kinase- related domain containing protein.		protein modification process	kinase activity	cell
Os12g0636800	Ubiquitin -conjugating enzyme/RWD- like domain containing protein.		protein metabolic process	catalytic activity	cytosol	Ubiquitin mediated proteolysis
Os12g0640600	Carotenoid cleavage dioxygenase (Fragment).	OsCCD1	lipid metabolic process	catalytic activity	membrane
Os12g0641100	Plasma membrane Na+/H+ antiporter, Salt tolerance	OsSOS1	transport	transporter activity	plasma membrane
