# Supplementary material for: Proteomic Analysis of Ubiquitinated Proteins in Rice (Oryza sativa) After Treatment With Pathogen-Associated Molecular Pattern (PAMP) Elicitors
Source: Front Plant Sci. 2018 Jul 23;9:1064. doi: 10.3389/fpls.2018.01064 (PMC6064729; doi:10.3389/fpls.2018.01064)
Supplement: Supplementary file 4 [file Data_Sheet_4.XLSX]

## Sheet: Reported defense proteins
Table S4. List of identified ubiquitin targets involved in defense responses.
Protein IDs	Protein Symbol	Defense pathway	Annotation	Defense Response	Reference
Os09g0513000	XB25/OsBIANK1	Xa21 interacting protein	TGB12K interacting protein 3. , Xa21 interacting protein	Defense response	The XA21 binding protein XB25 is required for maintaining XA21-mediated disease resistance
Os03g0318600	OsbZIP1/OsbZIP28	transcription factor, salicylic acid mediated signaling pathway	Transcription factor HBP 1b(C38) (Fragment).	Defense response	Identification of a Novel Rice bZIP-Type Transcription Factor Gene, OsbZIP1, Involved in Response to Infection of Magnaporthe grisea
Os12g0597700	OsWRKY83	transcription factor, WRKY family	WRKY2 (Fragment).	disease resistance	Transcriptional Profiling of Rice Early Response to Magnaporthe oryzae Identified OsWRKYs as Important Regulators in Rice Blast Resistance
Os01g0100900	OsSPL1	sphingolipid metabolic process, proteasomal ubiquitin-dependent protein	Sphingosine 1 phosphate lyase, Disease resistance response	Defense response	Molecular characterization of rice sphingosine-1-phosphate lyase gene OsSPL1 and functional analysis of its role in disease resistance response
Os03g0815100	OsNAC19/SNAC1/OsNAC9	SNAC1/OsNAC9/OsNAC19	OsNAC6 protein.	Defense response	Rice gene OsNAC19 encodes a novel NAC-domain transcription factor and responds to infection by Magnaporthe grisea
Os02g0120800	OsRacB	Small GTPs	Small GTP binding protein (Fragment).	Defense response	Functional characterization of OsRacB GTPase – a potentially negative regulator of basal disease resistance in rice
Os02g0590800	OsNek6	Serine/threonine protein kinase	Serine/threonine protein kinase Nek6.	Disease resistance	OsDIS1-mediated stress response pathway in rice
Os03g0131200	OsCATC	response to oxidative stress	Catalase, Hydrogen peroxide induced leaf cell death	Disease resistance, defense response to bacterium	Stress signaling molecules involved in defense and protein phosphatase 2A inhibitors modulate OsCATC expression in rice (Oryza sativa) seedlings
Os02g0115700	OsCATA	response to oxidative stress	Catalase isozyme A (EC 1.11.1.6) (CAT A).	Disease resistance	Cloning and characterization of the rice CatA catalase gene, a homologue of the maize Cat3 gene.
Os07g0694700	OsAPX2	response to oxidative stress	L ascorbate peroxidase.	Disease resistance, defense response to bacterium	Importance of ascorbate peroxidases OsAPX1 and OsAPX2 in the rice pathogen response pathways and growth and reproduction revealed by their transcriptional profiling
Os03g0285700	OsAPX1	response to oxidative stress	L ascorbate peroxidase.	Disease resistance, defense response to bacterium	Importance of ascorbate peroxidases OsAPX1 and OsAPX2 in the rice pathogen response pathways and growth and reproduction revealed by their transcriptional profiling
Os01g0973500	OsRLCK57	receptor-like protein kinase, RLCK proteins	Protein kinase APK1A, chloroplast precursor (EC 2.7.1. ).	Disease resistance, defense response to fungus, defense response to bacterium	OsRLCK 57, OsRLCK107 and OsRLCK118 Positively Regulate Chitin- and PGN-Induced Immunity in Rice
Os05g0372100	OsRLCK185	receptor-like protein kinase, RLCK proteins	protein kinase family protein.	Disease resistance, defense response to fungus, bacterial blight disease resistance	A Receptor-like Cytoplasmic Kinase Targeted by a Plant Pathogen Effector Is Directly Phosphorylated by the Chitin Receptor and Mediates Rice Immunity
Os05g0135800	OsRLCK178/OsPti1a	receptor-like protein kinase, RLCK proteins	Ser/Thr protein kinase, Negative regulator of innate immunity	defense response to fungus, defense response to bacterium, Pto-interacting protein 1a	Rice immune regulator, OsPti1a, is specifically phosphorylated at the plasma membrane
Os03g0274800	OsRLCK107	receptor-like protein kinase, RLCK proteins	Protein kinase APK1A, chloroplast precursor (EC 2.7.1. ).	Disease resistance, defense response to bacterium, defense response to fungus	OsRLCK 57, OsRLCK107 and OsRLCK118 Positively Regulate Chitin- and PGN-Induced Immunity in Rice
Os03g0228800	OsBRR1/OsRLK1	receptor-like protein kinase, LRR-RLK	LRK1 protein.	Disease resistance	A putative leucine-rich repeat receptor kinase, OsBRR1, is involved in rice blast resistance
Os05g0199100	NDR1-like	plant immunity and defense signaling	NDR1/HIN1 Like protein 2.	plant immunity and defense signaling	NDR1, a Pathogen-Induced Component Required for Arabidopsis Disease Resistance
Os07g0694000	OsPI-PLC1	Phospholipase C (Fragment).	Phospholipase C (Fragment).	defense response to fungus, defense response to bacterium	Molecular cloning and characterization of a rice phosphoinositide-specific phospholipase C gene, OsPI-PLC1, that is activated in systemic acquired resistance
Os05g0427400	OsPAL7	lignin biosynthetic process	Phenylalanine ammonia lyase.	defense response to bacterium, blast disease	Two phenylalanine ammonia lyase isoforms are involved in the elicitor-induced response of rice to the fungal pathogen Magnaporthe oryzae
Os04g0518100	OsPAL5	lignin biosynthetic process	Phenylalanine ammonia lyase.	defense response	The phenylalanine ammonia-lyase gene family in Arabidopsis thaliana
Os02g0627100	OsPAL4	lignin biosynthetic process	Phenylalanine ammonia lyase (EC 4.3.1.5).	defense response to bacterium, blast disease	Rice phenylalanine ammonia-lyase gene OsPAL4 is associated with broad spectrum disease resistance
Os02g0626400	OsPAL2	lignin biosynthetic process	Phenylalanine ammonia lyase (EC 4.3.1.5).	defense response	The phenylalanine ammonia-lyase gene family in Arabidopsis thaliana
Os02g0626100	OsPAL1	lignin biosynthetic process	Phenylalanine ammonia lyase.	defense response to bacterium, blast disease	The phenylalanine ammonia-lyase gene family in Arabidopsis thaliana
Os03g0265500	OsCOI2	jasmonic acid mediated signaling pathway	COI1 homolog, Jasmonate signaling	defense response to fungus, defense response to bacterium, negative regulation of defense response	Oryza sativa COI Homologues Restore Jasmonate Signal Transduction in Arabidopsis coi1-1 Mutants
Os05g0449500	OsCOI1b	jasmonic acid mediated signaling pathway	Component of the SCF E3 ubiquitin ligase complex, Jasmonate regulated defense responses	Disease resistance, defense response to bacterium, defense response to fungus	Plant hormone jasmonate prioritizes defense over growth by interfering with gibberellin signaling cascade
Os03g0300400	JIOsPR10	jasmonic acid mediated signaling pathway	Pathogen- related protein (JIOsPR10).	defense response, response to fungus	Molecular Cloning and Characterization of a Novel Jasmonate Inducible Pathogenesis-Related Class 10 Protein Gene, JIOsPR10
Os03g0666200	OsSWAP70A	Immune response	Rac/Rop guanine nucleotide exchange factor, Regulation of immune responses	defense response	SWAP70 functions as a Rac_Rop guanine nucleotide-exchange factor in rice
Os05g0597100	OsHDT1/HDT701	Histone H4 deacetylase	Histone H4 deacetylase, Negative regulation of innate immunity	Negative regulation of innate immunity	HDT701, a Histone H4 Deacetylase, Negatively Regulates Plant Innate Immunity by Modulating Histone H4 Acetylation of Defense-Related Genes in Rice
Os02g0580300	GID2	gibberellic acid mediated signaling, SCF-dependent proteasomal ubiquitin-dependent protein catabolic process	14- 3- 3 protein 6 , Gibberellin-insensitive dwarf protein 2	Disease resistance	Characterization of the Molecular Mechanism Underlying Gibberellin Perception Complex Formation in Rice
Os09g0434500	OsBIERF1	ethylene responsive transcriptional factor	Ethylene response factor 2.	Disease resistance, response to fungus	Molecular characterization of four rice genes encoding ethylene-responsive transcriptional factors and their expressions in response to biotic and abiotic stress
Os01g0686800	OsRACK1	ethylene mediated signaling pathway, salicylic acid mediated signaling pathway, abscisic acid mediated signaling	Protein containing the WD 40 repeat, Innate immunuty	Disease resistance, defense response to fungus, positive regulation of respiratory burst	RACK1 Functions in Rice Innate Immunity by Interacting with the Rac1 Immune Complex
Os07g0155600	OsEIN2	ethylene mediated signaling pathway, regulation of phytoalexin biosynthetic process	Nramp ion transporter family protein, Ethylene signaling pathway	Disease resistance, positive regulation of defense response	OsEIN2 is a Positive Component in Ethylene Signaling in Rice
Os01g0192900	OsACS5	ethylene biosynthetic process	1 aminocyclopropane 1 carboxylate synthase family protein.	Disease resistance, response to fungus	Contribution of Ethylene Biosynthesis for Resistance to Blast Fungus Infection in Young Rice Plants
Os08g0511700	pi55-1/OsIRL4/pi55(t)	Disease resistance, response to fungus	PSR9 (Fragment).	Disease resistance, response to fungus	Identification of the novel recessive gene pi55(t) conferring resistance to Magnaporthe oryzae
Os01g0734466	OsRbohA	Disease resistance, respiratory burst during defense response	NAD(P)H oxidase (Fragment).	Disease resistance, respiratory burst during defense response	Activation of ethylene signaling pathways enhances disease resistance by regulating ROS and phytoalexin production in rice
Os07g0141400	OsPsbP	Disease resistance, defense response to virus	23 kDa polypeptide of photosystem II.	Disease resistance, defense response to virus	Interaction between Rice stripe virus Disease-Specific Protein and Host PsbP Enhances Virus Symptoms
Os08g0398400	OsHIR1	Disease resistance	Hypersensitive induced reaction protein, Bacterial pathogen resistance	Disease resistance	Rice Hypersensitive Induced Reaction Protein 1 (OsHIR1) associates with plasma membrane and triggers hypersensitive cell death
Os05g0418000	OsGDI1	Disease resistance	GDP dissociation inhibitor protein OsGDI1.	Disease resistance	Identification of Rice Blast Fungal Elicitor-Responsive Genes by Differential Display Analysis
Os02g0669100	OsDhn1/OsLIP9	Dehydrin family protein.	Dehydrin family protein.	Disease resistance, defense response to bacterium, bacterial blight disease resistance	Abscisic Acid Promotes Susceptibility to the Rice Leaf Blight Pathogen Xanthomonas oryzae pv oryzae by Suppressing Salicylic Acid-Mediated Defenses
Os08g0538300	OsCERK1	chitin elicitor receptor kinase	LysM receptor like kinase, Chitin elicitor signaling	Disease resistance, defense response to bacterium, defense response to fungus,	An OsCEBiP_OsCERK1-OsRacGEF1-OsRac1 Module Is an Essential Early Component of Chitin-Induced Rice Immunity
Os07g0569100	OsREM4.1	brassinosteroid mediated signaling	Remorin, C- terminal region domain containing protein.	defense response	OsREM4.1 Interacts with OsSERK1 to Coordinate the Interlinking between Abscisic Acid and Brassinosteroid Signaling in Rice
Os08g0480800	OsGF14a	brassinosteroid mediated signaling	TaWIN2. , 14-3-3 protein	defense response to bacterium	The Rice 14-3-3 Gene Family and its Involvement in Responses to Biotic and Abiotic Stress
Os01g0718300	OsBRI1/dwf42	brassinosteroid mediated signaling	Receptor serine/threonine kinase, Organ development through controlling cell division and elongation	defense response	Kinase activity of OsBRI1 is essential for brassinosteroids to regulate rice growth and development
Os06g0154500	OsMAPK6/OsMPK1	Brassinosteroid (BR) signaling, auxin mediated signaling pathway, abscisic acid mediated signaling, jasmonic acid mediated signaling pathway	Mitogen activated protein kinase, Brassinosteroid (BR) signaling and homeostasis, Regulation of grain size and plant height	Disease resistance, defense response to bacterium, defense response to fungus	The bHLH Rac Immunity1 (RAI1) Is Activated by OsRac1 via OsMAPK3 and OsMAPK6 in Rice Immunity
Os09g0524800	OsBAG1	apoptosis regulator	Apoptosis regulator Bcl 2 protein, BAG domain containing protein.	cell death regulator	Identification and characterization of the Bcl-2-associated athanogene (BAG) protein family in rice
Os04g0432000	OsSAPK7	abscisic acid mediated signaling	Serine/threonine protein kinase, Hyperosmotic stress response	Disease resistance, defense response to bacterium	Genome-Wide Phylogenetic Analysis of Stress-Activated Protein Kinase Genes in Rice (OsSAPKs) and Expression Profiling in Response to Xanthomonas oryzae pv. oryzicola Infection
Os01g0835500	Osrboh3/OsNox3	abscisic acid mediated signaling	Respiratory burst oxidase protein.	reactive oxygen species (ROS) formation	Different non-host resistance responses of two rice subspecies, japonica and indica, to Puccinia striiformis f. sp. tritici
Os01g0360200	Osrboh1/OsNox1	abscisic acid mediated signaling	Respiratory burst oxidase homolog.	Disease resistance, response to molecule of fungal origin	Different non-host resistance responses of two rice subspecies, japonica and indica, to Puccinia striiformis f. sp. tritici
