# Supplementary material for: Proteomic Analysis of Ubiquitinated Proteins in Rice (Oryza sativa) After Treatment With Pathogen-Associated Molecular Pattern (PAMP) Elicitors
Source: Front Plant Sci. 2018 Jul 23;9:1064. doi: 10.3389/fpls.2018.01064 (PMC6064729; doi:10.3389/fpls.2018.01064)
Supplement: Supplementary file 5 [file Data_Sheet_5.XLSX]

## Sheet: sheet
Column description
Intensity (mass spectrometric signal intensity of the peptide)
CK1, CK2, CK3 (water-treated sample 1, 2, and 3)
Table S5. List of the ubiquitination sites identified by label-free quantitative analysis.
Proteins	Positions within proteins	Intensity chitin1	Intensity chitin2	Intensity chitin3	average chitin	Intensity CK1	Intensity CK2	Intensity CK3	average CK	average chitin/CK	t test p value
chitin-induced 2 folds up
Os04g0459000 Multidrug-resistance(MDR)-like ATP Binding Cassette B (ABCB) transporter, P-glyco-protein, Auxin transport, Iron homeostasis	22		90305000	100150000	95227500	29807000	28065000	22522000	26798000	3.55353	0.000675013
Os11g0587600 Similar to PDR-like ABC transporter.	306	49590000	65488000	63503000	59527000	16646000	19600000	19003000	1.84163e+07	3.23229	0.00126912
Os10g0444400 Similar to Appr-1-p processing enzyme family protein.	586		93968000	99944000	96956000	27402000	24374000		25888000	3.74521	0.00221418
Os01g0238500 Similar to Branched-chain-amino-acid aminotransferase-like protein 3, chloroplast precursor.	261	49883000	56933000	45176000	50664000	6388600	9894700		8141650	6.22282	0.00267844
Os06g0506600 Similar to Ubiquitin carrier protein.	56	262250000	209370000	209998000	227206000	108643000	117090000	102300000	1.09344e+08	2.07789	0.00283503
Os04g0320700 UDP-glucuronosyl/UDP-glucosyltransferase domain containing protein.	122		54061000	50049000	52055000	16482000	14361000		15421500	3.37548	0.00381461
Os02g0626100 Similar to Phenylalanine ammonia-lyase.	524	283950000	274910000	316790000	2.91883e+08	111400000	46875000		79137500	3.68831	0.00529665
Os02g0626100 Similar to Phenylalanine ammonia-lyase.	61	512750000	394820000	528980000	478850000	268100000	186640000	177140000	2.10627e+08	2.27345	0.00634178
Os10g0417600 NAD(P)-binding domain containing protein.	317	141020000	142410000	107870000	1.30433e+08	37547000	21690000		29618500	4.40378	0.00769107
Os04g0451200 UDP-glucuronosyl/UDP-glucosyltransferase family protein.	489	64300000	79133000	87950000	7.71277e+07	22533000	18526000		20529500	3.75692	0.00820463
Os02g0626100 Similar to Phenylalanine ammonia-lyase.	111	3429100000	3618500000	2306100000	3117900000	1141400000	200410000	815420000	7.19077e+08	4.33598	0.00829285
Os03g0226200 Non-symbiotic hemoglobin 2 (rHb2) (ORYsa GLB1b).	70		91030000	81554000	86292000	32188000	35360000		33774000	2.55498	0.00892998
Os01g0254900 Similar to Syntaxin 22 (AtSYP22) (AtVAM3).	120		21208000	18891000	20049500	6379700	7377200		6878450	2.91483	0.00904629
Os01g0718300 Receptor serine/threonine kinase, Organ development through controlling cell division and elongation	1081		40834000	37092000	38963000	19481000	18299000		18890000	2.06263	0.00942013
Os07g0639600 Peptidase C15, pyroglutamyl peptidase I family protein.	150		70773000	75273000	73023000	15396000	25004000		20200000	3.615	0.00993532
Os02g0626100 Similar to Phenylalanine ammonia-lyase.	533	3811700000	2873800000	3388300000	3.35793e+09	1887800000	847500000	516130000	1083810000	3.09827	0.0100223
Os01g0673600 Similar to Ubiquitin-conjugating enzyme E2.	84	5475500000	5921900000	4492700000	5296700000	2260900000	3169700000	1279500000	2236700000	2.36809	0.0113796
Os08g0127100 Amino acid transporter, transmembrane family protein.	21		98824000	111180000	105002000	25624000	8600500		17112250	6.13607	0.0140197
Os07g0206700 Cycloartenol-C-24-methyltransferase 1 (EC 2.1.1.41) (24-sterol C- methyltransferase 1) (Sterol C-methyltransferase 1).	16		31046000	33743000	32394500	11733000	15546000		13639500	2.37505	0.0151516
Os02g0626100 Similar to Phenylalanine ammonia-lyase.	332	1924400000	3612400000	2109800000	2.54887e+09	656210000	286420000	88627000	3.43752e+08	7.41483	0.0169664
Os02g0626100 Similar to Phenylalanine ammonia-lyase.	606	1773500000	2220900000	1297300000	1763900000	848470000	268680000	461740000	5.26297e+08	3.35153	0.0173875
Os03g0787300 Similar to DnaJ homolog.	161		130190000	161920000	146055000	16403000	30300000		23351500	6.25463	0.0193477
Os03g0276500 Similar to Heat shock protein 70.	603		31324000	29001000	30162500	7265400	12527000		9896200	3.04789	0.0195472
Os03g0350300 Similar to SAR DNA-binding protein-like protein.	204		27594000	31217000	29405500	15015000	12081000		13548000	2.17047	0.0209322
Os06g0594400 Kelch-type beta propeller domain containing protein.	78	187510000	225650000	124770000	179310000	83811000	9119500	44480000	45803500	3.91477	0.0215706
Os08g0157500 Similar to Caffeic acid 3-O-methyltransferase (EC 2.1.1.68) (S-adenosysl-L- methionine:caffeic acid 3-O-methyltransferase) (COMT) (CAOMT).	286	94731000	135080000	128520000	1.19444e+08	37900000	51968000		44934000	2.6582	0.0218819
Os11g0530600 Similar to Chalcone synthase C2 (EC 2.3.1.74) (Naringenin-chalcone synthase C2).	324		753000000	791090000	772045000	340160000	190270000		265215000	2.91102	0.0224951
Os10g0390500 Alanine aminotransferase, Starch synthesis in developing seeds	120		20768000	22360000	21564000	5419200	9502900		7461050	2.89021	0.0233066
Os04g0518100 Phenylalanine ammonia-lyase.	35	179720000	140730000	122930000	1.47793e+08	61412000	18065000		39738500	3.71915	0.0280057
Os01g0840100 Heat shock protein Hsp70 family protein.	517		234050000	188600000	211325000	81454000	79490000		80472000	2.62607	0.0289129
Os03g0821100 Similar to Non-cell-autonomous heat shock cognate protein 70.	519		234050000	188600000	211325000	81454000	79490000		80472000	2.62607	0.0289129
Os10g0397400 Dim/dwf1 protein, Cell elongation protein DIMINUTO/Dwarf1, Brassinosteroid (BR) biosynthesis	80		196190000	150840000	173515000	51810000	22133000		36971500	4.69321	0.0372029
Os03g0807800 Similar to 40S ribosomal protein S2 (Fragment).	258	1733500000	3608600000	2757800000	2.69997e+09	1083000000	1173800000	427960000	894920000	3.01699	0.0378319
Os03g0251500 Similar to T-cell immune regulator 1 transcript variant 3 (Fragment).	188		32515000	42372000	37443500	9105000	13090000		11097500	3.37405	0.0383852
Os08g0157500 Similar to Caffeic acid 3-O-methyltransferase (EC 2.1.1.68) (S-adenosysl-L- methionine:caffeic acid 3-O-methyltransferase) (COMT) (CAOMT).	56	5534200000	8424400000	3734500000	5897700000	1934400000	2029700000	838930000	1601010000	3.68374	0.0388106
Os07g0186000 H-type thioredoxin, Regulation of the apoplastic reactive oxygen species, Stress response	71	305290000	543000000	455930000	434740000	277200000	74461000	78202000	1.43288e+08	3.03404	0.0391115
Os04g0457800 Similar to SERK1 (Fragment).	461		35247000	51943000	43595000	17262000	23055000	21160000	2.04923e+07	2.12738	0.0394728
Os11g0210500 Similar to Alcohol dehydrogenase.	6		35142000	28931000	32036500	15754000	11082000		13418000	2.38758	0.0409084
Os05g0105000 Similar to Methionine S-methyltransferase (EC 2.1.1.12) (AdoMet:Met S- methyltransferase) (Hv-MMT1).	691	107430000	228900000	172470000	169600000	11291000	15309000		13300000	12.7519	0.040999
Os08g0160500 MLG (mixed-linkage glucan) synthase, Biosynthesis of MLG (cell wall polysaccharide)	571	563430000	624910000	459870000	5.49403e+08	3185300	279110000		141147650	3.8924	0.0425395
Os03g0116400 Similar to Membrane protein.	10		262340000	260960000	261650000	161800000	29838000	96662000	96100000	2.72268	0.0435402
Os11g0210300 Alcohol dehydrogenase 1.	6	18714000	35142000	28931000	2.75957e+07	15754000	11082000	12420000	1.30853e+07	2.1089	0.0436819
Os02g0626100 Similar to Phenylalanine ammonia-lyase.	532		343890000	434370000	389130000	149410000	67326000		108368000	3.59082	0.0442169
Os12g0489100 Similar to Ubiquitin-specific protease 12.	202	30168000	36382000	47113000	3.78877e+07	15394000	17482000		16438000	2.30488	0.0446374
Os10g0417600 NAD(P)-binding domain containing protein.	327	77072000	101400000	48630000	7.57007e+07	10773000	9713000		10243000	7.39048	0.0449065
Os07g0186000 H-type thioredoxin, Regulation of the apoplastic reactive oxygen species, Stress response	55	24030000	18422000	29240000	2.38973e+07	11627000	6497200		9062100	2.63706	0.0449121
Os03g0278000 UDP-glucuronic acid decarboxylase.	29		58818000	49675000	54246500	30084000	21395000		25739500	2.10752	0.0456197
Os04g0518100 Phenylalanine ammonia-lyase.	670		210320000	143150000	176735000	27865000	26783000		27324000	6.46812	0.0470054
Os12g0640600 Similar to Carotenoid cleavage dioxygenase (Fragment).	384		113880000	146630000	130255000	59477000	51132000		55304500	2.35523	0.0472574
Os01g0731000 Similar to ubiquitin domain containing 1.	52	58352000	43488000		50920000	18707000	13970000		16338500	3.11657	0.0472978
Os08g0157500 Similar to Caffeic acid 3-O-methyltransferase (EC 2.1.1.68) (S-adenosysl-L- methionine:caffeic acid 3-O-methyltransferase) (COMT) (CAOMT).	72	199240000	131320000	117500000	1.49353e+08	18054000	54544000		36299000	4.11453	0.0493433
Os01g0212700 Similar to RING-H2 finger protein ATL2K.	230		9991500	7028400	8509950					inf
Os01g0313300 Similar to EREBP-3 protein (Fragment).	121		23093000	43465000	33279000					inf
Os01g0558600 Ras-related protein RIC1.	160		14738000	9859100	12298550					inf
Os01g0697100 UDP-glucuronosyl/UDP-glucosyltransferase family protein.	351		11146000	3140900	7143450					inf
Os01g0734466 Similar to NAD(P)H oxidase (Fragment).	464		30001000	24673000	27337000					inf
Os01g0738800 Conserved hypothetical protein.	12		20262000	15071000	17666500					inf
Os01g0738800 Conserved hypothetical protein.	27		12938000	2668000	7803000					inf
Os01g0750300 Similar to Cellulose synthase (Fragment).	165		18774000	14966000	16870000					inf
Os01g0760600 Aspartate aminotransferase, cytoplasmic (EC 2.6.1.1) (Transaminase A).	135		26598000	25306000	25952000					inf
Os01g0810300 Similar to Calmodulin-like protein.	31		11617000	8475500	10046250					inf
Os01g0815800 Similar to 60S ribosomal protein L24-A (L30A) (RP29) (YL21).	96		15797000	12315000	14056000					inf
Os01g0817700 Similar to 2,3-bisphosphoglycerate-independent phosphoglycerate mutase (EC 5.4.2.1) (Phosphoglyceromutase) (BPG-independent PGAM) (PGAM-I).	418		166000000	126010000	146005000					inf
Os01g0840100 Heat shock protein Hsp70 family protein.	602		20177000	12665000	16421000					inf
Os01g0840100 Heat shock protein Hsp70 family protein.	362		49796000	51927000	50861500					inf
Os01g0889900 Serine/threonine protein kinase-related domain containing protein.	527		12795000	15530000	14162500					inf
Os01g0897600 Glycoside hydrolase, family 1 protein.	472		21744000	26074000	23909000					inf
Os01g0904400 Similar to Chromosome assembly protein homolog.	691		10204000	16794000	13499000					inf
Os02g0114700 Similar to Phosphorylation regulatory protein HP-10.	121		13141000	18972000	16056500					inf
Os02g0114700 Similar to Phosphorylation regulatory protein HP-10.	122		13141000	18972000	16056500					inf
Os02g0171100 Similar to Glyceraldehyde-3-phosphate dehydrogenase (EC 1.2.1.12) (GAPDH).	267	39572000	11164000	3888600	18208200					inf
Os02g0177600 Similar to 4-coumarate--CoA ligase 1 (EC 6.2.1.12) (4CL 1) (4-coumaroyl-CoA synthase 1) (Clone 4CL14) (Fragment).	296		20431000	12875000	16653000					inf
Os02g0177600 Similar to 4-coumarate--CoA ligase 1 (EC 6.2.1.12) (4CL 1) (4-coumaroyl-CoA synthase 1) (Clone 4CL14) (Fragment).	320		44803000	51758000	48280500					inf
Os02g0177600 Similar to 4-coumarate--CoA ligase 1 (EC 6.2.1.12) (4CL 1) (4-coumaroyl-CoA synthase 1) (Clone 4CL14) (Fragment).	376		20984000	17028000	19006000					inf
Os02g0177600 Similar to 4-coumarate--CoA ligase 1 (EC 6.2.1.12) (4CL 1) (4-coumaroyl-CoA synthase 1) (Clone 4CL14) (Fragment).	532		17489000	16437000	16963000					inf
Os02g0285300 DREPP plasma membrane polypeptide family protein.	111		20776000	12459000	16617500					inf
Os02g0285300 DREPP plasma membrane polypeptide family protein.	142		61007000	33852000	47429500					inf
Os02g0489400 Similar to 40S ribosomal protein S8.	201		14705000	5213000	9959000					inf
Os02g0503400 Similar to 60S ribosomal protein L35.	25		9394600	7341800	8368200					inf
Os02g0549600 Similar to 40S ribosomal protein S10-1.	92	18769000	11842000	7143000	1.25847e+07					inf
Os02g0601300 Similar to Glyceraldehyde-3-phosphate dehydrogenase, cytosolic 3 (EC 1.2.1.12).	196	39572000	11164000	3888600	18208200					inf
Os02g0626100 Similar to Phenylalanine ammonia-lyase.	579		41159000	39608000	40383500					inf
Os02g0678400 NAD(P)-binding domain containing protein.	294		12499000	14878000	13688500					inf
Os02g0697300 ENTH/VHS domain containing protein.	113		12739000	5218500	8978750					inf
Os02g0699000 TGF-beta receptor, type I/II extracellular region family protein.	291		9114500	7543200	8328850					inf
Os02g0763200 Similar to Galactoside 2-alpha-L-fucosyltransferase (EC 2.4.1.69) (Xyloglucan alpha-(1,2)-fucosyltransferase) (AtFUT1).	20		17597000	7734700	12665850					inf
Os02g0773200 UspA domain containing protein.	95		18438000	11423000	14930500					inf
Os02g0803700 Similar to 26S protease regulatory subunit 6A homolog (TAT-binding protein homolog 1) (TBP-1).	61	46290000		81708000	63999000					inf
Os02g0805200 Proliferating cell nuclear antigen (PCNA) (Cyclin).	168		68700000	51674000	60187000					inf
Os03g0109500 Similar to 40S ribosomal protein S17-4.	19		12210000	10385000	11297500					inf
Os03g0138700 TGF-beta receptor, type I/II extracellular region family protein.	285	114690000	39492000		77091000					inf
Os03g0177400 EF-1 alpha.	261		14292000	12847000	13569500					inf
Os03g0255500 Similar to Phosphoenolpyruvate carboxykinase 4 (EC 4.1.1.49) (Fragment).	655		10674000	17632000	14153000					inf
Os03g0274800 Similar to Protein kinase APK1A, chloroplast precursor (EC 2.7.1.-).	246		9150200	9096200	9123200					inf
Os03g0294900 Similar to Ubiquitin-activating enzyme E1.	564		21683000	16439000	19061000					inf
Os03g0367900 Peptidase C15, pyroglutamyl peptidase I family protein.	40	162980000	60779000	163000000	1.2892e+08					inf
Os03g0429800 Similar to Xanthine dehydrogenase 1 (EC 1.1.1.204).	659		23860000	31145000	27502500					inf
Os03g0582200 SCAMP family protein.	95		15722000	9282400	12502200					inf
Os03g0687000 Similar to Nitrate transporter.	420		66816000	28436000	47626000					inf
Os03g0721200 Armadillo-like helical domain containing protein.	901		13202000	7583900	10392950					inf
Os03g0737900 Similar to predicted protein.	406		28224000	11534000	19879000					inf
Os03g0800800 Forkhead-associated domain containing protein.	48		8837000	54838000	31837500					inf
Os03g0820600 Similar to Actin-depolymerizing factor 3 (ADF 3) (ZmABP3) (ZmADF3).	45		18117000	12761000	15439000					inf
Os03g0821100 Similar to Non-cell-autonomous heat shock cognate protein 70.	253		12838000	7749800	10293900					inf
Os04g0186400 Pi transporter, Pi homeostasis, Embryo development, Seed germination	247	26636000	33255000	31586000	3.04923e+07					inf
Os04g0308500 Similar to H0211A12.12 protein.	46		33692000	11162000	22427000					inf
Os04g0430600 Similar to OSIGBa0160I14.1 protein.	88		11127000	8228700	9677850					inf
Os04g0453400 Similar to Monosaccharide transporter 1.	252	43135000	44986000	16703000	3.49413e+07					inf
Os04g0501600 AT hook, DNA-binding, conserved site domain containing protein.	681		4582700	5260700	4921700					inf
Os04g0518100 Phenylalanine ammonia-lyase.	491	37153000	86485000	52489000	58709000					inf
Os04g0518100 Phenylalanine ammonia-lyase.	600		51037000	34131000	42584000					inf
Os04g0560700 Conserved hypothetical protein.	30		7608700	6824000	7216350					inf
Os04g0585000 Similar to RING-H2 finger protein ATL1R.	74		14453000	3370900	8911950					inf
Os04g0606200 Similar to OSIGBa0113I13.1 protein.	21	65155000	120130000	86057000	9.04473e+07					inf
Os04g0606500 Similar to OSIGBa0113I13.4 protein.	287		28288000	25306000	26797000					inf
Os04g0656100 Similar to Plasma membrane H+ATPase-like protein (Fragment).	343		26156000	16120000	21138000					inf
Os05g0188100 Conserved hypothetical protein.	69		20271000	10899000	15585000					inf
Os05g0295800 Similar to Glyoxalase I (EC 4.4.1.5).	28		21244000	17540000	19392000					inf
Os05g0414700 Similar to BRASSINOSTEROID INSENSITIVE 1-associated receptor kinase 1.	284		13973000	15067000	14520000					inf
Os05g0429400 Phosphatidylinositol transfer protein-like, N-terminal domain containing protein.	408	30147000		26800000	28473500					inf
Os05g0503000 Similar to Secretory carrier membrane protein.	70		22027000	15333000	18680000					inf
Os06g0113900 Major facilitator superfamily, general substrate transporter domain containing protein.	24		40163000	37855000	39009000					inf
Os06g0142200 Early nodulin.	29		13155000	11660000	12407500					inf
Os06g0264300 Similar to RAD23, isoform I.	76		15706000	14837000	15271500					inf
Os06g0601100 Conserved hypothetical protein.	35		11549000	15691000	13620000					inf
Os07g0186000 H-type thioredoxin, Regulation of the apoplastic reactive oxygen species, Stress response	23		48077000	35588000	41832500					inf
Os07g0544800 Similar to Oxygen-evolving enhancer protein 3-2, chloroplast precursor (OEE3) (16 kDa subunit of oxygen evolving system of photosystem II) (OEC 16 kDa subunit) (Ferredoxin-NADP reductase binding protein) (BP).	215		7890500	9717400	8803950					inf
Os07g0673400 Rossmann-like alpha/beta/alpha sandwich fold domain containing protein.	136		58175000	37607000	47891000					inf
Os08g0157500 Similar to Caffeic acid 3-O-methyltransferase (EC 2.1.1.68) (S-adenosysl-L- methionine:caffeic acid 3-O-methyltransferase) (COMT) (CAOMT).	68	62812000	133750000	117490000	104684000					inf
Os08g0160500 MLG (mixed-linkage glucan) synthase, Biosynthesis of MLG (cell wall polysaccharide)	289	20508000	63590000	76423000	53507000					inf
Os08g0410500 Similar to carbohydrate transporter/ sugar porter/ transporter.	199		25729000	30700000	28214500					inf
Os08g0497600 WD40 subfamily protein, Salt stress	295		11516000	16622000	14069000					inf
Os09g0483300 EF hand domain containing protein.	9		10633000	16186000	13409500					inf
Os09g0483500 EF-Hand type domain containing protein.	9		44029000	36699000	40364000					inf
Os10g0329300 Similar to Mevalonate kinase (EC 2.7.1.36) (MK).	251		11446000	12269000	11857500					inf
Os10g0356000 Similar to ribulose-1,5-bisphosphate carboxylase/oxygenase large subunit.	183		56627000	31539000	44083000					inf
Os10g0377400 Similar to Ras-related protein Rab11D.	197		23047000	15044000	19045500					inf
Os10g0417600 NAD(P)-binding domain containing protein.	29		34759000	12760000	23759500					inf
Os11g0104866 Similar to Clathrin heavy chain.	258		12557000	12321000	12439000					inf
Os11g0115100 Similar to Lipid transfer protein.	67		32208000	14835000	23521500					inf
Os11g0587600 Similar to PDR-like ABC transporter.	109		11237000	11817000	11527000					inf
Os11g0629300 Similar to RING-H2 finger protein RHB1a.	130		15227000	12936000	14081500					inf
Os12g0552500 Rossmann-like alpha/beta/alpha sandwich fold domain containing protein.	140		31059000	14230000	22644500					inf
Os12g0552500 Rossmann-like alpha/beta/alpha sandwich fold domain containing protein.	84		273360000	161770000	217565000					inf
chitin-induced 2 folds down
Os02g0830100 Similar to Oligopeptidase A.	249	18355000	18830000	32165000	2.31167e+07	91333000	90126000		90729500	0.254787	0.00139828
Os10g0442600 Similar to Cell division control protein 48-like protein e (Fragment).	98		25284000	19650000	22467000	103330000	100900000		102115000	0.220017	0.00148031
Os08g0162800 Acyl-CoA-binding protein , Stress response	68		8822600	11095000	9958800	19481000	20200000	21734000	2.04717e+07	0.486467	0.00317322
Os02g0285300 DREPP plasma membrane polypeptide family protein.	38		15346000	14114000	14730000	43930000	40340000		42135000	0.349591	0.00476114
Os02g0622300 Ribosomal protein L14 family protein.	91		12125000	25637000	18881000	80302000	78868000		79585000	0.237243	0.0122954
Os07g0448100 Similar to Plasma membrane integral protein ZmPIP2-6.	3		23757000	15417000	19587000	77597000	68070000		72833500	0.268928	0.0138437
Os02g0121300 Cyclophilin, Peptidyl-prolyl cis-trans isomerase, Auxin signal transduction, Lateral root initiation, Stress tolerance	151		365720000	218935000	292327500	1609100000	1360900000		1485000000	0.196854	0.0143008
Os03g0401300 Sucrose synthase 2 (EC 2.4.1.13) (Sucrose-UDP glucosyltransferase 2).	358		17114000	20513000	18813500	51188000	60206000		55697000	0.337783	0.0166432
Os01g0607900 Serine/threonine protein kinase-related domain containing protein.	470		15470000	15724100	15597050	30028000	43634000	38840000	3.75007e+07	0.415914	0.0237595
Os09g0491676 Conserved hypothetical protein.	225		6943100	11547000	9245050	36061000	46818000		41439500	0.223098	0.0314719
Os05g0132100 AMP-dependent synthetase and ligase domain containing protein.	649		62621000	41659000	52140000	125780000	149600000		137690000	0.378677	0.0327126
Os05g0318700 Similar to Resistance protein candidate (Fragment).	752		3551200	4932100	4241650	22989000	17182000		20085500	0.21118	0.033699
Os02g0697300 ENTH/VHS domain containing protein.	26		7506200	4333400	5919800	54087000	76214000		65150500	0.0908635	0.0338111
Os01g0120800 Similar to Eukaryotic translation initiation factor 3 subunit 10 (eIF-3 theta) (Eukaryotic translation initiation factor 3 large subunit) (eIF3a).	139		29356000	18007000	23681500	80158000	104210000		92184000	0.256894	0.0356773
Os06g0308300 Similar to 65kD microtubule associated protein.	78		43039000	44279000	43659000	202340000	149740000		176040000	0.248006	0.037296
Os02g0121100 Zinc finger, CCHC-type domain containing protein.	40		51722000	44068000	47895000	87114000	104780000		95947000	0.499182	0.0378684
Os03g0401300 Sucrose synthase 2 (EC 2.4.1.13) (Sucrose-UDP glucosyltransferase 2).	447		31387000	18149000	24768000	60448000	57141000		58794500	0.421264	0.0379289
Os03g0228800 Similar to LRK1 protein.	913		38566000	36724000	37645000	71447000	88470000		79958500	0.470807	0.0385828
Os06g0712400 Protein of unknown function DUF544 family protein.	146		31339000	19086000	25212500	57112000	54380000		55746000	0.452275	0.039758
Os03g0401300 Sucrose synthase 2 (EC 2.4.1.13) (Sucrose-UDP glucosyltransferase 2).	743		15451000	17956000	16703500	122960000	86173000		104566500	0.15974	0.0413182
Os06g0152100 Similar to Profilin-2.	87		40361000	61019000	50690000	110530000	100280000		105405000	0.480907	0.0416555
Os02g0723300 Hypothetical conserved gene.	76		126650000	27976000	77313000	375890000	317970000		346930000	0.222849	0.0421933
Os02g0146700 Similar to PSMD2 subunit (Fragment).	355		9470200	7198700	8334450	40612000	29369000		34990500	0.238192	0.0433054
Os07g0545300 Similar to Histone H2A.	126		35920000	27572000	31746000	59390000	71649000		65519500	0.484528	0.0449839
Os07g0166700 Similar to Transmembrane protein kinase.	456		29638000	15559000	22598500	83230000	65257000		74243500	0.304384	0.0455451
Os06g0113900 Major facilitator superfamily, general substrate transporter domain containing protein.	568	18327000	92771000	102310000	71136000	176050000	240970000		208510000	0.341163	0.0466176
Os05g0135700 S-adenosylmethionine synthetase 1 (EC 2.5.1.6) (Methionine adenosyltransferase 1) (AdoMet synthetase 1).	70		46876000	25169000	36022500	72118000	70145000	59428500	67230500	0.535806	0.0469445
Os02g0519900 Similar to Elongation factor EF-2 (Fragment).	571		14752000	15991000	15371500	27056000	33803000		30429500	0.505151	0.048166
Os03g0239200 Protein of unknown function DUF1423, plant domain containing protein.	395		13512000	21615000	17563500	35241000	39141000		37191000	0.472251	0.0486794
Os08g0113100 Similar to Fructokinase (Fragment).	296	11242000	51649000	36745000	33212000	80674000	118560000		99617000	0.333397	0.0494293
Os01g0103100 TGF-beta receptor, type I/II extracellular region family protein.	314						16217000	70886000	43551500	0
Os01g0151700 Similar to Short-chain dehydrogenase Tic32.	83					9986700	10803000		10394850	0
Os06g0550000 Similar to 60S ribosomal protein L11.	193					6421700	10725000		8573350	0
Os01g0229200 VHS domain containing protein.	273					9611400	7868100		8739750	0
Os01g0233000 DREPP plasma membrane polypeptide family protein.	45					27719000	48783000		38251000	0
Os01g0260700 Similar to PUR ALPHA-1.	67					2506100	5423300		3964700	0
Os01g0276000 Similar to 60S ribosomal protein L30.	26					14675000	8168500		11421750	0
Os01g0276000 Similar to 60S ribosomal protein L30.	106					7518400	7299900		7409150	0
Os01g0633200 Similar to X1 (Fragment).	362					165720000	156040000		160880000	0
Os01g0636400 Alpha/beta hydrolase family protein.	259					15291000	50215000		32753000	0
Os01g0659200 Similar to Vacuolar ATP synthase subunit E (EC 3.6.3.14) (V-ATPase E subunit) (Vacuolar proton pump E subunit).	93					11105000	16612000		13858500	0
Os01g0672400 Drought induced 19 family protein.	14					11345000	10244000		10794500	0
Os01g0815800 Similar to 60S ribosomal protein L24-A (L30A) (RP29) (YL21).	95					16255000	23795000		20025000	0
Os01g0857700 Similar to G10.	129					20720000	25104000		22912000	0
Os01g0860300 Similar to Ribosomal protein L1.	3					17531000	13495000		15513000	0
Os01g0887700 Zinc finger, RING/FYVE/PHD-type domain containing protein.	173					899250	2067900		1483575	0
Os01g0921600 Similar to Mitochondrial import receptor subunit TOM20 (Translocase of outer membrane 20 kDa subunit).	113					6188400	7254600		6721500	0
Os01g0957100 Protein kinase, core domain containing protein.	632					18842000	13136000		15989000	0
Os02g0164800 Zinc finger, C2H2-type domain containing protein.	65					15134000	15021000		15077500	0
Os02g0179300 Similar to RAD23 protein, isoform II.	28					12000000	13849000		12924500	0
Os02g0198600 Similar to DNA-damage inducible protein DDI1-like.	175					32369000	31624000		31996500	0
Os02g0244700 Similar to Phosphoenolpyruvate carboxylase 1 (EC 4.1.1.31) (PEPCase 1) (CP21).	7					27715000	39950000		33832500	0
Os02g0461900 Similar to Actin associated protein.	172					15473000	38708000		27090500	0
Os02g0503400 Similar to 60S ribosomal protein L35.	64					10938000	11411000		11174500	0
Os02g0519900 Similar to Elongation factor EF-2 (Fragment).	827					3346300	3616300		3481300	0
Os02g0590800 Similar to Serine/threonine-protein kinase Nek6.	500					11518000	8604000		10061000	0
Os02g0601300 Similar to Glyceraldehyde-3-phosphate dehydrogenase, cytosolic 3 (EC 1.2.1.12).	140					2286400	5485300		3885850	0
Os02g0612300 Similar to Nuclear cap binding protein subunit 2 (20 kDa nuclear cap binding protein) (NCBP 20 kDa subunit) (CBP20).	145					13011000	13040000		13025500	0
Os02g0689900 TGF-beta receptor, type I/II extracellular region family protein.	303					14206000	16439000		15322500	0
Os02g0690700 Clathrin coat associated protein AP-50 domain containing protein.	231					10376000	6541100		8458550	0
Os02g0742200 Small GTP-binding protein OsRac3.	169					40374000	36163000		38268500	0
Os02g0785800 Similar to Ribosomal protein L35A.	25					12857000	18611000		15734000	0
Os02g0821200 Ribosomal protein L28e domain containing protein.	20					19097000	14081000		16589000	0
Os02g0821800 Similar to Fibrillarin-2.	209					19063000	39404000		29233500	0
Os03g0111200 Similar to Remorin.	18					31828000	32698000		32263000	0
Os03g0140200 Similar to Cytochrome P450 86A1 (EC 1.14.-.-) (CYPLXXXVI) (P450-dependent fatty acid omega-hydroxylase).	134					14084000	19046000		16565000	0
Os03g0151800 Similar to Cell division control protein 48 homolog A (AtCDC48a).	620					20064000	5285200		12674600	0
Os03g0183300 Pathogenesis-related transcriptional factor and ERF domain containing protein.	117					20354000	24525000		22439500	0
Os03g0220100 Similar to Very-long-chain fatty acid condensing enzyme CUT1.	401					10522000	4198900		7360450	0
Os03g0220100 Similar to Very-long-chain fatty acid condensing enzyme CUT1.	328					26454000	17954000		22204000	0
Os03g0243300 Similar to 26S proteasome non-ATPase regulatory subunit 4 (26S proteasome regulatory subunit S5A) (Multiubiquitin chain binding protein).	390					13545000	19640000		16592500	0
Os03g0246500 Protein of unknown function DUF869, plant family protein.	268					10435000	29859000		20147000	0
Os03g0266800 Protein kinase, core domain containing protein.	363					14017000	17138000		15577500	0
Os03g0267800 Zinc finger, LIM-type domain containing protein.	92					15775000	26985000		21380000	0
Os03g0271600 Zinc finger, RING/FYVE/PHD-type domain containing protein.	117					16017000	42709000		29363000	0
Os03g0278300 Transcriptional coactivator-like protein.	205					9330400	16012000		12671200	0
Os03g0298400 Similar to 26S proteasome subunit 4-like protein (26S proteasome subunit AtRPT2a).	275					20804000	12152000		16478000	0
Os03g0401300 Sucrose synthase 2 (EC 2.4.1.13) (Sucrose-UDP glucosyltransferase 2).	755					12443000	7138900		9790950	0
Os03g0409400 Similar to mps one binder kinase activator-like 1A.	49					17895000	41284000		29589500	0
Os03g0448600 WD40 repeat-like domain containing protein.	95					8935600	7973600		8454600	0
Os03g0650800 Protein of unknown function DUF593 family protein.	361						16598000	106760000	61679000	0
Os03g0687000 Similar to Nitrate transporter.	280					49171000	33770000		41470500	0
Os03g0721300 Protein of unknown function DUF946, plant family protein.	108					37757000	91765000		64761000	0
Os03g0738600 Lipoxygenase, Seed germination and longevity	803					13768000	10919000		12343500	0
Os03g0751600 Similar to Circumsporozoite protein.	46					31748000	70469000		51108500	0
Os03g0799000 Similar to Histone H1.	193					7314200	21627000		14470600	0
Os03g0817900 Protein of unknown function DUF231, plant domain containing protein.	3					12431000	15857000		14144000	0
Os03g0836000 Similar to Actin 7 (Actin 2).	115					16652000	7789900		12220950	0
Os03g0850700 Similar to Phosphatidylinositol phosphatidylcholine transfer protein sec14 cytosolic-like protein.	243					5279600	4556100		4917850	0
Os04g0412800 Thioredoxin fold domain containing protein.	335					7046900	7722000		7384450	0
Os04g0504800 Similar to Poly(A)-binding protein.	185					15175000	16733000		15954000	0
Os04g0584600 Similar to Calcium-dependent protein kinase.	426					20382000	16845000		18613500	0
Os04g0605500 P-type IIB Ca(2+) ATPase, Stress tolerance	747					36569000	52207000		44388000	0
Os04g0663100 Similar to OSIGBa0099L20.2 protein.	72					18842000	17901000		18371500	0
Os04g0670800 UBX domain containing protein.	299					1004200	7181900		4093050	0
Os04g0684900 Component of the CCR4-NOTcomplex, Deadenylase, Component of the plant P-body, Deadenylation (poly(A) tail shortening), Development and stress response	266					21436000	11561000		16498500	0
Os04g0685600 Similar to H0723C07.3 protein.	131					7411500	5906200		6658850	0
Os04g0691800 C2 domain containing protein.	363					16142000	8057600		12099800	0
Os05g0108800 Cytochrome b5.	16					19817000	31107000		25462000	0
Os05g0110000 Zinc finger, RING/FYVE/PHD-type domain containing protein.	121					32537000	33347000		32942000	0
Os05g0116100 Dehydroascorbate reductase.	69					28044000	31044000		29544000	0
Os05g0128200 Hypothetical conserved gene.	18					4590300	10784000		7687150	0
Os05g0386900 Hypothetical conserved gene.	18					1948400	5412500		3680450	0
Os05g0402700 Similar to Fructose-bisphosphate aldolase, cytoplasmic isozyme (EC 4.1.2.13).	225					13633000	16092000		14862500	0
Os05g0449500 Component of the SCF E3 ubiquitin ligase complex, Jasmonate-regulated defense responses, Regulation of leaf senescence	347					21455000	22829000		22142000	0
Os05g0530500 Serine/threonine protein kinase, Sugar signaling	386					12262000	54023000		33142500	0
Os05g0541900 Similar to 60S ribosomal protein l28.	75					19097000	14081000		16589000	0
Os05g0543700 Similar to Chaperone protein dnaJ.	254					7806000	9385500		8595750	0
Os06g0130800 Winged helix repressor DNA-binding domain containing protein.	137					142200000	235100000		188650000	0
Os06g0288300 C-glucosyltransferase, Flavone-C-glycoside synthesis	440					46903000	75657000		61280000	0
Os06g0531200 ThiJ/PfpI domain containing protein.	349					15795000	6234900		11014950	0
Os06g0589500 Conserved hypothetical protein.	263					1424400	15284000		8354200	0
Os06g0650100 Similar to Ubiquitin-NEDD8-like protein RUB2.	130					1459200000	1488300000	38452000	9.95317e+08	0
Os06g0707200 Glycosyltransferase AER61, uncharacterized domain containing protein.	2					15099000	41413000		28256000	0
Os07g0150100 Protein of unknown function DUF221 domain containing protein.	252					59824000	49029000		54426500	0
Os07g0150200 Similar to 40S ribosomal protein S12-1.	90					7767900	10526000		9146950	0
Os07g0236800 Snf7 family protein.	41					20616000	17924000		19270000	0
Os07g0450000 Similar to 60S ribosomal protein L44.	86					15497000	30709000		23103000	0
Os07g0529800 Protein translation factor SUI1 homolog (GOS2 protein).	111					9703400	9658900		9681150	0
Os07g0606900 Hypothetical conserved gene.	96					16987000	21301000		19144000	0
Os07g0606900 Hypothetical conserved gene.	218					7011700	13402000		10206850	0
Os07g0606900 Hypothetical conserved gene.	220					7011700	13402000		10206850	0
Os07g0671800 Similar to Stress-related protein-like protein (Fragment).	133					6422200	4026400		5224300	0
Os08g0102700 Harpin-induced 1 domain containing protein.	4					2955700	2422500		2689100	0
Os08g0109000 ENTH/VHS domain containing protein.	295					5615600	5602500		5609050	0
Os08g0110800 K Homology, type 1, subgroup domain containing protein.	169					7571000	11033000		9302000	0
Os08g0113100 Similar to Fructokinase (Fragment).	170					12466000	15621000		14043500	0
Os08g0117400 Similar to Calmodulin 1 (Fragment).	4					19181000	6587900		12884450	0
Os08g0130500 60S acidic ribosomal protein P0.	169					3443300	6789500		5116400	0
Os08g0162800 Acyl-CoA-binding protein , Stress response	78						10232000	21734000	15983000	0
Os08g0308100 Similar to TGF-beta receptor-interacting protein 1.	146					11262000	14635000		12948500	0
Os08g0440000 Vesicle transport v-SNARE family protein.	170					5252700	5561100		5406900	0
Os08g0480800 Similar to TaWIN2.	259					13504000	19281000		16392500	0
Os08g0490900 Similar to Histone H2B.2.	93					1694400	4952800		3323600	0
Os08g0500700 Similar to Heat shock protein 82.	230					12276000	30119000		21197500	0
Os08g0502800 SWIB/MDM2 domain containing protein.	351					8336600	9523000		8929800	0
Os08g0536300 Similar to Hd1.	174					8215600	13403000		10809300	0
Os08g0540300 Zinc finger, C6HC-type domain containing protein.	604					17833000	39448000		28640500	0
Os08g0548900 Similar to Proteasome subunit alpha type 7 (EC 3.4.25.1) (20S proteasome alpha subunit D) (20S proteasome subunit alpha-4).	53					49670000	58589000		54129500	0
Os08g0549100 Similar to Peroxisome type ascorbate peroxidase.	28					14023000	10655000		12339000	0
Os08g0559200 Similar to Ribosomal protein S25 (40S ribosomal 25S subunit).	14					864300	2701000		1782650	0
Os09g0115400 Similar to Poly(A)-binding protein.	318					4376700	5930500		5153600	0
Os09g0396900 Vacuolar membrane transporter, Fe and Zn translocation between flag leaves and seeds	3					19463000	14271000		16867000	0
Os09g0419200 NAD(P)-binding domain containing protein.	285					34611000	36160000		35385500	0
Os09g0508300 Zinc finger, DHHC-type domain containing protein.	346					17162000	14008000		15585000	0
Os09g0521400 Similar to HMG-CoA synthase.	232					27893000	31750000		29821500	0
Os09g0525400 Similar to RING finger protein 13 (C-RZF).	132					8132900	14326000		11229450	0
Os09g0525900 Peptidase S54, rhomboid domain containing protein.	9					249710000	300190000		274950000	0
Os09g0551600 Similar to HMGd1 protein (Nucleasome/chromatin assembly factor D protein NFD101).	92					16141000	15273000		15707000	0
Os10g0317900 Chrysoeriol 5'-Hydroxylase, Flavonoid B-ring hydroxylase, Tricin biosynthesis	278					7042300	11448000		9245150	0
Os10g0416800 Similar to Chitinase 2 (EC 3.2.1.14) (Tulip bulb chitinase-2) (TBC-2).	249					4337600	10489000		7413300	0
Os10g0467800 Similar to Cellulose synthase (Fragment).	413					18698000	22083000		20390500	0
Os10g0478200 Cytoplasmic malate dehydrogenase.	311					19207000	21267000		20237000	0
Os10g0478200 Cytoplasmic malate dehydrogenase.	312					19207000	21267000		20237000	0
Os10g0486100 Cytochrome P450-like protein (CYP86B1).	296					7439000	6230900		6834950	0
Os10g0488100 Similar to prefoldin subunit 5.	11						9239800	39798000	24518900	0
Os10g0512400 Cytochrome P450 family protein.	68					9805800	7444000		8624900	0
Os10g0554200 Nitrate transporter, Nitrate uptake, Nitrate transport	299					15955000	11969000		13962000	0
Os11g0102900 Similar to predicted protein.	573					6956700	12367000		9661850	0
Os12g0122000 SCARECROW.	590					9407200	10913000		10160100	0
Os11g0151400 Cytochrome P450 family protein.	141					12345000	22936000		17640500	0
Os11g0199700 Similar to Seed protein B32E (Fragment).	379					22542000	25623000		24082500	0
Os11g0455500 Similar to Adenosylhomocysteinase.	192					25291000	51785000		38538000	0
Os11g0455800 Similar to Serine hydroxymethyltransferase.	435					13435000	13195000		13315000	0
Os11g0588300 Similar to Glutathione transferase AtGST 10 (EC 2.5.1.18).	208					10739000	12647000		11693000	0
Os12g0540800 Galactose oxidase/kelch, beta-propeller domain containing protein.	403					2887200	9880000		6383600	0
Os12g0631100 Small GTPase, Storage protein trafficking	170					24240000	15950000		20095000	0
flg22-induced 2 folds up
Os05g0105000 Similar to Methionine S-methyltransferase (EC 2.1.1.12) (AdoMet:Met S- methyltransferase) (Hv-MMT1).	691	153680000	147300000	157980000	1.52987e+08	11291000	15309000		13300000	11.5028	6.30478e-05
Os02g0626100 Similar to Phenylalanine ammonia-lyase.	332	3390700000	3535700000	4091700000	3672700000	656210000	286420000	88627000	3.43752e+08	10.6841	0.000251382
Os02g0626100 Similar to Phenylalanine ammonia-lyase.	111	3827900000	3475800000	3241600000	3515100000	1141400000	200410000	815420000	7.19077e+08	4.88835	0.000994401
Os04g0518100 Phenylalanine ammonia-lyase.	537	1259000000	1063000000	972790000	1.09826e+09	453870000	316200000	297720000	355930000	3.08562	0.0016157
Os08g0127100 Amino acid transporter, transmembrane family protein.	21	95457000	101260000	90553000	9.57567e+07	25624000	8600500		17112250	5.5958	0.00184992
Os08g0500700 Similar to Heat shock protein 82.	544	19996000	22315500	24635000	22315500	11746000	7901200	9823600	9823600	2.27162	0.00199072
Os02g0519900 Similar to Elongation factor EF-2 (Fragment).	827	29142000		31658000	30400000	3346300	3616300		3481300	8.73237	0.00220186
Os06g0594400 Kelch-type beta propeller domain containing protein.	78	388730000	316280000	471790000	3.92267e+08	83811000	9119500	44480000	45803500	8.56412	0.00224949
Os02g0626100 Similar to Phenylalanine ammonia-lyase.	606	1746500000	1726500000	1972900000	1815300000	848470000	268680000	461740000	5.26297e+08	3.4492	0.00236316
Os02g0626100 Similar to Phenylalanine ammonia-lyase.	323	1010000000	694090000	1147100000	9.50397e+08	127640000	28335000	88627000	81534000	11.6564	0.00318286
Os12g0489100 Similar to Ubiquitin-specific protease 12.	202	38692000	44485000	32438000	3.85383e+07	15394000	17482000	16438000	16438000	2.34447	0.00332152
Os11g0210300 Alcohol dehydrogenase 1.	6	35685000	42638000	30733000	36352000	15754000	11082000	12420000	1.30853e+07	2.77807	0.0033384
Os11g0168200 60S ribosomal protein L3.	359	66879000		70090000	68484500	16053000	10247000		13150000	5.20795	0.00357492
Os07g0186000 H-type thioredoxin, Regulation of the apoplastic reactive oxygen species, Stress response	71	546110000	551310000	576780000	5.58067e+08	277200000	74461000	78202000	1.43288e+08	3.89473	0.0035825
Os01g0238500 Similar to Branched-chain-amino-acid aminotransferase-like protein 3, chloroplast precursor.	274	68247000		74416000	71331500	21069000	21663000		21366000	3.33855	0.0038242
Os04g0451200 UDP-glucuronosyl/UDP-glucosyltransferase family protein.	489	95823000	76684000	79022000	83843000	22533000	18526000		20529500	4.08403	0.00409117
Os02g0626100 Similar to Phenylalanine ammonia-lyase.	551	856590000	1049200000	933740000	946510000	461520000	216570000	102400000	2.60163e+08	3.63814	0.00459741
Os03g0648400 Similar to DnaJ protein homolog (DNAJ-1).	44	67028000	68638000	54009000	63225000	18340000	13778000		16059000	3.93704	0.00474929
Os04g0518100 Phenylalanine ammonia-lyase.	115	1438200000	1576000000	1203400000	1.40587e+09	339300000	155430000		247365000	5.68337	0.00507559
Os04g0518100 Phenylalanine ammonia-lyase.	65	211860000	169060000	208940000	196620000	68268000	41647000		54957500	3.57767	0.00612333
Os01g0897600 Glycoside hydrolase, family 1 protein.	479	41430000	54340000	59353000	5.17077e+07	5754200	3904700		4829450	10.7067	0.00659172
Os02g0573500 Similar to Monosaccharide transporter 1.	263	49905000	55246000	53621000	52924000	14354000	26158000		20256000	2.61276	0.0066794
Os02g0626100 Similar to Phenylalanine ammonia-lyase.	43	4378600000	2810400000	3337600000	3.50887e+09	1256300000	675230000	241300000	7.24277e+08	4.84465	0.00700801
Os11g0587600 Similar to PDR-like ABC transporter.	306	40700000	50881000	35063000	4.22147e+07	16646000	19600000	19003000	1.84163e+07	2.29224	0.00724811
Os05g0105050 Hypothetical conserved gene.	31	61850000	69224000	52191000	6.10883e+07	19340000	23450000		21395000	2.85526	0.00901041
Os02g0626100 Similar to Phenylalanine ammonia-lyase.	664	304100000	437840000	342540000	3.61493e+08	81319000	16783000		49051000	7.36974	0.0117544
Os08g0157500 Similar to Caffeic acid 3-O-methyltransferase (EC 2.1.1.68) (S-adenosysl-L- methionine:caffeic acid 3-O-methyltransferase) (COMT) (CAOMT).	286	110610000	142800000	113310000	122240000	37900000	51968000		44934000	2.72043	0.0124218
Os02g0626100 Similar to Phenylalanine ammonia-lyase.	334	1061600000	939390000	1434500000	1.14516e+09	212070000	120750000		166410000	6.88158	0.0152801
Os08g0157500 Similar to Caffeic acid 3-O-methyltransferase (EC 2.1.1.68) (S-adenosysl-L- methionine:caffeic acid 3-O-methyltransferase) (COMT) (CAOMT).	56	5128500000	3202400000	5269400000	4.53343e+09	1934400000	2029700000	838930000	1601010000	2.83161	0.0188424
Os08g0157500 Similar to Caffeic acid 3-O-methyltransferase (EC 2.1.1.68) (S-adenosysl-L- methionine:caffeic acid 3-O-methyltransferase) (COMT) (CAOMT).	72	143060000	105800000	139050000	1.29303e+08	18054000	54544000		36299000	3.56217	0.0198595
Os02g0626100 Similar to Phenylalanine ammonia-lyase.	533	3132600000	4150300000	5822500000	4.36847e+09	1887800000	847500000	516130000	1083810000	4.03066	0.0207294
Os02g0626100 Similar to Phenylalanine ammonia-lyase.	532	260770000	322930000	349950000	3.11217e+08	149410000	67326000		108368000	2.87185	0.0213826
Os02g0626100 Similar to Phenylalanine ammonia-lyase.	520	154590000	216460000	193480000	1.88177e+08	88083000	42922000		65502500	2.87282	0.0236232
Os08g0160500 MLG (mixed-linkage glucan) synthase, Biosynthesis of MLG (cell wall polysaccharide)	575	684620000	773060000	500450000	652710000	390570000	30565000	65104000	1.6208e+08	4.02709	0.0247928
Os10g0417600 NAD(P)-binding domain containing protein.	345	104120000	103140000	164210000	1.23823e+08	20753000	27169000		23961000	5.1677	0.0316968
Os10g0417600 NAD(P)-binding domain containing protein.	317	182120000	106150000	131630000	1.39967e+08	37547000	21690000		29618500	4.72565	0.0330952
Os02g0626100 Similar to Phenylalanine ammonia-lyase.	662	156420000	150390000	85506000	130772000	28730000	16870000		22800000	5.73561	0.0356624
Os10g0397400 Dim/dwf1 protein, Cell elongation protein DIMINUTO/Dwarf1, Brassinosteroid (BR) biosynthesis	80	72892000	86815000	84080000	8.12623e+07	51810000	22133000		36971500	2.19797	0.0371301
Os01g0574800 Harpin-induced 1 domain containing protein.	11	142950000	156120000	140970000	146680000	60047000	117330000	33184000	70187000	2.08985	0.0388742
Os02g0626400 Phenylalanine ammonia-lyase (EC 4.3.1.5).	347	119310000	116550000	224090000	1.53317e+08	51539000	42920000	47220000	4.72263e+07	3.24642	0.0403423
Os11g0283500 TGF-beta receptor, type I/II extracellular region family protein.	275	140640000	122310000	89969000	1.1764e+08	52642000	6942700		29792350	3.94865	0.0415226
Os11g0530600 Similar to Chalcone synthase C2 (EC 2.3.1.74) (Naringenin-chalcone synthase C2).	324	556360000	723420000	883070000	720950000	340160000	190270000		265215000	2.71836	0.0424059
Os03g0610650 Similar to cDNA clone:002-125-A07, full insert sequence.	270	46829000	27973000	34890000	36564000	12948000	12323000		12635500	2.89375	0.0436118
Os02g0626100 Similar to Phenylalanine ammonia-lyase.	359	2980300000		2810700000	2895500000	1370600000	521970000		946285000	3.05986	0.0459122
Os01g0881300 MtN3 and saliva related transmembrane protein family protein.	236	58878000		46046000	52462000	6410200	19149000		12779600	4.10514	0.0481843
Os01g0120800 Similar to Eukaryotic translation initiation factor 3 subunit 10 (eIF-3 theta) (Eukaryotic translation initiation factor 3 large subunit) (eIF3a).	613	17902000		16617000	17259500					inf
Os01g0313300 Similar to EREBP-3 protein (Fragment).	121	74848000	73998000	71412000	7.34193e+07					inf
Os01g0323600 Similar to S-adenosylmethionine synthase 2.	391		23421000	23710000	23565500					inf
Os01g0504500 Multi antimicrobial extrusion protein MatE family protein.	31	13041000	11665000	19276000	1.46607e+07					inf
Os01g0560200 Similar to Vesicle transport v-SNARE 13 (AtVTI13) (Vesicle transport v-SNARE protein VTI13) (Vesicle soluble NSF attachment protein receptor 13).	181	13700000		14883000	14291500					inf
Os01g0697100 UDP-glucuronosyl/UDP-glucosyltransferase family protein.	351	28295000	41699000	30457000	3.34837e+07					inf
Os01g0738800 Conserved hypothetical protein.	12	28905000		30313000	29609000					inf
Os01g0738800 Conserved hypothetical protein.	27	30512000		39475000	34993500					inf
Os01g0750300 Similar to Cellulose synthase (Fragment).	165	9976000		20460000	15218000					inf
Os01g0760600 Aspartate aminotransferase, cytoplasmic (EC 2.6.1.1) (Transaminase A).	135	24616000		15089000	19852500					inf
Os01g0812200 Cyclin-like F-box domain containing protein.	263	11562000		15713000	13637500					inf
Os01g0840100 Heat shock protein Hsp70 family protein.	602	17543000		6981400	12262200					inf
Os01g0840100 Heat shock protein Hsp70 family protein.	362	28289000	25244000		26766500					inf
Os01g0874700 GOLD domain containing protein.	34	9124200		2826400	5975300					inf
Os01g0897600 Glycoside hydrolase, family 1 protein.	472	13424000	19120000	23829000	18791000					inf
Os02g0171100 Similar to Glyceraldehyde-3-phosphate dehydrogenase (EC 1.2.1.12) (GAPDH).	267	11653000	16580000	10050000	12761000					inf
Os02g0177600 Similar to 4-coumarate--CoA ligase 1 (EC 6.2.1.12) (4CL 1) (4-coumaroyl-CoA synthase 1) (Clone 4CL14) (Fragment).	376	26295000	13965000	17311000	1.91903e+07					inf
Os02g0177600 Similar to 4-coumarate--CoA ligase 1 (EC 6.2.1.12) (4CL 1) (4-coumaroyl-CoA synthase 1) (Clone 4CL14) (Fragment).	532	47085000	23304000	30602000	3.36637e+07					inf
Os02g0247200 Similar to T-complex protein 1, gamma subunit (TCP-1-gamma) (CCT-gamma) (Matricin) (mTRiC-P5).	308	18326000		11283000	14804500					inf
Os02g0247200 Similar to T-complex protein 1, gamma subunit (TCP-1-gamma) (CCT-gamma) (Matricin) (mTRiC-P5).	251		46395000	10710000	28552500					inf
Os02g0285300 DREPP plasma membrane polypeptide family protein.	142	96217000	84852000	44896000	7.53217e+07					inf
Os02g0534800 Similar to 40S ribosomal protein S14 (Clone MCH2).	11	6884300		15148000	11016150					inf
Os02g0549600 Similar to 40S ribosomal protein S10-1.	92	12340000		12800000	12570000					inf
Os02g0601300 Similar to Glyceraldehyde-3-phosphate dehydrogenase, cytosolic 3 (EC 1.2.1.12).	196	11653000	16580000	10050000	12761000					inf
Os02g0611800 Similar to Hydroxyanthranilate hydroxycinnamoyltransferase 3.	227	11641000		29640000	20640500					inf
Os02g0626100 Similar to Phenylalanine ammonia-lyase.	9	34385000		59213000	46799000					inf
Os02g0732500 Similar to ADP-ribosylation factor-like protein.	107		9220300	5033700	7127000					inf
Os02g0741500 Ribbon-helix-helix domain containing protein.	307	5204200	6517600		5860900					inf
Os02g0750600 Membrane-anchored ubiquitin-fold protein, HCG-1 domain containing protein.	24	11705000	23449000		17577000					inf
Os02g0760500 Similar to ER6 protein (Fragment).	92	14761000	15321000	8005400	12695800					inf
Os02g0763200 Similar to Galactoside 2-alpha-L-fucosyltransferase (EC 2.4.1.69) (Xyloglucan alpha-(1,2)-fucosyltransferase) (AtFUT1).	20	29335000		18805000	24070000					inf
Os02g0773200 UspA domain containing protein.	95	12191000		15541000	13866000					inf
Os02g0778400 Similar to UMP/CMP kinase a (EC 2.7.1.48).	84	11558000	16744000	9397600	1.25665e+07					inf
Os02g0783700 Similar to Lysine ketoglutarate reductase/saccharopine dehydrogenase.	99	13144000		7056400	10100200					inf
Os02g0805200 Proliferating cell nuclear antigen (PCNA) (Cyclin).	168		36871000	73353000	55112000					inf
Os03g0255500 Similar to Phosphoenolpyruvate carboxykinase 4 (EC 4.1.1.49) (Fragment).	655	16797000	8340800	13626000	1.29213e+07					inf
Os03g0276500 Similar to Heat shock protein 70.	560	10964000		7529300	9246650					inf
Os03g0277300 Heat shock protein 70.	568	13160000		11652000	12406000					inf
Os03g0294900 Similar to Ubiquitin-activating enzyme E1.	564	14799000	13168000		13983500					inf
Os03g0345700 Similar to Heavy metal-associated domain containing protein, expressed.	90	6611300	1585700	4847600	4348200					inf
Os03g0429800 Similar to Xanthine dehydrogenase 1 (EC 1.1.1.204).	279	21677000	17511000	10380000	1.65227e+07					inf
Os03g0687000 Similar to Nitrate transporter.	420	20581000		16742000	18661500					inf
Os03g0721200 Armadillo-like helical domain containing protein.	901	13897000		8366100	11131550					inf
Os03g0737900 Similar to predicted protein.	406	19960000		16695000	18327500					inf
Os03g0798400 Prenylated rab acceptor PRA1 family protein.	26	9233900	18589000		13911450					inf
Os03g0800800 Forkhead-associated domain containing protein.	48	16163000		14434000	15298500					inf
Os03g0820600 Similar to Actin-depolymerizing factor 3 (ADF 3) (ZmABP3) (ZmADF3).	45	9016800		28489000	18752900					inf
Os03g0821100 Similar to Non-cell-autonomous heat shock cognate protein 70.	568	13160000		11652000	12406000					inf
Os03g0843300 Late embryogenesis abundant protein 2 family protein.	39	23023000		10252000	16637500					inf
Os04g0186400 Pi transporter, Pi homeostasis, Embryo development, Seed germination	250	15485000	84192000	35958000	4.52117e+07					inf
Os04g0186400 Pi transporter, Pi homeostasis, Embryo development, Seed germination	247	28028000		32634000	30331000					inf
Os04g0453400 Similar to Monosaccharide transporter 1.	252	37218000	29459000		33338500					inf
Os04g0487200 Serine/threonine protein kinase domain containing protein.	354	20084000		3949100	12016550					inf
Os04g0511200 EFA27 for EF hand, abscisic acid, 27kD.	8	10330000		6398600	8364300					inf
Os04g0518100 Phenylalanine ammonia-lyase.	600		17248000	32336000	24792000					inf
Os04g0518100 Phenylalanine ammonia-lyase.	491	116190000	71830000	139880000	109300000					inf
Os04g0564600 Similar to HMG1 protein.	78	31561000		39104000	35332500					inf
Os04g0606200 Similar to OSIGBa0113I13.1 protein.	21	85199000		122210000	103704500					inf
Os04g0606500 Similar to OSIGBa0113I13.4 protein.	287	27826000		32150000	29988000					inf
Os05g0105000 Similar to Methionine S-methyltransferase (EC 2.1.1.12) (AdoMet:Met S- methyltransferase) (Hv-MMT1).	690	69195000		73505000	71350000					inf
Os05g0114000 Similar to PRLI-interacting factor F (Fragment).	18		43182000	23524000	33353000					inf
Os05g0151300 Rubber elongation factor family protein.	22	15569000		31476000	23522500					inf
Os05g0188100 Conserved hypothetical protein.	69	17489000	16218000		16853500					inf
Os05g0409000 UBA-like domain containing protein.	322	9039400		13664000	11351700					inf
Os05g0427400 Similar to Phenylalanine ammonia-lyase.	345	15054000	23349000	48576000	28993000					inf
Os05g0503000 Similar to Secretory carrier membrane protein.	70	11078000	21790000		16434000					inf
Os06g0151900 Phosphofructokinase family protein.	119	16621000	16192000	26432000	1.97483e+07					inf
Os06g0194900 Sucrose synthase 2 (EC 2.4.1.13).	319	3670300		2905500	3287900					inf
Os06g0594400 Kelch-type beta propeller domain containing protein.	38	22448000	48595000		35521500					inf
Os06g0594400 Kelch-type beta propeller domain containing protein.	194	8805200		13551000	11178100					inf
Os06g0601100 Conserved hypothetical protein.	35		30112000	26863000	28487500					inf
Os07g0424400 Similar to Cellulose synthase-7.	722	13672000	18378000	25466000	19172000					inf
Os07g0537500 Serine/threonine protein kinase-related domain containing protein.	407	17977000		9808400	13892700					inf
Os07g0639600 Peptidase C15, pyroglutamyl peptidase I family protein.	154	8926200		23376000	16151100					inf
Os07g0673400 Rossmann-like alpha/beta/alpha sandwich fold domain containing protein.	136		20029000	34071000	27050000					inf
Os08g0117200 Similar to 40S ribosomal protein S13 (Fragment).	46	3357200		29702000	16529600					inf
Os08g0157500 Similar to Caffeic acid 3-O-methyltransferase (EC 2.1.1.68) (S-adenosysl-L- methionine:caffeic acid 3-O-methyltransferase) (COMT) (CAOMT).	68	180710000	52502000	182930000	138714000					inf
Os08g0160500 MLG (mixed-linkage glucan) synthase, Biosynthesis of MLG (cell wall polysaccharide)	560	13190000	47679000	32906000	3.12583e+07					inf
Os08g0160500 MLG (mixed-linkage glucan) synthase, Biosynthesis of MLG (cell wall polysaccharide)	562	13190000	47679000	32906000	3.12583e+07					inf
Os08g0203600 Similar to SHR5-receptor-like kinase (Fragment).	375	19197000	21199000	19343000	19913000					inf
Os08g0205200 Delayed-early response protein/equilibrative nucleoside transporter family protein.	62	7282900	5970600	16192000	9.81517e+06					inf
Os08g0326600 Similar to GMP synthetase.	214		5601800	6076800	5839300					inf
Os08g0410500 Similar to carbohydrate transporter/ sugar porter/ transporter.	199	41086000		30506000	35796000					inf
Os08g0500700 Similar to Heat shock protein 82.	518	5477100		5613700	5545400					inf
Os08g0511400 Conserved hypothetical protein.	29	6898100		5024900	5961500					inf
Os08g0513700 Similar to Squamosa promoter-binding-like protein 15.	482	14933000		13166000	14049500					inf
Os09g0407200 Similar to RAD23, isoform I.	78	6312100		1867300	4089700					inf
Os09g0483300 EF hand domain containing protein.	9	23228000		20108000	21668000					inf
Os09g0483500 EF-Hand type domain containing protein.	9	36019000	43647000	50860000	4.35087e+07					inf
Os09g0553900 Conserved hypothetical protein.	475	34344000	31506000	39247000	3.50323e+07					inf
Os09g0553900 Conserved hypothetical protein.	822	16205000	21887000		19046000					inf
Os10g0329300 Similar to Mevalonate kinase (EC 2.7.1.36) (MK).	251	14464000	15374000		14919000					inf
Os10g0518200 Cytochrome b5 domain containing protein.	58	24247000	17681000	5298900	15742300					inf
Os10g0579200 Sugar/inositol transporter domain containing protein.	14	6944800		11561000	9252900					inf
Os11g0289700 Cytochrome P450 family protein.	343	10766000		12562000	11664000					inf
Os11g0289700 Cytochrome P450 family protein.	154	12353000	7459700	18177000	1.26632e+07					inf
Os11g0289700 Cytochrome P450 family protein.	405	43087000	42555000	43415000	43019000					inf
Os11g0530600 Similar to Chalcone synthase C2 (EC 2.3.1.74) (Naringenin-chalcone synthase C2).	56	5362600	54097000	8622500	2.2694e+07					inf
Os11g0568700 START-like domain domain containing protein.	300	10775000		25329000	18052000					inf
Os11g0587600 Similar to PDR-like ABC transporter.	109	3573500		5089000	4331250					inf
Os12g0150200 Cytochrome P450 enzyme, Salt tolerance	266	8291600	10481000	9007900	9.26017e+06					inf
Os12g0514000 Similar to Sorbitol transporter.	487	12795000		15731000	14263000					inf
Os12g0552500 Rossmann-like alpha/beta/alpha sandwich fold domain containing protein.	140	16160000	25308000	74988000	3.88187e+07					inf
Os12g0552500 Rossmann-like alpha/beta/alpha sandwich fold domain containing protein.	84	309710000	172640000	299610000	2.60653e+08					inf
Os12g0623600 Protein of unknown function DUF1637 family protein.	91	10229000		17700000	13964500					inf
Os12g0623600 Protein of unknown function DUF1637 family protein.	254	6931400		6729100	6830250					inf
flg22-induced 2 folds down
Os11g0168200 60S ribosomal protein L3.	361	18184000	20470000	18583000	19079000	73922000	77107000		75514500	0.252653	4.09527e-05
Os08g0113100 Similar to Fructokinase (Fragment).	202	31322000	27636000	28069000	29009000	62049000	64725000		63387000	0.457649	0.000314866
Os12g0143100 Similar to GRF zinc finger family protein.	35	15354000	11405000	8391000	1.17167e+07	41431000	40658000		41044500	0.285463	0.00152592
Os04g0656100 Similar to Plasma membrane H+-ATPase-like protein (Fragment).	351	45529000	32036000	38451000	38672000	154230000	132930000		143580000	0.269341	0.00154071
Os02g0285300 DREPP plasma membrane polypeptide family protein.	55	14101000	11342000	16869000	14104000	40256000	37665000		38960500	0.362008	0.00164094
Os04g0559700 Similar to Aquaporin PIP1.1.	14	176660000	145120000	141810000	154530000	339050000	311620000		325335000	0.474987	0.00232705
Os08g0540300 Zinc finger, C6HC-type domain containing protein.	487	54217000	38220000	43587000	4.53413e+07	123780000	143810000		133795000	0.338887	0.00272067
Os04g0419600 Histone H3.	175	5691600	2457900	2096900	3.41547e+06	48472000	37537000		43004500	0.0794211	0.00277339
Os02g0312600 Rac-like GTP-binding protein 7.	167	31181000	21017000	36057000	2.94183e+07	80853000	83046000		81949500	0.358981	0.00281088
Os05g0508500 Similar to Thioredoxin H.	62	79545000	68048000	55350000	6.76477e+07	192950000	168140000		180545000	0.374686	0.003154
Os03g0151800 Similar to Cell division control protein 48 homolog A (AtCDC48a).	294	58416000		57624000	58020000	138690000	130060000		134375000	0.431777	0.00320507
Os06g0126500 Ubiquitin domain containing protein.	185	22109000	32406000	35900000	3.01383e+07	81653000	93226000		87439500	0.344676	0.00360853
Os03g0657100 Armadillo-like helical domain containing protein.	192	134890000	80215000	113220000	1.09442e+08	278990000	271270000		275130000	0.397782	0.004083
Os03g0285700 Similar to L-ascorbate peroxidase.	223	5909200		6705000	6307100	20646000	19011000		19828500	0.318083	0.00449092
Os08g0525600 Similar to Peptidylprolyl isomerase	102	21084000	20020000	13717000	1.82737e+07	44985000	41369000		43177000	0.423227	0.00465598
Os12g0623900 Similar to Ethylene-responsive methionine synthase (Fragment).	469	13063000	12032000	16320000	13805000	36639000	30608000		33623500	0.410576	0.00579391
Os05g0132100 AMP-dependent synthetase and ligase domain containing protein.	649	35567000	48648000	63030000	4.90817e+07	125780000	149600000		137690000	0.356465	0.00727061
Os10g0442600 Similar to Cell division control protein 48-like protein e (Fragment).	107	39882000	31211000	55422000	4.21717e+07	103330000	100900000		102115000	0.412982	0.00731698
Os02g0180000 Similar to Protein phosphatase type-2C.	211	18006000	10161000	10524000	12897000	40742000	51730000		46236000	0.278938	0.00794067
Os02g0121300 Cyclophilin, Peptidyl-prolyl cis-trans isomerase, Auxin signal transduction, Lateral root initiation, Stress tolerance	89	20553000	27102000	10529000	1.93947e+07	49475000	47585000	41027000	46029000	0.421358	0.00815513
Os09g0419200 NAD(P)-binding domain containing protein.	285	14573000	15519000	6609100	12233700	34611000	36160000		35385500	0.345726	0.00819377
Os03g0180400 Proteasome subunit alpha type 6 (EC 3.4.25.1) (20S proteasome alpha subunit A) (20S proteasome subunit alpha-1).	181	25561000	10482000	5408500	1.38172e+07	61992000	72202000		67097000	0.205928	0.00872495
Os01g0267900 Similar to Calmodulin NtCaM3 (Calmodulin NtCaM4) (Calmodulin NtCaM5) (Calmodulin NtCaM6) (Calmodulin NtCaM7) (Calmodulin NtCaM8) (Calmodulin NtCaM11) (Calmodulin NtCaM12).	31	34960000	45850000	52182000	4.43307e+07	86779000	100860000		93819500	0.47251	0.00959288
Os08g0113100 Similar to Fructokinase (Fragment).	315	53878000	49494000	67732000	5.70347e+07	366250000	556830000		461540000	0.123575	0.0108828
Os11g0455500 Similar to Adenosylhomocysteinase.	83	49761000	14175000	47143000	3.70263e+07	161700000	128670000		145185000	0.255029	0.0111253
Os06g0554800 Similar to ABC transporter (PDR5-like) isolog (PDR1 ABC transporter).	860	12350000		10329000	11339500	28235000	25553000		26894000	0.421637	0.0114533
Os04g0502300 Similar to 40S ribosomal protein S11.	57	12335000		11243000	11789000	30609000	35208000		32908500	0.358236	0.0122929
Os01g0607900 Serine/threonine protein kinase-related domain containing protein.	470	11318000		7381500	9349750	30028000	43634000	38840000	3.75007e+07	0.249322	0.0133674
Os05g0227700 Similar to Eukaryotic translation initiation factor 3 subunit 6-interacting protein.	503	13238000	12276000	11431000	12315000	49648000	28963000	53901000	4.41707e+07	0.278805	0.0145365
Os02g0186500 Similar to Protein kinase-like protein.	190		4447300	8211700	6329500	31857000	37718000		34787500	0.181948	0.0146502
Os02g0601300 Similar to Glyceraldehyde-3-phosphate dehydrogenase, cytosolic 3 (EC 1.2.1.12).	253	66101000	43681000	72521000	6.07677e+07	167310000	131050000		149180000	0.407345	0.0152113
Os04g0486600 Similar to Glyceraldehyde-3-phosphate dehydrogenase, cytosolic 3 (EC 1.2.1.12).	253	66101000	43681000	72521000	6.07677e+07	167310000	131050000		149180000	0.407345	0.0152113
Os07g0172500 Similar to DNA-directed RNA polymerase II 13.6 kDa polypeptide (EC 2.7.7.6).	117	8437200		11274000	9855600	21790000	21174000		21482000	0.458784	0.0152302
Os03g0401300 Sucrose synthase 2 (EC 2.4.1.13) (Sucrose-UDP glucosyltransferase 2).	327	9838600	14598000	11702000	12046200	24378000	31604000		27991000	0.43036	0.0159716
Os03g0791800 Rad6 (Ubiquitin carrier protein).	134	114930000		131370000	123150000	265610000	236070000		250840000	0.49095	0.0170762
Os06g0568200 Vacuolar ATPase B subunit.	476	16674000		15345000	16009500	34721000	30447000		32584000	0.49133	0.0177472
Os03g0755100 Half-size ABC transporter, Internal detoxification of aluminum	436	26950000	22415000		24682500	60674000	71718000		66196000	0.37287	0.020057
Os03g0401300 Sucrose synthase 2 (EC 2.4.1.13) (Sucrose-UDP glucosyltransferase 2).	358	23147000		25113000	24130000	51188000	60206000		55697000	0.433237	0.020711
Os03g0228800 Similar to LRK1 protein.	913	20148000		22535000	21341500	71447000	88470000		79958500	0.266907	0.0208298
Os02g0519900 Similar to Elongation factor EF-2 (Fragment).	830	15004000	38390000	45772000	3.30553e+07	83938000	92999000		88468500	0.37364	0.0210561
Os02g0821200 Ribosomal protein L28e domain containing protein.	29	24742000	23985000	54509000	34412000	102020000	87744000		94882000	0.362682	0.0229707
Os01g0170300 Serine/threonine protein kinase-related domain containing protein.	1075	40198000		31380000	35789000	133240000	131250000	88745000	117745000	0.303953	0.0230132
Os03g0820600 Similar to Actin-depolymerizing factor 3 (ADF 3) (ZmABP3) (ZmADF3).	39	18312000		13476000	15894000	42399000	50799000		46599000	0.34108	0.0240179
Os04g0556300 Glutathione peroxidase.	94	16625000	28455000	19838000	2.16393e+07	62686000	98840000		80763000	0.267936	0.0253197
Os09g0324000 Similar to Oleosin.	141	27604000	10769000	21181000	1.98513e+07	44512000	49610000		47061000	0.421821	0.025989
Os08g0500700 Similar to Heat shock protein 82.	535	19732000	26808000	17742000	2.14273e+07	59631000	42712000		51171500	0.418736	0.0260799
Os05g0135700 S-adenosylmethionine synthetase 1 (EC 2.5.1.6) (Methionine adenosyltransferase 1) (AdoMet synthetase 1).	219	31372000	14674000	9705500	1.85838e+07	52395000	66703000		59549000	0.312076	0.02631
Os06g0175500 Epsin-like, N-terminal domain containing protein.	319	56359000	27845000	50048000	4.47507e+07	95017000	86475000		90746000	0.493142	0.0287101
Os12g0143100 Similar to GRF zinc finger family protein.	47	76253000		103310000	89781500	213680000	186080000		199880000	0.449177	0.0294548
Os06g0113900 Major facilitator superfamily, general substrate transporter domain containing protein.	568	100870000	51947000	99829000	8.42153e+07	176050000	240970000		208510000	0.403891	0.0300605
Os02g0834000 Rac-like GTP-binding protein 5.	167	8325100		11875000	10100050	21985000	25337000		23661000	0.426865	0.0309112
Os01g0502700 Similar to Histone H2A.	118	49516000	15722000	34272000	33170000	79399000	103860000		91629500	0.362001	0.0329764
Os03g0243300 Similar to 26S proteasome non-ATPase regulatory subunit 4 (26S proteasome regulatory subunit S5A) (Multiubiquitin chain binding protein).	57	18956000		32565000	25760500	61558000	63205000		62381500	0.412951	0.0332911
Os03g0820600 Similar to Actin-depolymerizing factor 3 (ADF 3) (ZmABP3) (ZmADF3).	24	107680000	48414000	58045000	7.13797e+07	157960000	204570000		181265000	0.393786	0.0333652
Os01g0607900 Serine/threonine protein kinase-related domain containing protein.	443	63008000	47739000	52744000	54497000	139130000	95447000		117288500	0.464641	0.0359124
Os02g0121300 Cyclophilin, Peptidyl-prolyl cis-trans isomerase, Auxin signal transduction, Lateral root initiation, Stress tolerance	151	655670000		817540000	736605000	1609100000	1360900000		1485000000	0.49603	0.0370289
Os07g0545300 Similar to Histone H2A.	126	34394000		28236000	31315000	59390000	71649000		65519500	0.477949	0.0379422
Os07g0545300 Similar to Histone H2A.	121	237830000	133730000	369520000	2.47027e+08	718230000	542080000		630155000	0.392009	0.03983
Os11g0629300 Similar to RING-H2 finger protein RHB1a.	136	17514000		20114000	18814000	35994000	44438000		40216000	0.467824	0.0400627
Os01g0866100 Similar to Actin 4.	51	24944000	23646000	57742000	35444000	122720000	222270000		172495000	0.205478	0.0411239
Os05g0318700 Similar to Resistance protein candidate (Fragment).	752	12448000	9891800	6752900	9.69757e+06	22989000	17182000		20085500	0.482814	0.0417188
Os09g0491676 Conserved hypothetical protein.	225	24571000	6678700	10391000	1.38802e+07	36061000	46818000		41439500	0.334952	0.0423849
Os11g0456300 Similar to SKP1-like protein 1A.	54	23274000		27023000	25148500	64935000	87098000		76016500	0.330829	0.0455093
Os01g0659200 Similar to Vacuolar ATP synthase subunit E (EC 3.6.3.14) (V-ATPase E subunit) (Vacuolar proton pump E subunit).	98	35921000	23158000	63089000	4.07227e+07	86550000	107240000		96895000	0.420276	0.0458843
Os05g0556100 Similar to SDL5A.	438		20871000	23968000	22419500	44749000	57011000		50880000	0.440635	0.045988
Os07g0545300 Similar to Histone H2A.	120	237830000	133730000	387920000	253160000	718230000	542080000		630155000	0.401742	0.0471673
Os02g0622300 Ribosomal protein L14 family protein.	91	36722000	48468000	10037000	3.17423e+07	80302000	78868000		79585000	0.398848	0.0472323
Os01g0866100 Similar to Actin 4.	62	187620000	92747000	137350000	139239000	268970000	398340000		333655000	0.417314	0.0474515
Os01g0177200 Similar to Ubiquitin-specific protease 14.	763					42692000	63134000		52913000	0
Os01g0185300 Transferase family protein.	404					16910000	19093000		18001500	0
Os06g0550000 Similar to 60S ribosomal protein L11.	193					6421700	10725000		8573350	0
Os01g0253100 Similar to Avr9/Cf-9 induced kinase 1.	611					11622000	27128000		19375000	0
Os01g0276000 Similar to 60S ribosomal protein L30.	106					7518400	7299900		7409150	0
Os01g0507700 Heavy metal transport/detoxification protein domain containing protein.	64					6248100	13255000		9751550	0
Os01g0560200 Similar to Vesicle transport v-SNARE 13 (AtVTI13) (Vesicle transport v-SNARE protein VTI13) (Vesicle soluble NSF attachment protein receptor 13).	53					8790100	8673300		8731700	0
Os01g0636400 Alpha/beta hydrolase family protein.	259					15291000	50215000		32753000	0
Os01g0821800 Nucleic acid-binding, OB-fold-like domain containing protein.	191					2049900	2733900		2391900	0
Os01g0857700 Similar to G10.	129					20720000	25104000		22912000	0
Os01g0921600 Similar to Mitochondrial import receptor subunit TOM20 (Translocase of outer membrane 20 kDa subunit).	113					6188400	7254600		6721500	0
Os01g0957100 Protein kinase, core domain containing protein.	632					18842000	13136000		15989000	0
Os02g0164800 Zinc finger, C2H2-type domain containing protein.	65					15134000	15021000		15077500	0
Os02g0590800 Similar to Serine/threonine-protein kinase Nek6.	500					11518000	8604000		10061000	0
Os02g0625500 Similar to Adenosine kinase-like protein (Fragment).	67					6066900	7489800		6778350	0
Os02g0689900 TGF-beta receptor, type I/II extracellular region family protein.	303					14206000	16439000		15322500	0
Os02g0750600 Membrane-anchored ubiquitin-fold protein, HCG-1 domain containing protein.	46					9774500	8192100		8983300	0
Os02g0785800 Similar to Ribosomal protein L35A.	25					12857000	18611000		15734000	0
Os02g0821200 Ribosomal protein L28e domain containing protein.	20					19097000	14081000		16589000	0
Os02g0821200 Ribosomal protein L28e domain containing protein.	10					9508400	13431000		11469700	0
Os03g0109500 Similar to 40S ribosomal protein S17-4.	72					4709200	7716800		6213000	0
Os03g0123100 Similar to SUMO E2 conjugating enzyme SCE1.	154					17479000	11576000		14527500	0
Os03g0183300 Pathogenesis-related transcriptional factor and ERF domain containing protein.	117					20354000	24525000		22439500	0
Os03g0240500 Similar to Toc34-2 protein.	248					19553000	18585000		19069000	0
Os03g0243300 Similar to 26S proteasome non-ATPase regulatory subunit 4 (26S proteasome regulatory subunit S5A) (Multiubiquitin chain binding protein).	390					13545000	19640000		16592500	0
Os03g0271600 Zinc finger, RING/FYVE/PHD-type domain containing protein.	117					16017000	42709000		29363000	0
Os03g0278200 NAD(P)-binding domain containing protein.	275					5760000	15197000		10478500	0
Os03g0281900 ATP-binding cassette (ABC) transporter, Hypodermal suberization of roots, Salt stress tolerance	405					12386000	10714000		11550000	0
Os03g0298400 Similar to 26S proteasome subunit 4-like protein (26S proteasome subunit AtRPT2a).	268					2234900	5345600		3790250	0
Os03g0298400 Similar to 26S proteasome subunit 4-like protein (26S proteasome subunit AtRPT2a).	275					20804000	12152000		16478000	0
Os03g0344100 Similar to Alternative splicing regulator.	128					17388000	44428000		30908000	0
Os03g0367101 Similar to cytochrome P450 flavonoid 3',5'-hydroxylase.	100					31178000	36262000		33720000	0
Os03g0388900 Peptidase C14, caspase catalytic domain containing protein.	113					13201000	12038000		12619500	0
Os03g0401300 Sucrose synthase 2 (EC 2.4.1.13) (Sucrose-UDP glucosyltransferase 2).	215					48010000	59200000		53605000	0
Os03g0409400 Similar to mps one binder kinase activator-like 1A.	49					17895000	41284000		29589500	0
Os03g0424500 Similar to 40S ribosomal protein S19-3.	112					3893400	13697000		8795200	0
Os03g0712400 Similar to atypical receptor-like kinase MARK.	62					12518000	31166000		21842000	0
Os03g0712400 Similar to atypical receptor-like kinase MARK.	63					12518000	31166000		21842000	0
Os03g0757900 Similar to UDP-glucose 6-dehydrogenase (EC 1.1.1.22) (UDP-Glc dehydrogenase) (UDP-GlcDH) (UDPGDH).	432					13175000	35663000		24419000	0
Os03g0799000 Similar to Histone H1.	193					7314200	21627000		14470600	0
Os03g0836000 Similar to Actin 7 (Actin 2).	115					16652000	7789900		12220950	0
Os03g0850700 Similar to Phosphatidylinositol phosphatidylcholine transfer protein sec14 cytosolic-like protein.	243					5279600	4556100		4917850	0
Os04g0412800 Thioredoxin fold domain containing protein.	335					7046900	7722000		7384450	0
Os04g0502300 Similar to 40S ribosomal protein S11.	58					11188000	19726000		15457000	0
Os04g0504800 Similar to Poly(A)-binding protein.	185					15175000	16733000		15954000	0
Os04g0546400 Similar to ubiquitin carboxyl-terminal hydrolase isozyme L3.	50					26285000	21793000		24039000	0
Os04g0546400 Similar to ubiquitin carboxyl-terminal hydrolase isozyme L3.	51					26285000	21793000		24039000	0
Os04g0551800 Similar to T-complex protein 1, alpha subunit (TCP-1-alpha) (CCT-alpha).	538					32268000	39504000		35886000	0
Os04g0613600 Similar to 40S ribosomal protein S11.	142					5017900	18846000		11931950	0
Os04g0648500 Zinc finger, RING/FYVE/PHD-type domain containing protein.	382					63688000	72173000		67930500	0
Os04g0648500 Zinc finger, RING/FYVE/PHD-type domain containing protein.	362					14522000	16609000		15565500	0
Os04g0677500 Pyruvate kinase (EC 2.7.1.40).	307					16770000	16895000		16832500	0
Os04g0685600 Similar to H0723C07.3 protein.	131					7411500	5906200		6658850	0
Os05g0110000 Zinc finger, RING/FYVE/PHD-type domain containing protein.	121					32537000	33347000		32942000	0
Os05g0128200 Hypothetical conserved gene.	18					4590300	10784000		7687150	0
Os05g0402700 Similar to Fructose-bisphosphate aldolase, cytoplasmic isozyme (EC 4.1.2.13).	225					13633000	16092000		14862500	0
Os05g0449500 Component of the SCF E3 ubiquitin ligase complex, Jasmonate-regulated defense responses, Regulation of leaf senescence	347					21455000	22829000		22142000	0
Os05g0530500 Serine/threonine protein kinase, Sugar signaling	386					12262000	54023000		33142500	0
Os05g0541900 Similar to 60S ribosomal protein l28.	75					19097000	14081000		16589000	0
Os05g0543700 Similar to Chaperone protein dnaJ.	254					7806000	9385500		8595750	0
Os06g0211300 Short-chain dehydrogenase/reductase SDR domain containing protein.	7					11873000	4540300		8206650	0
Os06g0226600 TB2/DP1 and HVA22 related protein family protein.	161					6132800	15322000		10727400	0
Os06g0233400 Defective in cullin neddylation domain containing protein.	24					19082000	26043000		22562500	0
Os06g0288300 C-glucosyltransferase, Flavone-C-glycoside synthesis	440					46903000	75657000		61280000	0
Os06g0473800 Oleosin family protein.	138					9358400	28733000		19045700	0
Os06g0668200 Similar to Phosphoglycerate kinase, cytosolic (EC 2.7.2.3).	342					15031000	42168000		28599500	0
Os06g0712400 Protein of unknown function DUF544 family protein.	146					57112000	54380000		55746000	0
Os06g0728000 HMG1 protein (HMGB1).	112					21594000	23647000		22620500	0
Os07g0150100 Protein of unknown function DUF221 domain containing protein.	252					59824000	49029000		54426500	0
Os07g0150200 Similar to 40S ribosomal protein S12-1.	90					7767900	10526000		9146950	0
Os07g0186000 H-type thioredoxin, Regulation of the apoplastic reactive oxygen species, Stress response	25					32777000	57638000		45207500	0
Os07g0208500 Similar to Cellulose synthase-4.	9					11476000	16038000		13757000	0
Os07g0545300 Similar to Histone H2A.	97					17527000	31860000		24693500	0
Os07g0606900 Hypothetical conserved gene.	220					7011700	13402000		10206850	0
Os07g0671800 Similar to Stress-related protein-like protein (Fragment).	133					6422200	4026400		5224300	0
Os07g0674700 Similar to 60S ribosomal protein L18.	106					11260000	6137800		8698900	0
Os08g0109000 ENTH/VHS domain containing protein.	295					5615600	5602500		5609050	0
Os08g0113100 Similar to Fructokinase (Fragment).	170					12466000	15621000		14043500	0
Os08g0117400 Similar to Calmodulin 1 (Fragment).	4					19181000	6587900		12884450	0
Os08g0139200 Similar to F-171-b1_1 (Fragment).	51					8283800	11514000		9898900	0
Os08g0162800 Acyl-CoA-binding protein , Stress response	78						10232000	21734000	15983000	0
Os08g0224700 Similar to 26S proteasome subunit RPN2a.	886					12681000	16235000		14458000	0
Os08g0230500 Protein of unknown function DUF537 family protein.	6					12852000	9629400		11240700	0
Os08g0250900 Conserved hypothetical protein.	579					3871700	4979600		4425650	0
Os08g0326400 60S ribosomal protein L7a.	68					6959300	10102000		8530650	0
Os08g0500700 Similar to Heat shock protein 82.	599					39665000	36121000		37893000	0
Os08g0536300 Similar to Hd1.	174					8215600	13403000		10809300	0
Os08g0559200 Similar to Ribosomal protein S25 (40S ribosomal 25S subunit).	14					864300	2701000		1782650	0
Os09g0115400 Similar to Poly(A)-binding protein.	318					4376700	5930500		5153600	0
Os09g0297100 Similar to CROC-1-like protein (Fragment).	129					9620300	7450100		8535200	0
Os09g0314300 Peroxin-3 family protein.	58					21086000	14910000		17998000	0
Os09g0482100 Similar to Heat shock protein 82.	254					6673900	8729400		7701650	0
Os09g0508300 Zinc finger, DHHC-type domain containing protein.	346					17162000	14008000		15585000	0
Os09g0525400 Similar to RING finger protein 13 (C-RZF).	132					8132900	14326000		11229450	0
Os09g0553200 UDPase, Pollen mother cell (PMC) meiosis, Pollen development	125					45895000	16429000		31162000	0
Os10g0160000 Similar to Ubiquitin carboxyl-terminal hydrolase 12 (EC 3.1.2.15) (Ubiquitin thiolesterase 12) (Ubiquitin-specific processing protease 12) (Deubiquitinating enzyme 12).	821					63610000	59343000		61476500	0
Os10g0356000 Similar to ribulose-1,5-bisphosphate carboxylase/oxygenase large subunit.	164					14701000	22057000		18379000	0
Os10g0397400 Dim/dwf1 protein, Cell elongation protein DIMINUTO/Dwarf1, Brassinosteroid (BR) biosynthesis	81					16316000	10944000		13630000	0
Os10g0410600 Similar to Phosphoprotein phosphatase 2A isoform 4.	34					60616000	63700000		62158000	0
Os10g0416800 Similar to Chitinase 2 (EC 3.2.1.14) (Tulip bulb chitinase-2) (TBC-2).	249					4337600	10489000		7413300	0
Os10g0488100 Similar to prefoldin subunit 5.	11						9239800	39798000	24518900	0
Os10g0512400 Cytochrome P450 family protein.	68					9805800	7444000		8624900	0
Os10g0554200 Nitrate transporter, Nitrate uptake, Nitrate transport	299					15955000	11969000		13962000	0
Os10g0569200 Six-bladed beta-propeller, TolB-like domain containing protein.	668					9175800	27668000		18421900	0
Os12g0122000 SCARECROW.	590					9407200	10913000		10160100	0
Os11g0199700 Similar to Seed protein B32E (Fragment).	379					22542000	25623000		24082500	0
Os11g0455800 Similar to Serine hydroxymethyltransferase.	435					13435000	13195000		13315000	0
Os11g0588300 Similar to Glutathione transferase AtGST 10 (EC 2.5.1.18).	208					10739000	12647000		11693000	0
Os12g0168700 AMP-dependent synthetase and ligase domain containing protein.	687					21461000	18673000		20067000	0
Os12g0210400 Protein kinase, core domain containing protein.	634					15231000	15375000		15303000	0
Os12g0632900 Serine/threonine protein kinase-related domain containing protein.	703					8831800	9974500		9403150	0
chitin vs CK total
Os01g0100900 Sphingosine-1-phosphate lyase, Disease resistance response	320		30189000	16119000	23154000	17676000	24273000		20974500	1.10391	0.805443
Os01g0103100 TGF-beta receptor, type I/II extracellular region family protein.	314						16217000	70886000	43551500	0
Os01g0104400 Ricin B-related lectin domain containing protein.	239		43400000	16542000	29971000	56179000	29597000		42888000	0.69882	0.564772
Os01g0104400 Ricin B-related lectin domain containing protein.	177	7095200	12135000	14837000	1.13557e+07	26475000	7521000		16998000	0.668063	0.514076
Os01g0120800 Similar to Eukaryotic translation initiation factor 3 subunit 10 (eIF-3 theta) (Eukaryotic translation initiation factor 3 large subunit) (eIF3a).	139		29356000	18007000	23681500	80158000	104210000		92184000	0.256894	0.0356773
Os01g0128400 Protein of unknown function DUF2359, TMEM214 domain containing protein.	356		17898000	20238000	19068000	20445000	47237000		33841000	0.563459	0.386524
Os01g0147900 Triosephosphate isomerase, cytosolic (EC 5.3.1.1) (TIM) (Triose- phosphate isomerase).	156	102850000	255150000	109080000	1.55693e+08	144770000	158300000		151535000	1.02744	0.952606
Os01g0147900 Triosephosphate isomerase, cytosolic (EC 5.3.1.1) (TIM) (Triose- phosphate isomerase).	149	55924000	64461000	53211000	5.78653e+07	54380000	83139000		68759500	0.841561	0.416107
Os01g0149600 Histon H2B	137	393350000	828030000	353010000	5.24797e+08	463270000	555850000	162560000	3.93893e+08	1.33233	0.534649
Os01g0149600 Histon H2B	149	2067000000	5149500000	4819200000	4011900000	4041400000	3939900000		3990650000	1.00532	0.987623
Os01g0149600 Histon H2B	13	91395000	51558000	49686000	64213000	87228000	60021000		73624500	0.872169	0.674149
Os01g0149600 Histon H2B	43		41295000	32258000	36776500	85381000	18953000		52167000	0.704976	0.691203
Os01g0149600 Histon H2B	72		14964000	14822000	14893000	25628000	21028000		23328000	0.638417	0.0670258
Os01g0149600 Histon H2B	114	203330000	272420000	287110000	2.54287e+08	443300000	443950000		443625000	0.573202	0.010824
Os01g0149600 Histon H2B	12	55564000	77774000	68877000	67405000	71592000	199210000		135401000	0.497818	0.253804
Os01g0149600 Histon H2B	23		55218000	57643000	56430500	178060000	97468000		137764000	0.409617	0.181144
Os01g0149600 Histon H2B	145	164280000	128030000	1011700000	434670000	1626300000	1192200000		1409250000	0.308441	0.0959956
Os01g0151700 Similar to Short-chain dehydrogenase Tic32.	161		26705000	29321000	28013000	44227000	48735000		46481000	0.602676	0.0193365
Os01g0151700 Similar to Short-chain dehydrogenase Tic32.	83					9986700	10803000		10394850	0
Os01g0153100 Similar to Histone H2B-3 (Fragment).	149	5563500000	5391400000	5508900000	5.48793e+09	4828300000	3348100000	42786000	2.73973e+09	2.00309	0.124155
Os01g0153100 Similar to Histone H2B-3 (Fragment).	108		15131000	11164000	13147500	26528000	41576000		34052000	0.386101	0.115112
Os01g0169900 Protein of unknown function DUF1421 family protein.	575		31662000	19626000	25644000	55991000	94198000		75094500	0.34149	0.13227
Os01g0170300 Serine/threonine protein kinase-related domain containing protein.	1075		67870000	50521000	59195500	133240000	131250000	88745000	117745000	0.502743	0.0598177
Os01g0177200 Similar to Ubiquitin-specific protease 14.	399	508060000	2517300000	2618000000	1881120000	830820000	1064900000	263130000	7.19617e+08	2.61406	0.185457
Os01g0177200 Similar to Ubiquitin-specific protease 14.	137		112440000	61414000	86927000	53170000	75067000	18953000	4.90633e+07	1.77173	0.274516
Os01g0177200 Similar to Ubiquitin-specific protease 14.	342		95219000	91056000	93137500	72660000	104460000		88560000	1.05169	0.802142
Os01g0180800 Heat shock protein Hsp70 family protein.	385		22111000	23195000	22653000	11384000	21306000		16345000	1.38593	0.333601
Os01g0180800 Heat shock protein Hsp70 family protein.	716		131450000	143110000	137280000	150480000	51994000		101237000	1.35603	0.542873
Os01g0180800 Heat shock protein Hsp70 family protein.	305		21851000	18925000	20388000	8628800	22670000		15649400	1.3028	0.576696
Os01g0195400 Harpin-induced 1 domain containing protein.	43	62998000	161850000	57934000	9.42607e+07	7277300	56017000		31647150	2.97849	0.277388
Os01g0212400 EF-Hand type domain containing protein.	394		27944000	31117000	29530500	15248000	6112300		10680150	2.76499	0.0599471
Os01g0212700 Similar to RING-H2 finger protein ATL2K.	230		9991500	7028400	8509950					inf
Os01g0229200 VHS domain containing protein.	273					9611400	7868100		8739750	0
Os01g0233000 DREPP plasma membrane polypeptide family protein.	100	237960000	362720000	199100000	2.66593e+08	152600000	194750000	97484000	148278000	1.79793	0.105768
Os01g0233000 DREPP plasma membrane polypeptide family protein.	40		473890000	568010000	520950000	379490000	481910000	95214000	3.18871e+08	1.63373	0.279292
Os01g0233000 DREPP plasma membrane polypeptide family protein.	93	144370000	266140000	265820000	2.25443e+08	170940000	167530000	86219000	141563000	1.59253	0.162695
Os01g0233000 DREPP plasma membrane polypeptide family protein.	86	96580000	232720000	255850000	195050000	156950000	139250000		148100000	1.31702	0.519232
Os01g0233000 DREPP plasma membrane polypeptide family protein.	203		61135000	24245000	42690000	42681000	47177000		44929000	0.950166	0.915104
Os01g0233000 DREPP plasma membrane polypeptide family protein.	190		15797000	31763000	23780000	4200800	57909000		31054900	0.765741	0.819402
Os01g0233000 DREPP plasma membrane polypeptide family protein.	52		18046000	15410000	16728000	32880000	32222000		32551000	0.513901	0.00729013
Os01g0233000 DREPP plasma membrane polypeptide family protein.	45					27719000	48783000		38251000	0
Os01g0238500 Similar to Branched-chain-amino-acid aminotransferase-like protein 3, chloroplast precursor.	261	49883000	56933000	45176000	50664000	6388600	9894700		8141650	6.22282	0.00267844
Os01g0238500 Similar to Branched-chain-amino-acid aminotransferase-like protein 3, chloroplast precursor.	321		36253000	21051000	28652000	4727100	11648000		8187550	3.49946	0.133899
Os01g0238500 Similar to Branched-chain-amino-acid aminotransferase-like protein 3, chloroplast precursor.	245	250870000	983640000	997180000	7.43897e+08	362580000	290270000		326425000	2.27892	0.282387
Os01g0238600 Nucleic acid-binding, OB-fold domain containing protein.	109	130450000	207080000	100950000	146160000	172340000	45827000	12209000	76792000	1.90332	0.298543
Os01g0238600 Nucleic acid-binding, OB-fold domain containing protein.	84		30590000	28059000	29324500	52049000	7290300		29669650	0.988367	0.989113
Os01g0254900 Similar to Syntaxin 22 (AtSYP22) (AtVAM3).	120		21208000	18891000	20049500	6379700	7377200		6878450	2.91483	0.00904629
Os01g0260700 Similar to PUR ALPHA-1.	67					2506100	5423300		3964700	0
Os01g0267900 Similar to Calmodulin NtCaM3 (Calmodulin NtCaM4) (Calmodulin NtCaM5) (Calmodulin NtCaM6) (Calmodulin NtCaM7) (Calmodulin NtCaM8) (Calmodulin NtCaM11) (Calmodulin NtCaM12).	78		90699000	83555000	87127000	92083000	58581000		75332000	1.15657	0.562196
Os01g0267900 Similar to Calmodulin NtCaM3 (Calmodulin NtCaM4) (Calmodulin NtCaM5) (Calmodulin NtCaM6) (Calmodulin NtCaM7) (Calmodulin NtCaM8) (Calmodulin NtCaM11) (Calmodulin NtCaM12).	31		104200000	70681000	87440500	86779000	100860000		93819500	0.932008	0.75917
Os01g0267900 Similar to Calmodulin NtCaM3 (Calmodulin NtCaM4) (Calmodulin NtCaM5) (Calmodulin NtCaM6) (Calmodulin NtCaM7) (Calmodulin NtCaM8) (Calmodulin NtCaM11) (Calmodulin NtCaM12).	87		113570000	93451000	103510500	112840000	113370000		113105000	0.915172	0.44099
Os01g0267900 Similar to Calmodulin NtCaM3 (Calmodulin NtCaM4) (Calmodulin NtCaM5) (Calmodulin NtCaM6) (Calmodulin NtCaM7) (Calmodulin NtCaM8) (Calmodulin NtCaM11) (Calmodulin NtCaM12).	95	27357000	154060000	83685000	8.83673e+07	117510000	146360000	26205000	9.66917e+07	0.913908	0.879483
Os01g0276000 Similar to 60S ribosomal protein L30.	26					14675000	8168500		11421750	0
Os01g0276000 Similar to 60S ribosomal protein L30.	106					7518400	7299900		7409150	0
Os01g0281400 Coatomer, beta subunit domain containing protein.	873		61991000	48344000	55167500	33592000	54051000		43821500	1.25891	0.453569
Os01g0313300 Similar to EREBP-3 protein (Fragment).	121		23093000	43465000	33279000					inf
Os01g0323600 Similar to S-adenosylmethionine synthase 2.	357		38063000	16673000	27368000	13830000	23086000		18458000	1.48272	0.524413
Os01g0323600 Similar to S-adenosylmethionine synthase 2.	293		190760000	161300000	176030000	143380000	247390000	91415000	1.60728e+08	1.0952	0.815803
Os01g0323600 Similar to S-adenosylmethionine synthase 2.	224		76535000	53263000	64899000	81609000	51110000		66359500	0.977991	0.946239
Os01g0323600 Similar to S-adenosylmethionine synthase 2.	337		15602000	23762000	19682000	42424000	59167000		50795500	0.387475	0.079106
Os01g0328400 Ubiquitin.	48	52268000000	198880000000	39488000000	9.68787e+10	41559000000	41510000000	32311000000	38460000000	2.51895	0.317764
Os01g0328400 Ubiquitin.	114	11928000000	11734000000	13378000000	1.23467e+10	11575000000	9041700000	19461000	6.87872e+09	1.79491	0.19782
Os01g0328400 Ubiquitin.	6	459020000	2735200000	1179200000	1.45781e+09	855240000	1315400000	341450000	8.37363e+08	1.74095	0.442212
Os01g0328400 Ubiquitin.	27		49491000	59566000	54528500	18757000	55233000		36995000	1.47394	0.451924
Os01g0328400 Ubiquitin.	29	166140000	371810000	302940000	2.80297e+08	333860000	255530000	63360000	2.17583e+08	1.28823	0.566634
Os01g0328400 Ubiquitin.	11	2981200000	3312500000	2937200000	3.07697e+09	1859900000	2231300000	3850800000	2.64733e+09	1.16229	0.528093
Os01g0328400 Ubiquitin.	63	10946000000	14634000000	10084000000	11888000000	11065000000	11256000000	13028000000	11783000000	1.00891	0.948544
Os01g0328400 Ubiquitin.	33	196070000	864380000	644640000	5.68363e+08	914270000	1115600000	339080000	789650000	0.719766	0.507828
Os01g0348700 Similar to 60S ribosomal protein L23a (L25).	84		11145000	24708000	17926500	13125000	11041000		12083000	1.48361	0.484098
Os01g0348700 Similar to 60S ribosomal protein L23a (L25).	135		41779000	30370000	36074500	24175000	29962000		27068500	1.33271	0.294456
Os01g0348700 Similar to 60S ribosomal protein L23a (L25).	119		1311300	18129000	9720150	17390000	14762000		16076000	0.604637	0.533046
Os01g0360200 Similar to Respiratory burst oxidase homolog.	269		15675000	9873100	12774050	14826000	11140000		12983000	0.983906	0.95705
Os01g0372700 Similar to Asparaginyl-tRNA synthetase, cytoplasmic 1 (EC 6.1.1.22) (Asparagine-- tRNA ligase 1) (AsnRS 1).	249		10973000	5266200	8119600	6882900	6021800		6452350	1.25839	0.621804
Os01g0376700 Similar to Sucrose-phosphatase (EC 3.1.3.24).	281		32325000	12148000	22236500	7235300	15156000		11195650	1.98617	0.415513
Os01g0502700 Similar to Histone H2A.	235	951950000	1461900000	664900000	1026250000	1242400000	1572000000	1025900000	1280100000	0.801695	0.418915
Os01g0502700 Similar to Histone H2A.	234	951950000	1461900000	664900000	1026250000	1242400000	1611800000	1025900000	1.29337e+09	0.793472	0.407778
Os01g0502700 Similar to Histone H2A.	211	37496000	65093000	39467000	47352000	102550000	127010000	69009000	99523000	0.47579	0.0517243
Os01g0502700 Similar to Histone H2A.	118		41659000	12923000	27291000	79399000	103860000		91629500	0.297841	0.076295
Os01g0558600 Ras-related protein RIC1.	160		14738000	9859100	12298550					inf
Os01g0558600 Ras-related protein RIC1.	183		60675000	39767000	50221000	22604000	37328000		29966000	1.67593	0.254017
Os01g0560200 Similar to Vesicle transport v-SNARE 13 (AtVTI13) (Vesicle transport v-SNARE protein VTI13) (Vesicle soluble NSF attachment protein receptor 13).	73		54819000	27853000	41336000	33797000	37588000		35692500	1.15811	0.718744
Os01g0574800 Harpin-induced 1 domain containing protein.	11	36220000	215440000	118160000	1.23273e+08	60047000	117330000	33184000	70187000	1.75636	0.407659
Os01g0588100 Similar to Hypersensitive-induced response protein.	111		29036000	14347000	21691500	21358000	20763000		21060500	1.02996	0.93941
Os01g0607900 Serine/threonine protein kinase-related domain containing protein.	470		15470000	15724100	15597050	30028000	43634000	38840000	3.75007e+07	0.415914	0.0237595
Os01g0607900 Serine/threonine protein kinase-related domain containing protein.	443	15959000	69787000	30303000	38683000	139130000	95447000		117288500	0.329811	0.0586904
Os01g0633200 Similar to X1 (Fragment).	362					165720000	156040000		160880000	0
Os01g0636400 Alpha/beta hydrolase family protein.	259					15291000	50215000		32753000	0
Os01g0639900 Similar to Carbonic anhydrase, chloroplast precursor (EC 4.2.1.1) (Carbonate dehydratase).	245		26977000	30555000	28766000	26733000	13154000		19943500	1.44237	0.335794
Os01g0639900 Similar to Carbonic anhydrase, chloroplast precursor (EC 4.2.1.1) (Carbonate dehydratase).	228		58441000	17991000	38216000	21463000	66184000		43823500	0.872044	0.869612
Os01g0653800 WD40 repeat-like domain containing protein.	825		26701000	30808000	28754500	32477000	34275000		33376000	0.861532	0.175368
Os01g0655800 Similar to ACS-like protein.	113		14052000	33759000	23905500	20254000	16283000		18268500	1.30856	0.631374
Os01g0658400 Ubiquitin-conjugating enzyme OsUBC5a.	90		329200000	173270000	251235000	255740000	325570000	387070000	3.22793e+08	0.778315	0.415869
Os01g0659200 Similar to Vacuolar ATP synthase subunit E (EC 3.6.3.14) (V-ATPase E subunit) (Vacuolar proton pump E subunit).	8		422160000	367480000	394820000	283020000	267570000	104890000	2.18493e+08	1.80701	0.104017
Os01g0659200 Similar to Vacuolar ATP synthase subunit E (EC 3.6.3.14) (V-ATPase E subunit) (Vacuolar proton pump E subunit).	98		104710000	126820000	115765000	86550000	107240000		96895000	1.19475	0.338827
Os01g0659200 Similar to Vacuolar ATP synthase subunit E (EC 3.6.3.14) (V-ATPase E subunit) (Vacuolar proton pump E subunit).	93					11105000	16612000		13858500	0
Os01g0663800 Protein of unknown function DUF1296 family protein.	73		87930000	100070000	94000000	97413000	57279000		77346000	1.21532	0.510264
Os01g0672400 Drought induced 19 family protein.	14					11345000	10244000		10794500	0
Os01g0673600 Similar to Ubiquitin-conjugating enzyme E2.	84	5475500000	5921900000	4492700000	5296700000	2260900000	3169700000	1279500000	2236700000	2.36809	0.0113796
Os01g0673600 Similar to Ubiquitin-conjugating enzyme E2.	132		64956000	53118000	59037000	49399000	36092000		42745500	1.38113	0.208834
Os01g0673600 Similar to Ubiquitin-conjugating enzyme E2.	96	4956600000	7088400000	4056900000	5367300000	2327700000	2079000000	8682800000	4.36317e+09	1.23014	0.690002
Os01g0673600 Similar to Ubiquitin-conjugating enzyme E2.	76	1060300000	1615500000	925660000	1.20049e+09	1550700000	1319600000	348930000	1.07308e+09	1.11873	0.778972
Os01g0673600 Similar to Ubiquitin-conjugating enzyme E2.	94	3801800000	14919000000	5238400000	7986400000	10181000000	11449000000	1195100000	7.60837e+09	1.04969	0.940443
Os01g0694900 Epsin-like, N-terminal domain containing protein.	168		110030000	9192900	59611450	72863000	101020000		86941500	0.68565	0.653672
Os01g0697100 UDP-glucuronosyl/UDP-glucosyltransferase family protein.	351		11146000	3140900	7143450					inf
Os01g0697100 UDP-glucuronosyl/UDP-glucosyltransferase family protein.	337	190970000	325820000	93938000	203576000	156860000	41334000		99097000	2.05431	0.359869
Os01g0718300 Receptor serine/threonine kinase, Organ development through controlling cell division and elongation	1081		40834000	37092000	38963000	19481000	18299000		18890000	2.06263	0.00942013
Os01g0723200 Similar to 40S ribosomal protein S19-like.	89	40339000	38751000	60672000	4.65873e+07	56501000	75189000		65845000	0.70753	0.191693
Os01g0731000 Similar to ubiquitin domain containing 1.	52	58352000	43488000		50920000	18707000	13970000		16338500	3.11657	0.0472978
Os01g0734466 Similar to NAD(P)H oxidase (Fragment).	464		30001000	24673000	27337000					inf
Os01g0738800 Conserved hypothetical protein.	12		20262000	15071000	17666500					inf
Os01g0738800 Conserved hypothetical protein.	27		12938000	2668000	7803000					inf
Os01g0750300 Similar to Cellulose synthase (Fragment).	165		18774000	14966000	16870000					inf
Os01g0754100 Nucleic acid-binding, OB-fold domain containing protein.	9		47087000	33521000	40304000	39861000	15825000		27843000	1.44755	0.461847
Os01g0757600 Similar to Myosin heavy chain-like protein (Fragment).	203		737820000	18437000	378128500	39608000	36820000		38214000	9.89503	0.444404
Os01g0760600 Aspartate aminotransferase, cytoplasmic (EC 2.6.1.1) (Transaminase A).	135		26598000	25306000	25952000					inf
Os01g0760600 Aspartate aminotransferase, cytoplasmic (EC 2.6.1.1) (Transaminase A).	460		18337000	26793000	22565000	18552000	29559000		24055500	0.938039	0.849858
Os01g0764000 Similar to Glutathione S-transferase I (EC 2.5.1.18) (GST-I) (GST-29) (GST class- phi).	139		74360000	17892000	46126000	41566000	86552000		64059000	0.720055	0.668576
Os01g0769700 Similar to Resistance protein candidate (Fragment).	766		146100000	67449000	106774500	154190000	216080000		185135000	0.576739	0.257856
Os01g0810300 Similar to Calmodulin-like protein.	31		11617000	8475500	10046250					inf
Os01g0810300 Similar to Calmodulin-like protein.	179	15411000	120330000	126700000	8.74803e+07	64584000	55222000		59903000	1.46037	0.596461
Os01g0810300 Similar to Calmodulin-like protein.	168		30531000	15395000	22963000	38269000	31557000		34913000	0.657721	0.285694
Os01g0815800 Similar to 60S ribosomal protein L24-A (L30A) (RP29) (YL21).	96		15797000	12315000	14056000					inf
Os01g0815800 Similar to 60S ribosomal protein L24-A (L30A) (RP29) (YL21).	95					16255000	23795000		20025000	0
Os01g0817700 Similar to 2,3-bisphosphoglycerate-independent phosphoglycerate mutase (EC 5.4.2.1) (Phosphoglyceromutase) (BPG-independent PGAM) (PGAM-I).	418		166000000	126010000	146005000					inf
Os01g0817700 Similar to 2,3-bisphosphoglycerate-independent phosphoglycerate mutase (EC 5.4.2.1) (Phosphoglyceromutase) (BPG-independent PGAM) (PGAM-I).	483	74008000	78144000	72366000	7.48393e+07	76818000	73479000		75148500	0.995886	0.910965
Os01g0817700 Similar to 2,3-bisphosphoglycerate-independent phosphoglycerate mutase (EC 5.4.2.1) (Phosphoglyceromutase) (BPG-independent PGAM) (PGAM-I).	125		13455000	6182900	9818950	8961400	16872000		12916700	0.760175	0.622469
Os01g0819400 Similar to Ubiquitin carrier protein.	100	2662400000	3261500000	1229700000	2.38453e+09	2318100000	2460600000	1840400000	2.20637e+09	1.08075	0.791763
Os01g0835900 Similar to Histone H4.	60		19481000	15685000	17583000	12388000	14803000		13595500	1.2933	0.218304
Os01g0835900 Similar to Histone H4.	32		57642000	45924000	51783000	51727000	35415000		43571000	1.18847	0.49943
Os01g0835900 Similar to Histone H4.	13		23725000	3712500	13718750	77458000	118360000	1398100	65738700	0.208686	0.330162
Os01g0835900 Similar to Histone H4.	9		23725000	3712500	13718750	77458000	125460000	1398100	6.81054e+07	0.201434	0.332878
Os01g0835900 Similar to Histone H4.	17		23725000	3712500	13718750	77458000	125460000	1398100	6.81054e+07	0.201434	0.332878
Os01g0840100 Heat shock protein Hsp70 family protein.	602		20177000	12665000	16421000					inf
Os01g0840100 Heat shock protein Hsp70 family protein.	362		49796000	51927000	50861500					inf
Os01g0840100 Heat shock protein Hsp70 family protein.	505		446760000	192770000	319765000	108610000	113000000		110805000	2.88584	0.24167
Os01g0840100 Heat shock protein Hsp70 family protein.	517		234050000	188600000	211325000	81454000	79490000		80472000	2.62607	0.0289129
Os01g0840100 Heat shock protein Hsp70 family protein.	562		345480000	356020000	350750000	209530000	182780000		196155000	1.78813	0.00853658
Os01g0840100 Heat shock protein Hsp70 family protein.	522	66131000	107770000	59651000	7.78507e+07	53155000	58088000		55621500	1.39965	0.338119
Os01g0840100 Heat shock protein Hsp70 family protein.	529	131950000	320230000	327860000	2.60013e+08	200670000	282300000	97477000	1.93482e+08	1.34386	0.469965
Os01g0840100 Heat shock protein Hsp70 family protein.	512	1471400000	3065800000	3294800000	2.61067e+09	2485900000	1835200000		2160550000	1.20833	0.603921
Os01g0851700 Similar to Cytosolic starch phosphorylase (Fragment).	439	31881000	92450000	37326000	5.38857e+07	71332000	90763000		81047500	0.664865	0.373004
Os01g0857000 Double-stranded RNA-binding-like domain containing protein.	371		31551000	20626000	26088500	51755000	35009000		43382000	0.601367	0.225803
Os01g0857700 Similar to G10.	42		10089000	13921000	12005000	28721000	15440000		22080500	0.543692	0.282242
Os01g0857700 Similar to G10.	129					20720000	25104000		22912000	0
Os01g0860300 Similar to Ribosomal protein L1.	151		639000000	13156000	326078000	623480000	398710000		511095000	0.637999	0.63385
Os01g0860300 Similar to Ribosomal protein L1.	3					17531000	13495000		15513000	0
Os01g0861700 Hypothetical conserved gene.	131		34136000	58005000	46070500	31189000	43194000		37191500	1.23874	0.574657
Os01g0866100 Similar to Actin 4.	62	119120000	211100000	253420000	1.94547e+08	268970000	398340000		333655000	0.583077	0.142272
Os01g0866100 Similar to Actin 4.	51		84439000	25752000	55095500	122720000	222270000		172495000	0.319403	0.179242
Os01g0874700 GOLD domain containing protein.	579		84609000	55360000	69984500	59261000	52073000		55667000	1.2572	0.44209
Os01g0881300 MtN3 and saliva related transmembrane protein family protein.	236		26331000	55868000	41099500	6410200	19149000		12779600	3.21602	0.220335
Os01g0881300 MtN3 and saliva related transmembrane protein family protein.	250	30041000	32545000	31489000	3.13583e+07	25010000	17484000		21247000	1.47589	0.0418648
Os01g0887700 Zinc finger, RING/FYVE/PHD-type domain containing protein.	173					899250	2067900		1483575	0
Os01g0889900 Serine/threonine protein kinase-related domain containing protein.	527		12795000	15530000	14162500					inf
Os01g0889900 Serine/threonine protein kinase-related domain containing protein.	538		8511600	17513000	13012300	8839900	10662000		9750950	1.33446	0.55121
Os01g0894700 Trigger factor, ribosome-binding, bacterial domain containing protein.	104	577450000	248210000	531710000	4.52457e+08	238270000	297480000		267875000	1.68906	0.264286
Os01g0897600 Glycoside hydrolase, family 1 protein.	472		21744000	26074000	23909000					inf
Os01g0897600 Glycoside hydrolase, family 1 protein.	479		71602000	16998000	44300000	5754200	3904700		4829450	9.17289	0.285352
Os01g0904400 Similar to Chromosome assembly protein homolog.	691		10204000	16794000	13499000					inf
Os01g0905800 Aldolase C-1.	306	37142000	143560000	100750000	9.38173e+07	72461000	54760000		63610500	1.47487	0.509428
Os01g0905800 Aldolase C-1.	7		41467000	36434000	38950500	27675000	29398000		28536500	1.36494	0.0594757
Os01g0905800 Aldolase C-1.	132		370740000	409710000	390225000	281830000	314400000		298115000	1.30897	0.068311
Os01g0905800 Aldolase C-1.	128	80061000	114110000	87651000	9.39407e+07	78130000	81025000		79577500	1.18049	0.361308
Os01g0905800 Aldolase C-1.	237	409220000	460320000	369890000	4.13143e+08	339240000	364870000		352055000	1.17352	0.180343
Os01g0905800 Aldolase C-1.	236	409220000	460320000	369890000	4.13143e+08	339240000	377320000		358280000	1.15313	0.231366
Os01g0905800 Aldolase C-1.	38	41211000	82731000	151660000	9.18673e+07	122870000	65116000		93993000	0.977385	0.966643
Os01g0905800 Aldolase C-1.	103	14605000	18534000	9481300	1.42068e+07	13701000	15757000		14729000	0.964544	0.889895
Os01g0918300 Ubiquitin-like protein SMT3.	45	775120000	1308000000	1224500000	1102540000	697470000	891370000	244690000	6.11177e+08	1.80396	0.124253
Os01g0918300 Ubiquitin-like protein SMT3.	10		12011000	47349000	29680000	65239000	177180000		121209500	0.244865	0.259239
Os01g0921600 Similar to Mitochondrial import receptor subunit TOM20 (Translocase of outer membrane 20 kDa subunit).	106		47320000	42480000	44900000	52018000	55958000		53988000	0.831666	0.100446
Os01g0921600 Similar to Mitochondrial import receptor subunit TOM20 (Translocase of outer membrane 20 kDa subunit).	113					6188400	7254600		6721500	0
Os01g0925800 Similar to Ubiquitin conjugating enzyme.	191	201680000	351650000	202580000	251970000	259230000	276980000	79480000	205230000	1.22774	0.592179
Os01g0925800 Similar to Ubiquitin conjugating enzyme.	94	843470000	1049800000	312490000	7.35253e+08	918950000	829750000	559510000	7.69403e+08	0.955615	0.895778
Os01g0925800 Similar to Ubiquitin conjugating enzyme.	9		157940000	119820000	138880000	177570000	124550000		151060000	0.91937	0.744945
Os01g0957100 Protein kinase, core domain containing protein.	632					18842000	13136000		15989000	0
Os01g0962600 Similar to 40S ribosomal protein S10-1.	96		47445000	65309000	56377000	16151000	33052000		24601500	2.29161	0.122768
Os01g0962600 Similar to 40S ribosomal protein S10-1.	145	6200300000	6301200000	3904100000	5.46853e+09	4306200000	7025100000	6797200000	6.04283e+09	0.904962	0.649485
Os01g0964133 Similar to Actin.	328		225350000	126520000	175935000	98227000	145190000	54470000	9.92957e+07	1.77183	0.222869
Os01g0964133 Similar to Actin.	330	165150000	235090000	282070000	2.27437e+08	147760000	188390000		168075000	1.35319	0.290694
Os01g0964133 Similar to Actin.	193		7332400	9909000	8620700	8560800	10873000		9716900	0.887186	0.591306
Os01g0964133 Similar to Actin.	115	56523000	86483000	72344000	7.17833e+07	101650000	104230000		102940000	0.697332	0.0690643
Os01g0971500 Similar to Cytochrome b5.	34		53884000	41768000	47826000	84152000	80270000		82211000	0.581747	0.0325638
Os01g0973500 Similar to Protein kinase APK1A, chloroplast precursor (EC 2.7.1.-).	240	23202000	24310000	24131000	23881000	13790000	10999000		12394500	1.92674	0.0020323
Os02g0103700 Similar to 60S ribosomal protein L9 (Gibberellin-regulated protein GA).	126	48481000	108610000	72295000	76462000	71046000	75290000	27668000	5.80013e+07	1.31828	0.470332
Os02g0103700 Similar to 60S ribosomal protein L9 (Gibberellin-regulated protein GA).	87	228200000	224380000	204670000	2.19083e+08	167820000	174180000	266260000	2.02753e+08	1.08054	0.643046
Os02g0103700 Similar to 60S ribosomal protein L9 (Gibberellin-regulated protein GA).	165	131150000	306160000	505220000	3.14177e+08	330140000	446180000		388160000	0.8094	0.647353
Os02g0105500 IQ calmodulin-binding region domain containing protein.	385	98248000	13033000		55640500		23748000	30222000	26985000	2.0619	0.571537
Os02g0105500 IQ calmodulin-binding region domain containing protein.	124		16247000	19587000	17917000	19525000	13835000		16680000	1.07416	0.743712
Os02g0109800 Tetratricopeptide-like helical domain containing protein.	560		12185000	9121500	10653250	17097000	21665000		19381000	0.549675	0.0865848
Os02g0114700 Similar to Phosphorylation regulatory protein HP-10.	121		13141000	18972000	16056500					inf
Os02g0114700 Similar to Phosphorylation regulatory protein HP-10.	122		13141000	18972000	16056500					inf
Os02g0120800 Similar to Small GTP-binding protein (Fragment).	98		40645000	65738000	53191500	54083000	59903000		56993000	0.933299	0.795694
Os02g0121100 Zinc finger, CCHC-type domain containing protein.	40		51722000	44068000	47895000	87114000	104780000		95947000	0.499182	0.0378684
Os02g0121300 Cyclophilin, Peptidyl-prolyl cis-trans isomerase, Auxin signal transduction, Lateral root initiation, Stress tolerance	27		40216000	28072000	34144000	35951000	32421000		34186000	0.998771	0.995303
Os02g0121300 Cyclophilin, Peptidyl-prolyl cis-trans isomerase, Auxin signal transduction, Lateral root initiation, Stress tolerance	161		323680000	134350000	229015000	205520000	344440000	225280000	2.58413e+08	0.886235	0.765623
Os02g0121300 Cyclophilin, Peptidyl-prolyl cis-trans isomerase, Auxin signal transduction, Lateral root initiation, Stress tolerance	147	170660000	341770000	185490000	232640000	271360000	314960000		293160000	0.79356	0.465129
Os02g0121300 Cyclophilin, Peptidyl-prolyl cis-trans isomerase, Auxin signal transduction, Lateral root initiation, Stress tolerance	89	11672000	59184000	38521000	36459000	29475000	87585000	21027000	46029000	0.792088	0.721728
Os02g0121300 Cyclophilin, Peptidyl-prolyl cis-trans isomerase, Auxin signal transduction, Lateral root initiation, Stress tolerance	44		681690000	318990000	500340000	642330000	709550000		675940000	0.740214	0.441541
Os02g0121300 Cyclophilin, Peptidyl-prolyl cis-trans isomerase, Auxin signal transduction, Lateral root initiation, Stress tolerance	48	200710000	991370000	698600000	6.30227e+08	1122500000	1064000000		1093250000	0.576471	0.218943
Os02g0121300 Cyclophilin, Peptidyl-prolyl cis-trans isomerase, Auxin signal transduction, Lateral root initiation, Stress tolerance	151		365720000	218935000	292327500	1609100000	1360900000		1485000000	0.196854	0.0143008
Os02g0133800 Proteasome subunit alpha type 1 (EC 3.4.25.1) (20S proteasome alpha subunit F) (20S proteasome subunit alpha-6) (Proteasome component C2).	189		30292000	8056100	19174050	15542000	15862000	15816000	15740000	1.21817	0.706464
Os02g0133800 Proteasome subunit alpha type 1 (EC 3.4.25.1) (20S proteasome alpha subunit F) (20S proteasome subunit alpha-6) (Proteasome component C2).	169		71389000	83826000	77607500	88320000	86604000		87462000	0.887328	0.257027
Os02g0139700 Similar to Cycloartenol synthase.	287	15337000	60727000	37192000	37752000	31796000	40104000		35950000	1.05013	0.923175
Os02g0146600 Similar to Eukaryotic initiation factor 4A (eIF4A) (eIF-4A).	14		23010000	20830000	21920000	22561000	27288000		24924500	0.879456	0.367656
Os02g0146700 Similar to PSMD2 subunit (Fragment).	355		9470200	7198700	8334450	40612000	29369000		34990500	0.238192	0.0433054
Os02g0164800 Zinc finger, C2H2-type domain containing protein.	65					15134000	15021000		15077500	0
Os02g0169300 Similar to Phosphoglycerate kinase, cytosolic (EC 2.7.2.3).	206		56659000	56141000	56400000	36303000	35988000		36145500	1.56036	0.000223906
Os02g0169300 Similar to Phosphoglycerate kinase, cytosolic (EC 2.7.2.3).	136		41745000	25349000	33547000	31715000	13222000		22468500	1.49307	0.46459
Os02g0169300 Similar to Phosphoglycerate kinase, cytosolic (EC 2.7.2.3).	69		96273000	38364000	67318500	107390000	60406000		83898000	0.802385	0.700056
Os02g0169300 Similar to Phosphoglycerate kinase, cytosolic (EC 2.7.2.3).	342	51749000	82848000	71101000	68566000	70878000	112170000		91524000	0.749159	0.320511
Os02g0171100 Similar to Glyceraldehyde-3-phosphate dehydrogenase (EC 1.2.1.12) (GAPDH).	267	39572000	11164000	3888600	18208200					inf
Os02g0174200 ATMRK serine/threonine protein kinase-like domain containing protein.	293		19761000	19255000	19508000	25731000	28806000		27268500	0.715404	0.038029
Os02g0175400 Similar to Vacuolar H()-ATPase subunit A (Fragment).	460	403890000	946300000	879370000	7.43187e+08	609540000	749240000	239660000	5.32813e+08	1.39483	0.409538
Os02g0175400 Similar to Vacuolar H()-ATPase subunit A (Fragment).	113	20943000	20553000	48272000	2.99227e+07	50476000	52938000		51707000	0.578697	0.164085
Os02g0175600 Similar to 60S ribosomal protein L27a (Fragment).	127		35612000	36605000	36108500	34719000	27938000		31328500	1.15258	0.29776
Os02g0177600 Similar to 4-coumarate--CoA ligase 1 (EC 6.2.1.12) (4CL 1) (4-coumaroyl-CoA synthase 1) (Clone 4CL14) (Fragment).	296		20431000	12875000	16653000					inf
Os02g0177600 Similar to 4-coumarate--CoA ligase 1 (EC 6.2.1.12) (4CL 1) (4-coumaroyl-CoA synthase 1) (Clone 4CL14) (Fragment).	320		44803000	51758000	48280500					inf
Os02g0177600 Similar to 4-coumarate--CoA ligase 1 (EC 6.2.1.12) (4CL 1) (4-coumaroyl-CoA synthase 1) (Clone 4CL14) (Fragment).	376		20984000	17028000	19006000					inf
Os02g0177600 Similar to 4-coumarate--CoA ligase 1 (EC 6.2.1.12) (4CL 1) (4-coumaroyl-CoA synthase 1) (Clone 4CL14) (Fragment).	532		17489000	16437000	16963000					inf
Os02g0177600 Similar to 4-coumarate--CoA ligase 1 (EC 6.2.1.12) (4CL 1) (4-coumaroyl-CoA synthase 1) (Clone 4CL14) (Fragment).	449		114220000	61439000	87829500	38753000	19136000		28944500	3.03441	0.171601
Os02g0177600 Similar to 4-coumarate--CoA ligase 1 (EC 6.2.1.12) (4CL 1) (4-coumaroyl-CoA synthase 1) (Clone 4CL14) (Fragment).	508		61034000	23095000	42064500	15316000	15492000		15404000	2.73075	0.295101
Os02g0177600 Similar to 4-coumarate--CoA ligase 1 (EC 6.2.1.12) (4CL 1) (4-coumaroyl-CoA synthase 1) (Clone 4CL14) (Fragment).	403		63789000	40693000	52241000	40914000	56207000		48560500	1.07579	0.815327
Os02g0179300 Similar to RAD23 protein, isoform II.	276		58100000	29238000	43669000	76694000	54023000		65358500	0.668146	0.358717
Os02g0179300 Similar to RAD23 protein, isoform II.	28					12000000	13849000		12924500	0
Os02g0180000 Similar to Protein phosphatase type-2C.	211		108610000	13952000	61281000	40742000	51730000		46236000	1.3254	0.782089
Os02g0181900 Similar to ClpB.	529		130740000	80226000	105483000	139220000	189760000		164490000	0.641273	0.240423
Os02g0186500 Similar to Protein kinase-like protein.	190		40933000	55647000	48290000	31857000	37718000		34787500	1.38814	0.230304
Os02g0187800 Cinnamyl alcohol dehydrogenase (EC 1.1.1.195).	116	63165000	372310000	635490000	3.56988e+08	40998000	35745000		38371500	9.30348	0.232481
Os02g0187800 Cinnamyl alcohol dehydrogenase (EC 1.1.1.195).	107		579670000	171360000	375515000	137730000	76694000		107212000	3.50255	0.323312
Os02g0187800 Cinnamyl alcohol dehydrogenase (EC 1.1.1.195).	62	557010000	668970000	918190000	7.14723e+08	347070000	241240000		294155000	2.42975	0.0607996
Os02g0196800 Similar to Fumarylacetoacetase (Fragment).	100		27453000	18382000	22917500	21214000	15046000		18130000	1.26407	0.474769
Os02g0198600 Similar to DNA-damage inducible protein DDI1-like.	332		80875000	67038000	73956500	100320000	139640000		119980000	0.616407	0.157893
Os02g0198600 Similar to DNA-damage inducible protein DDI1-like.	175					32369000	31624000		31996500	0
Os02g0199900 Similar to 26S proteasome regulatory complex subunit p42D.	204		23099000	12698000	17898500	10307000	16343000		13325000	1.34323	0.52632
Os02g0202500 Similar to nucleic acid binding.	44		71068000	52748000	61908000	38394000	49794000		44094000	1.404	0.240498
Os02g0202500 Similar to nucleic acid binding.	13		17145000	19097000	18121000	19848000	17776000		18812000	0.963268	0.675312
Os02g0205300 Similar to TAT-binding protein homolog (Fragment).	118		172370000	57202000	114786000	50737000	70327000		60532000	1.89629	0.451033
Os02g0205300 Similar to TAT-binding protein homolog (Fragment).	24	64198000	61610000	66438000	64082000	69871000	80877000		75374000	0.850187	0.0861198
Os02g0220500 Elongation factor 1-gamma (EF-1-gamma) (eEF-1B gamma).	279	30568000	76531000	74915000	6.06713e+07	43672000	72401000		58036500	1.0454	0.913003
Os02g0244600 Nucleotide-binding, alpha-beta plait domain containing protein.	257		69412000	36110000	52761000	31928000	25717000		28822500	1.83055	0.293124
Os02g0244600 Nucleotide-binding, alpha-beta plait domain containing protein.	297		41972000	26087000	34029500	19479000	21705000		20592000	1.65256	0.235828
Os02g0244700 Similar to Phosphoenolpyruvate carboxylase 1 (EC 4.1.1.31) (PEPCase 1) (CP21).	632	643160000	3237200000	1393500000	1.75795e+09	2178300000	1010200000	86100000	1.09153e+09	1.61054	0.53381
Os02g0244700 Similar to Phosphoenolpyruvate carboxylase 1 (EC 4.1.1.31) (PEPCase 1) (CP21).	165	52985000	124310000	79347000	8.55473e+07	79124000	90070000		84597000	1.01123	0.974313
Os02g0244700 Similar to Phosphoenolpyruvate carboxylase 1 (EC 4.1.1.31) (PEPCase 1) (CP21).	732	26323000	93871000	66940000	62378000	78464000	66072000		72268000	0.863148	0.726652
Os02g0244700 Similar to Phosphoenolpyruvate carboxylase 1 (EC 4.1.1.31) (PEPCase 1) (CP21).	7					27715000	39950000		33832500	0
Os02g0265400 Similar to Vacuolar protein sorting 29 (Vesicle protein sorting 29) (hVPS29) (PEP11). Splice isoform 2.	31		26879000	26131000	26505000	27499000	27315000		27407000	0.967089	0.143969
Os02g0274900 Similar to metabolite transport protein csbC.	250		58767000	41118000	49942500	29123000	30895000		30009000	1.66425	0.153609
Os02g0283800 Similar to SERK1 (Fragment).	270	31475000	148040000	134010000	1.04508e+08	97872000	80598000		89235000	1.17116	0.770592
Os02g0283800 Similar to SERK1 (Fragment).	463		14723000	9592400	12157700	11444000	16207000		13825500	0.879368	0.680719
Os02g0285300 DREPP plasma membrane polypeptide family protein.	111		20776000	12459000	16617500					inf
Os02g0285300 DREPP plasma membrane polypeptide family protein.	142		61007000	33852000	47429500					inf
Os02g0285300 DREPP plasma membrane polypeptide family protein.	140	247360000	80051000	79227000	135546000	47466000	62521000		54993500	2.46476	0.346976
Os02g0285300 DREPP plasma membrane polypeptide family protein.	89		19589000	13138000	16363500	8196400	14271000		11233700	1.45664	0.366512
Os02g0285300 DREPP plasma membrane polypeptide family protein.	32	137010000	707840000	311050000	385300000	351890000	426260000	71285000	283145000	1.36079	0.63728
Os02g0285300 DREPP plasma membrane polypeptide family protein.	154	68745000	27490000	61583000	52606000	45134000	37382000		41258000	1.27505	0.545151
Os02g0285300 DREPP plasma membrane polypeptide family protein.	24		23385000	28331000	25858000	21313000	26617000		23965000	1.07899	0.6537
Os02g0285300 DREPP plasma membrane polypeptide family protein.	96		43372000	27020000	35196000	22671000	46224000		34447500	1.02173	0.963107
Os02g0285300 DREPP plasma membrane polypeptide family protein.	153	68745000	26965000	61583000	52431000	77515000	37382000		57448500	0.912661	0.837034
Os02g0285300 DREPP plasma membrane polypeptide family protein.	55		40843000	16791000	28817000	40256000	37665000		38960500	0.739647	0.489946
Os02g0285300 DREPP plasma membrane polypeptide family protein.	38		15346000	14114000	14730000	43930000	40340000		42135000	0.349591	0.00476114
Os02g0287000 Ribosomal protein S3Ae domain containing protein.	198		8983400	25524000	17253700	10380000	9875800		10127900	1.70358	0.479882
Os02g0301100 RAG1-activating protein 1 homologue domain containing protein.	227		97392000	25403000	61397500	115420000	127310000		121365000	0.505891	0.241949
Os02g0301100 RAG1-activating protein 1 homologue domain containing protein.	225		70978000	10115000	40546500	89284000	98294000		93789000	0.432316	0.225641
Os02g0312600 Rac-like GTP-binding protein 7.	167		64826000	24186000	44506000	80853000	83046000		81949500	0.543091	0.20713
Os02g0329800 Glycosyltransferase AER61, uncharacterized domain containing protein.	34		176260000	151700000	163980000	206990000	191270000		199130000	0.823482	0.137453
Os02g0461900 Similar to Actin associated protein.	172					15473000	38708000		27090500	0
Os02g0478600 Similar to 40S ribosomal protein S15A.	19		32936000	43073000	38004500	20790000	23930000		22360000	1.69966	0.0983552
Os02g0489400 Similar to 40S ribosomal protein S8.	201		14705000	5213000	9959000					inf
Os02g0503400 Similar to 60S ribosomal protein L35.	25		9394600	7341800	8368200					inf
Os02g0503400 Similar to 60S ribosomal protein L35.	64					10938000	11411000		11174500	0
Os02g0504500 PUG domain containing protein.	63		69461000	56906000	63183500	63075000	75160000		69117500	0.914146	0.566121
Os02g0519900 Similar to Elongation factor EF-2 (Fragment).	618		59713000	30723000	45218000	98413000	80179000		89296000	0.506383	0.123564
Os02g0519900 Similar to Elongation factor EF-2 (Fragment).	571		14752000	15991000	15371500	27056000	33803000		30429500	0.505151	0.048166
Os02g0519900 Similar to Elongation factor EF-2 (Fragment).	830	7376600	68680000	53915000	4.33239e+07	83938000	92999000		88468500	0.48971	0.157571
Os02g0519900 Similar to Elongation factor EF-2 (Fragment).	827					3346300	3616300		3481300	0
Os02g0525900 Similar to Acetyl-coenzyme A synthetase 2 (EC 6.2.1.1) (Acetate--CoA ligase 2) (Acyl-activating enzyme 2).	16		16919000	34676000	25797500	23471000	25472000		24471500	1.05419	0.895631
Os02g0530100 Copper chaperone homolog CCH.	50	19214000	58915000	12110000	3.00797e+07	27870000	25937000		26903500	1.11806	0.876681
Os02g0530100 Copper chaperone homolog CCH.	46		22459000	16775000	19617000	23565000	27055000		25310000	0.775069	0.229932
Os02g0541325 Similar to Serine decarboxylase.	287	40630000	81210000	57527000	59789000	68226000	67353000		67789500	0.88198	0.635017
Os02g0549600 Similar to 40S ribosomal protein S10-1.	92	18769000	11842000	7143000	1.25847e+07					inf
Os02g0549600 Similar to 40S ribosomal protein S10-1.	93	240420000	497790000	34538000	2.57583e+08	444620000	146960000	119970000	2.37183e+08	1.08601	0.910079
Os02g0549600 Similar to 40S ribosomal protein S10-1.	31		33350000	12755000	23052500	46840000	65111000		55975500	0.411832	0.139225
Os02g0557100 AIG1 domain containing protein.	271		5264100	3305400	4284750	4745400	3847000		4296200	0.997335	0.992486
Os02g0573500 Similar to Monosaccharide transporter 1.	263	24133000	132650000	99768000	85517000	14354000	26158000		20256000	4.22181	0.215609
Os02g0580300 Similar to 14-3-3 protein 6.	76	24019000	85545000	66127000	5.85637e+07	85779000	113620000		99699500	0.587402	0.206932
Os02g0586400 Similar to Small GTP-binding protein.	162		17114000	12832000	14973000	15733000	13329000		14531000	1.03042	0.873728
Os02g0590800 Similar to Serine/threonine-protein kinase Nek6.	500					11518000	8604000		10061000	0
Os02g0591700 Similar to Candida glabrata strain CBS138 chromosome L complete sequence.	167		40894000	25147000	33020500	37353000	32078000		34715500	0.951175	0.857139
Os02g0601300 Similar to Glyceraldehyde-3-phosphate dehydrogenase, cytosolic 3 (EC 1.2.1.12).	196	39572000	11164000	3888600	18208200					inf
Os02g0601300 Similar to Glyceraldehyde-3-phosphate dehydrogenase, cytosolic 3 (EC 1.2.1.12).	261		40259000	72070000	56164500	53963000	5122100		29542550	1.90114	0.457419
Os02g0601300 Similar to Glyceraldehyde-3-phosphate dehydrogenase, cytosolic 3 (EC 1.2.1.12).	128		93417000	49103000	71260000	56897000	70230000		63563500	1.12108	0.771042
Os02g0601300 Similar to Glyceraldehyde-3-phosphate dehydrogenase, cytosolic 3 (EC 1.2.1.12).	253		172100000	96527000	134313500	167310000	131050000		149180000	0.900345	0.756713
Os02g0601300 Similar to Glyceraldehyde-3-phosphate dehydrogenase, cytosolic 3 (EC 1.2.1.12).	271	36258000	155340000	155750000	1.15783e+08	156350000	286020000		221185000	0.523465	0.231777
Os02g0601300 Similar to Glyceraldehyde-3-phosphate dehydrogenase, cytosolic 3 (EC 1.2.1.12).	140					2286400	5485300		3885850	0
Os02g0612300 Similar to Nuclear cap binding protein subunit 2 (20 kDa nuclear cap binding protein) (NCBP 20 kDa subunit) (CBP20).	145					13011000	13040000		13025500	0
Os02g0622300 Ribosomal protein L14 family protein.	91		12125000	25637000	18881000	80302000	78868000		79585000	0.237243	0.0122954
Os02g0625500 Similar to Adenosine kinase-like protein (Fragment).	278		75049000	59449000	67249000	7154700	35597000		21375850	3.14603	0.105586
Os02g0625500 Similar to Adenosine kinase-like protein (Fragment).	372		14471000	12145000	13308000	23516000	32639000		28077500	0.473974	0.0883334
Os02g0626100 Similar to Phenylalanine ammonia-lyase.	579		41159000	39608000	40383500					inf
Os02g0626100 Similar to Phenylalanine ammonia-lyase.	322	247990000	730160000	61112000	3.46421e+08	63185000	20747000		41966000	8.25479	0.322703
Os02g0626100 Similar to Phenylalanine ammonia-lyase.	332	1924400000	3612400000	2109800000	2.54887e+09	656210000	286420000	88627000	3.43752e+08	7.41483	0.0169664
Os02g0626100 Similar to Phenylalanine ammonia-lyase.	664		443470000	262310000	352890000	81319000	16783000		49051000	7.19435	0.0872456
Os02g0626100 Similar to Phenylalanine ammonia-lyase.	323	221120000	914200000	378200000	5.04507e+08	127640000	28335000	88627000	81534000	6.18768	0.116491
Os02g0626100 Similar to Phenylalanine ammonia-lyase.	334	387750000	1099100000	906450000	7.97767e+08	212070000	120750000		166410000	4.79398	0.106468
Os02g0626100 Similar to Phenylalanine ammonia-lyase.	296	401900000	540540000	74663000	3.39034e+08	123250000	29997000		76623500	4.42468	0.244326
Os02g0626100 Similar to Phenylalanine ammonia-lyase.	111	3429100000	3618500000	2306100000	3117900000	1141400000	200410000	815420000	7.19077e+08	4.33598	0.00829285
Os02g0626100 Similar to Phenylalanine ammonia-lyase.	662		45634000	142880000	94257000	28730000	16870000		22800000	4.13408	0.282005
Os02g0626100 Similar to Phenylalanine ammonia-lyase.	606	1773500000	3220900000	1297300000	2.09723e+09	848470000	268680000	461740000	5.26297e+08	3.98489	0.0597204
Os02g0626100 Similar to Phenylalanine ammonia-lyase.	524	283950000	274910000	316790000	2.91883e+08	111400000	46875000		79137500	3.68831	0.00529665
Os02g0626100 Similar to Phenylalanine ammonia-lyase.	532		343890000	434370000	389130000	149410000	67326000		108368000	3.59082	0.0442169
Os02g0626100 Similar to Phenylalanine ammonia-lyase.	43	1441200000	3780900000	2317800000	2513300000	1256300000	675230000	241300000	7.24277e+08	3.47008	0.0737521
Os02g0626100 Similar to Phenylalanine ammonia-lyase.	533	3811700000	2873800000	3388300000	3.35793e+09	1887800000	847500000	516130000	1083810000	3.09827	0.0100223
Os02g0626100 Similar to Phenylalanine ammonia-lyase.	551	436020000	1071000000	904830000	803950000	461520000	216570000	102400000	2.60163e+08	3.09017	0.0668681
Os02g0626100 Similar to Phenylalanine ammonia-lyase.	487	113160000	271830000	155380000	1.80123e+08	134310000	2556100		68433050	2.63211	0.249968
Os02g0626100 Similar to Phenylalanine ammonia-lyase.	31	445140000	1142400000	544770000	710770000	398160000	300560000	194700000	2.97807e+08	2.38668	0.141024
Os02g0626100 Similar to Phenylalanine ammonia-lyase.	61	512750000	394820000	528980000	478850000	268100000	186640000	177140000	2.10627e+08	2.27345	0.00634178
Os02g0626100 Similar to Phenylalanine ammonia-lyase.	672	77618000	90286000	143180000	1.03695e+08	45075000	55655000		50365000	2.05886	0.134826
Os02g0626100 Similar to Phenylalanine ammonia-lyase.	380	515270000	1739500000	909550000	1.05477e+09	1072600000	254790000		663695000	1.58924	0.532925
Os02g0626100 Similar to Phenylalanine ammonia-lyase.	520	33684000	111450000	76035000	73723000	88083000	42922000		65502500	1.1255	0.82223
Os02g0626400 Phenylalanine ammonia-lyase (EC 4.3.1.5).	347	79903000	34945000	35207000	5.00183e+07	61539000	32920000		47229500	1.05905	0.907325
Os02g0626400 Phenylalanine ammonia-lyase (EC 4.3.1.5).	374		23945000	18396000	21170500	60893000	29891000		45392000	0.466393	0.263862
Os02g0626400 Phenylalanine ammonia-lyase (EC 4.3.1.5).	126		304730000	10560000	157645000	1471200000	442460000		956830000	0.164758	0.273803
Os02g0629200 Similar to HvPIP2	3	15455000	120930000	148600000	94995000	187110000	245730000		216420000	0.438938	0.12186
Os02g0634800 Ubiquitin-conjugating enzyme/RWD-like domain containing protein.	85	534800000	153650000	18598000	2.35683e+08	23340000	203770000	22664000	83258000	2.83075	0.41017
Os02g0634800 Ubiquitin-conjugating enzyme/RWD-like domain containing protein.	95	43915000	64218000	27786000	4.53063e+07	41433000	48928000		45180500	1.00279	0.993341
Os02g0634900 Proteasome subunit alpha type 2 (EC 3.4.25.1) (20S proteasome alpha subunit B) (20S proteasome subunit alpha-2).	165		40915000	41898000	41406500	37107000	60309000		48708000	0.850096	0.593709
Os02g0639700 Region of unknown function DUF1771 domain containing protein.	353		18740000	8691500	13715750	29214000	26735000		27974500	0.490295	0.11034
Os02g0644100 Similar to Heat shock protein STI (Stress inducible protein) (GmSTI).	367		43680000	72406000	58043000	29243000	18816000		24029500	2.41549	0.155936
Os02g0654500 Peptidase C12, ubiquitin carboxyl-terminal hydrolase 1 family protein.	113	50812000	153050000	59045000	8.76357e+07	73997000	86487000		80242000	1.09214	0.873236
Os02g0666500 Similar to Cytochrome P450.	95		24356000	12355000	18355500	45598000	24439000		35018500	0.524166	0.304208
Os02g0678400 NAD(P)-binding domain containing protein.	294		12499000	14878000	13688500					inf
Os02g0689900 TGF-beta receptor, type I/II extracellular region family protein.	303					14206000	16439000		15322500	0
Os02g0690700 Clathrin coat associated protein AP-50 domain containing protein.	231					10376000	6541100		8458550	0
Os02g0697300 ENTH/VHS domain containing protein.	113		12739000	5218500	8978750					inf
Os02g0697300 ENTH/VHS domain containing protein.	117		70856000	39094000	54975000	24314000	57780000		41047000	1.33932	0.607372
Os02g0697300 ENTH/VHS domain containing protein.	17		75476000	149110000	112293000	47266000	136700000		91983000	1.2208	0.759349
Os02g0697300 ENTH/VHS domain containing protein.	303		40875000	27926000	34400500	33054000	23853000		28453500	1.20901	0.532087
Os02g0697300 ENTH/VHS domain containing protein.	173		24636000	19986000	22311000	21805000	19601000		20703000	1.07767	0.595793
Os02g0697300 ENTH/VHS domain containing protein.	25		217000000	86644000	151822000	175230000	172220000		173725000	0.873921	0.768873
Os02g0697300 ENTH/VHS domain containing protein.	39		24536000	28502000	26519000	37475000	29675000		33575000	0.789844	0.248134
Os02g0697300 ENTH/VHS domain containing protein.	8		42132000	49114000	45623000	66948000	144130000		105539000	0.432286	0.262084
Os02g0697300 ENTH/VHS domain containing protein.	26		7506200	4333400	5919800	54087000	76214000		65150500	0.0908635	0.0338111
Os02g0699000 TGF-beta receptor, type I/II extracellular region family protein.	291		9114500	7543200	8328850					inf
Os02g0699600 Similar to 60S ribosomal protein L12.	131	43970000	62526000	58013000	5.48363e+07	37436000	34656000		36046000	1.52129	0.0818796
Os02g0712000 Similar to DegP7 (DegP protease 7)	915	26700000	25048000	15042000	2.22633e+07	27603000	18394000		22998500	0.968034	0.907489
Os02g0712000 Similar to DegP7 (DegP protease 7)	916	26700000	25048000	15042000	2.22633e+07	27603000	18394000		22998500	0.968034	0.907489
Os02g0714200 Similar to Pyrophosphate--fructose 6-phosphate 1-phosphotransferase alpha subunit (EC 2.7.1.90) (PFP) (6-phosphofructokinase, pyrophosphate dependent) (Pyrophosphate-dependent 6-phosphofructose-1-kinase) (PPi-PFK).	71	198820000	509240000	237930000	315330000	160000000	276960000	37512000	1.58157e+08	1.99377	0.259122
Os02g0715400 Conserved hypothetical protein.	86		27402000	21050000	24226000	22808000	38226000		30517000	0.793853	0.529273
Os02g0716500 Similar to Delta-12 fatty acid desaturase (Fragment).	35		52233000	27702000	39967500	11832000	33403000		22617500	1.76711	0.399421
Os02g0717400 Tetratricopeptide-like helical domain containing protein.	633		35548000	20560000	28054000	21838000	21245000		21541500	1.30232	0.476749
Os02g0723300 Hypothetical conserved gene.	69		217420000	86618000	152019000	197700000	155790000		176745000	0.860104	0.753284
Os02g0723300 Hypothetical conserved gene.	84		22576000	2441600	12508800	14751000	16463000		15607000	0.801487	0.788093
Os02g0723300 Hypothetical conserved gene.	95		81497000	5641600	43569300	86075000	83481000		84778000	0.513922	0.390989
Os02g0723300 Hypothetical conserved gene.	89		84460000	5641600	45050800	83362000	110030000		96696000	0.465901	0.340317
Os02g0723300 Hypothetical conserved gene.	98		85550000	5641600	45595800	87651000	111130000		99390500	0.458754	0.32557
Os02g0723300 Hypothetical conserved gene.	76		126650000	27976000	77313000	375890000	317970000		346930000	0.222849	0.0421933
Os02g0735200 Glutamine synthetase shoot isozyme (EC 6.3.1.2) (Glutamate--ammonia ligase) (Clone lambda-GS28).	49		49041000	25296000	37168500	42175000	50153000		46164000	0.80514	0.54719
Os02g0742200 Small GTP-binding protein OsRac3.	169					40374000	36163000		38268500	0
Os02g0750600 Membrane-anchored ubiquitin-fold protein, HCG-1 domain containing protein.	46		11415000	8509500	9962250	9774500	8192100		8983300	1.10897	0.613979
Os02g0760300 Similar to Immunophilin.	31		23244000	15714000	19479000	23505000	24787000		24146000	0.806717	0.346189
Os02g0760300 Similar to Immunophilin.	9		19443000	17407000	18425000	34059000	12814000		23436500	0.786167	0.684844
Os02g0761900 Dimethylmenaquinone methyltransferase family protein.	63		60201000	52190000	56195500	78465000	72542000		75503500	0.744277	0.0605774
Os02g0763200 Similar to Galactoside 2-alpha-L-fucosyltransferase (EC 2.4.1.69) (Xyloglucan alpha-(1,2)-fucosyltransferase) (AtFUT1).	20		17597000	7734700	12665850					inf
Os02g0773200 UspA domain containing protein.	95		18438000	11423000	14930500					inf
Os02g0778400 Similar to UMP/CMP kinase a (EC 2.7.1.48).	67	21883000	124260000	92321000	79488000	25725000	36157000		30941000	2.56902	0.303988
Os02g0785800 Similar to Ribosomal protein L35A.	25					12857000	18611000		15734000	0
Os02g0788400 Similar to Eukaryotic translation initiation factor 3 subunit-like protein.	9	60125000		61585000	60855000	93735000	82906000		88320500	0.689025	0.0373661
Os02g0788400 Similar to Eukaryotic translation initiation factor 3 subunit-like protein.	268		22655000	16731000	19693000	32767000	29562000		31164500	0.631905	0.0764341
Os02g0788400 Similar to Eukaryotic translation initiation factor 3 subunit-like protein.	115		16848000	7473600	12160800	22238000	34228000		28233000	0.43073	0.169077
Os02g0793700 Cytochrome b5 domain containing protein.	93		74645000	79723000	77184000	71200000	77576000		74388000	1.03759	0.563537
Os02g0803700 Similar to 26S protease regulatory subunit 6A homolog (TAT-binding protein homolog 1) (TBP-1).	61	46290000		81708000	63999000					inf
Os02g0803700 Similar to 26S protease regulatory subunit 6A homolog (TAT-binding protein homolog 1) (TBP-1).	45	161330000	286840000	248740000	2.32303e+08	275440000	419240000	180230000	2.91637e+08	0.796551	0.493262
Os02g0803700 Similar to 26S protease regulatory subunit 6A homolog (TAT-binding protein homolog 1) (TBP-1).	134	12282000		8224900	10253450	12778000	25471000		19124500	0.536142	0.314525
Os02g0803700 Similar to 26S protease regulatory subunit 6A homolog (TAT-binding protein homolog 1) (TBP-1).	59		72689000	14204000	43446500	91145000	81561000		86353000	0.503127	0.284608
Os02g0804100 Similar to predicted protein.	54	74660000	46826000	138270000	8.65853e+07	58157000	58816000		58486500	1.48043	0.480088
Os02g0804100 Similar to predicted protein.	53		107130000	31021000	69075500	100440000	104800000		102620000	0.673119	0.47166
Os02g0805200 Proliferating cell nuclear antigen (PCNA) (Cyclin).	168		68700000	51674000	60187000					inf
Os02g0805200 Proliferating cell nuclear antigen (PCNA) (Cyclin).	164	90388000	78685000	62781000	7.72847e+07	122460000	159180000	37803000	106481000	0.725807	0.47216
Os02g0821200 Ribosomal protein L28e domain containing protein.	33	273350000	678590000	332900000	428280000	327230000	388950000		358090000	1.19601	0.698723
Os02g0821200 Ribosomal protein L28e domain containing protein.	29		108410000	116370000	112390000	102020000	87744000		94882000	1.18452	0.165446
Os02g0821200 Ribosomal protein L28e domain containing protein.	62	242550000	411490000	137020000	2.63687e+08	244280000	454550000	31155000	2.43328e+08	1.08367	0.895871
Os02g0821200 Ribosomal protein L28e domain containing protein.	20					19097000	14081000		16589000	0
Os02g0821800 Similar to Fibrillarin-2.	209					19063000	39404000		29233500	0
Os02g0822300 Similar to RNA-binding protein Nova-1.	142		37728000	26692000	32210000	17668000	18087000		17877500	1.80171	0.121886
Os02g0830100 Similar to Oligopeptidase A.	249	18355000	18830000	32165000	2.31167e+07	91333000	90126000		90729500	0.254787	0.00139828
Os03g0101300 Similar to Hexose transporter.	254	44074000	116100000	95003000	85059000	71149000	94436000		82792500	1.02738	0.94249
Os03g0109500 Similar to 40S ribosomal protein S17-4.	19		12210000	10385000	11297500					inf
Os03g0111200 Similar to Remorin.	41		24486000	36620000	30553000	18622000	29655000		24138500	1.26574	0.515975
Os03g0111200 Similar to Remorin.	6		13731000	12249000	12990000	16112000	8809100		12460550	1.04249	0.900023
Os03g0111200 Similar to Remorin.	12		25943000	38823000	32383000	8601200	61118000		34859600	0.928955	0.935363
Os03g0111200 Similar to Remorin.	35		22898000	19577000	21237500	21972000	24108000		23040000	0.921766	0.457629
Os03g0111200 Similar to Remorin.	18					31828000	32698000		32263000	0
Os03g0116400 Similar to Membrane protein.	10		262340000	260960000	261650000	161800000	29838000	96662000	96100000	2.72268	0.0435402
Os03g0118800 Similar to Hydroxymethylglutaryl-CoA synthase.	405		27326000	22552000	24939000	28464000	9108200		18786100	1.32752	0.599969
Os03g0123600 Protein of unknown function Cys-rich family protein.	10		90927000	80507000	85717000	75359000	82037000		78698000	1.08919	0.374331
Os03g0136200 24-methylenesterol C-methyltransferase 2 (EC 2.1.1.143) (24-sterol C- methyltransferase 2) (Sterol-C-methyltransferase 2).	127		47309000	28224000	37766500	33962000	78691000		56326500	0.670493	0.525028
Os03g0138700 TGF-beta receptor, type I/II extracellular region family protein.	285	114690000	39492000		77091000					inf
Os03g0140200 Similar to Cytochrome P450 86A1 (EC 1.14.-.-) (CYPLXXXVI) (P450-dependent fatty acid omega-hydroxylase).	134					14084000	19046000		16565000	0
Os03g0146300 Similar to Cyclin-dependent kinases regulatory subunit.	28	30264000	51483000	49012000	4.35863e+07	42166000	45888000		44027000	0.989991	0.963038
Os03g0150600 Pi transporter, Pi homeostasis	251	342370000		794850000	568610000	544360000	490370000		517365000	1.09905	0.842937
Os03g0151800 Similar to Cell division control protein 48 homolog A (AtCDC48a).	664		35611000	28444000	32027500	24386000	21065000		22725500	1.40932	0.142681
Os03g0151800 Similar to Cell division control protein 48 homolog A (AtCDC48a).	301	101370000	121150000		111260000	104630000	71404000		88017000	1.26407	0.35232
Os03g0151800 Similar to Cell division control protein 48 homolog A (AtCDC48a).	760		27551000	19544000	23547500	25489000	12115000		18802000	1.25239	0.604552
Os03g0151800 Similar to Cell division control protein 48 homolog A (AtCDC48a).	674	367410000	1431400000	1047300000	9.48703e+08	1004700000	1178300000	352760000	8.45253e+08	1.12239	0.80864
Os03g0151800 Similar to Cell division control protein 48 homolog A (AtCDC48a).	511		147100000	44805000	95952500	166930000	10378000		88654000	1.08233	0.944891
Os03g0151800 Similar to Cell division control protein 48 homolog A (AtCDC48a).	492		164420000	106280000	135350000	119060000	143320000		131190000	1.03171	0.907019
Os03g0151800 Similar to Cell division control protein 48 homolog A (AtCDC48a).	508		105360000	22402000	63881000	153650000	10378000		82014000	0.778904	0.84693
Os03g0151800 Similar to Cell division control protein 48 homolog A (AtCDC48a).	116		168900000	40666000	104783000	122880000	200640000		161760000	0.647768	0.526696
Os03g0151800 Similar to Cell division control protein 48 homolog A (AtCDC48a).	294		84599000	69838000	77218500	138690000	130060000		134375000	0.574649	0.0216495
Os03g0151800 Similar to Cell division control protein 48 homolog A (AtCDC48a).	620					20064000	5285200		12674600	0
Os03g0154700 Similar to 40S ribosomal protein S9.	67	89591000	12851000		51221000	108680000	119910000		114295000	0.448147	0.245361
Os03g0162200 Similar to Histone H2A.	13	116850000	43634000	38066000	6.61833e+07	44124000	61801000		52962500	1.24963	0.718908
Os03g0162200 Similar to Histone H2A.	134		9125100000	13970000000	11547550000	10015000000	12530000000		11272500000	1.0244	0.928923
Os03g0177400 EF-1 alpha.	261		14292000	12847000	13569500					inf
Os03g0177400 EF-1 alpha.	154	37058000	29454000	31359000	3.26237e+07	18610000	16173000		17391500	1.87584	0.0159427
Os03g0177400 EF-1 alpha.	318		133480000	101940000	117710000	140200000	117650000	49882000	1.02577e+08	1.14752	0.709675
Os03g0177400 EF-1 alpha.	427	140320000	145540000	179040000	1.54967e+08	284920000	218650000		251785000	0.615472	0.0453683
Os03g0179400 Drought-inducible receptor-like cytoplasmic kinase, Drought tolerance, Regulator of grain yield	216	6128000	77437000	16738000	3.34343e+07	1948600	19107000		10527800	3.17581	0.492468
Os03g0180400 Proteasome subunit alpha type 6 (EC 3.4.25.1) (20S proteasome alpha subunit A) (20S proteasome subunit alpha-1).	181		46311000	13524000	29917500	61992000	72202000		67097000	0.445884	0.162745
Os03g0183300 Pathogenesis-related transcriptional factor and ERF domain containing protein.	117					20354000	24525000		22439500	0
Os03g0194300 Uncharacterised conserved protein UCP037471 domain containing protein.	411		15289000	14373000	14831000	15406000	12785000		14095500	1.05218	0.649177
Os03g0200800 ARF/SAR superfamily domain containing protein.	178	30302000	75552000	37646000	4.78333e+07	44304000	33965000		39134500	1.22228	0.670376
Os03g0200800 ARF/SAR superfamily domain containing protein.	149	36828000	176550000	118860000	110746000	130460000	113930000		122195000	0.906305	0.841938
Os03g0202200 Porin-like protein.	237		50801000	23664000	37232500	19882000	24294000		22088000	1.68564	0.385454
Os03g0209000 Similar to MFP1 attachment factor 1.	60		27468000	59417000	43442500	53560000	35026000		44293000	0.980798	0.967453
Os03g0220100 Similar to Very-long-chain fatty acid condensing enzyme CUT1.	120	133930000	281030000	158010000	190990000	204070000	272050000		238060000	0.802277	0.515543
Os03g0220100 Similar to Very-long-chain fatty acid condensing enzyme CUT1.	401					10522000	4198900		7360450	0
Os03g0220100 Similar to Very-long-chain fatty acid condensing enzyme CUT1.	328					26454000	17954000		22204000	0
Os03g0221700 Serine/threonine protein kinase-related domain containing protein.	518		31189000	22683000	26936000	16845000	6575100		11710050	2.30025	0.149827
Os03g0221700 Serine/threonine protein kinase-related domain containing protein.	529		36723000	31877000	34300000	19293000	24136000		21714500	1.57959	0.0667519
Os03g0223000 Similar to Atypical receptor-like kinase MARK.	519	82726000	95341000	163840000	113969000	152650000	131590000	50908000	111716000	1.02017	0.957737
Os03g0226200 Non-symbiotic hemoglobin 2 (rHb2) (ORYsa GLB1b).	70		91030000	81554000	86292000	32188000	35360000		33774000	2.55498	0.00892998
Os03g0228800 Similar to LRK1 protein.	913		38566000	36724000	37645000	71447000	88470000		79958500	0.470807	0.0385828
Os03g0233900 Non-symbiotic hemoglobin 1 (rHb1) (ORYsa GLB1a).	111		31009000	35114000	33061500	19691000	24778000		22234500	1.48695	0.0803026
Os03g0239200 Protein of unknown function DUF1423, plant domain containing protein.	395		13512000	21615000	17563500	35241000	39141000		37191000	0.472251	0.0486794
Os03g0240500 Similar to Toc34-2 protein.	248		20490000	11222000	15856000	19553000	18585000		19069000	0.831507	0.561709
Os03g0243300 Similar to 26S proteasome non-ATPase regulatory subunit 4 (26S proteasome regulatory subunit S5A) (Multiubiquitin chain binding protein).	57		80859000	59758000	70308500	61558000	63205000		62381500	1.12707	0.531937
Os03g0243300 Similar to 26S proteasome non-ATPase regulatory subunit 4 (26S proteasome regulatory subunit S5A) (Multiubiquitin chain binding protein).	123		46043000	15316000	30679500	34993000	27084000		31038500	0.988434	0.984001
Os03g0243300 Similar to 26S proteasome non-ATPase regulatory subunit 4 (26S proteasome regulatory subunit S5A) (Multiubiquitin chain binding protein).	131	80594000	321590000	96645000	1.66276e+08	379990000	137690000		258840000	0.64239	0.542326
Os03g0243300 Similar to 26S proteasome non-ATPase regulatory subunit 4 (26S proteasome regulatory subunit S5A) (Multiubiquitin chain binding protein).	390					13545000	19640000		16592500	0
Os03g0246500 Protein of unknown function DUF869, plant family protein.	385		73349000	40212000	56780500	33228000	25354000		29291000	1.9385	0.247837
Os03g0246500 Protein of unknown function DUF869, plant family protein.	240		28563000	10962000	19762500	13342000	13592000		13467000	1.46748	0.548663
Os03g0246500 Protein of unknown function DUF869, plant family protein.	268					10435000	29859000		20147000	0
Os03g0248600 Similar to Enolase 2 (EC 4.2.1.11) (2-phosphoglycerate dehydratase 2) (2-phospho- D-glycerate hydro-lyase 2).	234		8527100	12505000	10516050	8254000	7793000		8023500	1.31066	0.339265
Os03g0248600 Similar to Enolase 2 (EC 4.2.1.11) (2-phosphoglycerate dehydratase 2) (2-phospho- D-glycerate hydro-lyase 2).	9	99532000	135140000	137580000	124084000	106850000	153120000		129985000	0.954602	0.817481
Os03g0249400 Similar to 40S ribosomal protein S20 (S22) (Fragment).	11		71357000	116130000	93743500	37172000	12809000		24990500	3.75117	0.114324
Os03g0249400 Similar to 40S ribosomal protein S20 (S22) (Fragment).	14	502910000	2135900000	1097300000	1245370000	838700000	926020000	295450000	6.86723e+08	1.8135	0.340152
Os03g0251500 Similar to T-cell immune regulator 1 transcript variant 3 (Fragment).	188		32515000	42372000	37443500	9105000	13090000		11097500	3.37405	0.0383852
Os03g0255500 Similar to Phosphoenolpyruvate carboxykinase 4 (EC 4.1.1.49) (Fragment).	655		10674000	17632000	14153000					inf
Os03g0266800 Protein kinase, core domain containing protein.	363					14017000	17138000		15577500	0
Os03g0267800 Zinc finger, LIM-type domain containing protein.	92					15775000	26985000		21380000	0
Os03g0271600 Zinc finger, RING/FYVE/PHD-type domain containing protein.	117					16017000	42709000		29363000	0
Os03g0274800 Similar to Protein kinase APK1A, chloroplast precursor (EC 2.7.1.-).	246		9150200	9096200	9123200					inf
Os03g0275500 Epsin-like, N-terminal domain containing protein.	158		19880000	13991000	16935500	14915000	11745000		13330000	1.27048	0.393706
Os03g0275500 Epsin-like, N-terminal domain containing protein.	345	36076000	60697000	30126000	4.22997e+07	49005000	51470000	47031000	4.91687e+07	0.860297	0.507361
Os03g0276500 Similar to Heat shock protein 70.	603		31324000	29001000	30162500	7265400	12527000		9896200	3.04789	0.0195472
Os03g0276500 Similar to Heat shock protein 70.	567		69695000	86589000	78142000	45632000	30231000		37931500	2.06008	0.0721656
Os03g0276500 Similar to Heat shock protein 70.	518		59379000	33069000	46224000	29205000	21765000		25485000	1.81377	0.268542
Os03g0276500 Similar to Heat shock protein 70.	563		345480000	356020000	350750000	209530000	182780000		196155000	1.78813	0.00853658
Os03g0276500 Similar to Heat shock protein 70.	530	131950000	320230000	327860000	2.60013e+08	200670000	282300000	97477000	1.93482e+08	1.34386	0.469965
Os03g0276500 Similar to Heat shock protein 70.	257		28823000	10658000	19740500	34767000	38699000		36733000	0.537405	0.208974
Os03g0277300 Heat shock protein 70.	531	131950000	214960000	262390000	203100000	170770000	204960000	97477000	1.57736e+08	1.2876	0.411979
Os03g0278000 UDP-glucuronic acid decarboxylase.	29		58818000	49675000	54246500	30084000	21395000		25739500	2.10752	0.0456197
Os03g0278000 UDP-glucuronic acid decarboxylase.	324	1223800000	1559100000	766700000	1183200000	870050000	983920000	606910000	8.20293e+08	1.44241	0.228294
Os03g0278000 UDP-glucuronic acid decarboxylase.	238	128740000	496580000	125130000	250150000	233520000	234010000		233765000	1.07009	0.924461
Os03g0278000 UDP-glucuronic acid decarboxylase.	316	125710000	282550000	127300000	178520000	201470000	237110000		219290000	0.814082	0.593397
Os03g0278300 Transcriptional coactivator-like protein.	205					9330400	16012000		12671200	0
Os03g0279000 Similar to Histone H2B.1.	148		1303000000	2061700000	1682350000	785250000	641080000		713165000	2.35899	0.128776
Os03g0285700 Similar to L-ascorbate peroxidase.	229		340350000	189610000	264980000	360610000	294540000		327575000	0.808914	0.526312
Os03g0285700 Similar to L-ascorbate peroxidase.	223		6606400	20631000	13618700	24646000	15011000		19828500	0.686825	0.541363
Os03g0285900 Similar to Splicing factor RSZ33.	80		19562000	7214700	13388350	20089000	8948500		14518750	0.922142	0.904314
Os03g0292800 Similar to Ran binding protein 1 homolog.	148		48346000	64939000	56642500	72268000	40550000		56409000	1.00414	0.990775
Os03g0292800 Similar to Ran binding protein 1 homolog.	62		18984000	12150000	15567000	13406000	17611000		15508500	1.00377	0.98969
Os03g0294900 Similar to Ubiquitin-activating enzyme E1.	564		21683000	16439000	19061000					inf
Os03g0298400 Similar to 26S proteasome subunit 4-like protein (26S proteasome subunit AtRPT2a).	275					20804000	12152000		16478000	0
Os03g0300400 Pathogen-related protein (JIOsPR10).	95		23589000	21799000	22694000	17040000	23011000		20025500	1.13326	0.482107
Os03g0322500 Similar to 14 kDa zinc-binding protein (Protein kinase C inhibitor) (PKCI).	89		49327000	39632000	44479500	47328000	48850000		48089000	0.924941	0.538543
Os03g0327600 Ricin B-related lectin domain containing protein.	128		87073000	45043000	66058000	58730000	48213000		53471500	1.23539	0.619981
Os03g0327600 Ricin B-related lectin domain containing protein.	73	88418000	196780000	118710000	134636000	125650000	174930000	31782000	1.10787e+08	1.21527	0.675812
Os03g0337800 Similar to 60S ribosomal protein L19 (Fragment).	162		15946000	14352000	15149000	10826000	12003000		11414500	1.32717	0.0637255
Os03g0337800 Similar to 60S ribosomal protein L19 (Fragment).	153		15822000	11232000	13527000	18688000	20168000		19428000	0.696263	0.13418
Os03g0343500 Similar to 60S ribosomal protein L22-2.	12		12229000	3081800	7655400	22824000	25381000		24102500	0.317619	0.0742096
Os03g0344100 Similar to Alternative splicing regulator.	128		31710000	2832800	17271400	17388000	44428000		30908000	0.5588	0.561813
Os03g0350300 Similar to SAR DNA-binding protein-like protein.	204		27594000	31217000	29405500	15015000	12081000		13548000	2.17047	0.0209322
Os03g0350300 Similar to SAR DNA-binding protein-like protein.	364		9669900	9812800	9741350	8335800	8876400		8606100	1.13191	0.055638
Os03g0350300 Similar to SAR DNA-binding protein-like protein.	207		28298000	12232000	20265000	41931000	30315000		36123000	0.561	0.25078
Os03g0352300 Similar to Nucleolar protein.	378		32768000	21018000	26893000	17305000	42122000		29713500	0.905077	0.856241
Os03g0356652 Zinc finger, C2H2-like domain containing protein.	94		60897000	35030000	47963500	84671000	110760000		97715500	0.490848	0.113566
Os03g0359000 Ubiquitin interacting motif domain containing protein.	432		20667000	28491000	24579000	26944000	26923000		26933500	0.912581	0.608406
Os03g0367101 Similar to cytochrome P450 flavonoid 3',5'-hydroxylase.	100	49948000	43557000	33305000	42270000	31178000	36262000		33720000	1.25356	0.282174
Os03g0367900 Peptidase C15, pyroglutamyl peptidase I family protein.	40	162980000	60779000	163000000	1.2892e+08					inf
Os03g0382100 Thiolase-like, subgroup domain containing protein.	327		20898000	27775000	24336500	25083000	26118000		25600500	0.950626	0.751053
Os03g0388900 Peptidase C14, caspase catalytic domain containing protein.	146		53325000	39857000	46591000	51798000	22503000		37150500	1.25412	0.617425
Os03g0388900 Peptidase C14, caspase catalytic domain containing protein.	138		73789000	51847000	62818000	56062000	68487000		62274500	1.00873	0.969532
Os03g0395300 Protein of unknown function DUF827, plant family protein.	455		75842000	41503000	58672500	65213000	30561000		47887000	1.22523	0.701585
Os03g0401300 Sucrose synthase 2 (EC 2.4.1.13) (Sucrose-UDP glucosyltransferase 2).	177	63460000	72244000	41813000	5.91723e+07	67005000	55347000	15441000	45931000	1.28829	0.503691
Os03g0401300 Sucrose synthase 2 (EC 2.4.1.13) (Sucrose-UDP glucosyltransferase 2).	243	62922000	51076000	10091000	41363000	57343000	37402000		47372500	0.873144	0.802098
Os03g0401300 Sucrose synthase 2 (EC 2.4.1.13) (Sucrose-UDP glucosyltransferase 2).	172	58215000	516600000	108100000	2.27638e+08	243090000	330470000		286780000	0.793773	0.776259
Os03g0401300 Sucrose synthase 2 (EC 2.4.1.13) (Sucrose-UDP glucosyltransferase 2).	68	3667100000	2060700000	3049000000	2925600000	5104300000	5804500000	1352500000	4087100000	0.715813	0.470604
Os03g0401300 Sucrose synthase 2 (EC 2.4.1.13) (Sucrose-UDP glucosyltransferase 2).	327	15674000	16302000	20892000	1.76227e+07	24378000	31604000		27991000	0.629583	0.0566057
Os03g0401300 Sucrose synthase 2 (EC 2.4.1.13) (Sucrose-UDP glucosyltransferase 2).	816	15941000	29446000	20487000	21958000	32315000	38146000		35230500	0.623267	0.0971313
Os03g0401300 Sucrose synthase 2 (EC 2.4.1.13) (Sucrose-UDP glucosyltransferase 2).	66	2874900000	4918100000	3372600000	3.72187e+09	5762000000	11113000000	4689500000	7.18817e+09	0.517777	0.170902
Os03g0401300 Sucrose synthase 2 (EC 2.4.1.13) (Sucrose-UDP glucosyltransferase 2).	733	131260000	109100000	59510000	9.99567e+07	154360000	296310000	154220000	201630000	0.495743	0.121557
Os03g0401300 Sucrose synthase 2 (EC 2.4.1.13) (Sucrose-UDP glucosyltransferase 2).	447		31387000	18149000	24768000	60448000	57141000		58794500	0.421264	0.0379289
Os03g0401300 Sucrose synthase 2 (EC 2.4.1.13) (Sucrose-UDP glucosyltransferase 2).	358		17114000	20513000	18813500	51188000	60206000		55697000	0.337783	0.0166432
Os03g0401300 Sucrose synthase 2 (EC 2.4.1.13) (Sucrose-UDP glucosyltransferase 2).	743		15451000	17956000	16703500	122960000	86173000		104566500	0.15974	0.0413182
Os03g0401300 Sucrose synthase 2 (EC 2.4.1.13) (Sucrose-UDP glucosyltransferase 2).	755					12443000	7138900		9790950	0
Os03g0405900 Hypothetical conserved gene.	443	184330000	212490000	196090000	1.97637e+08	138770000	169870000	60709000	1.23116e+08	1.60528	0.0900322
Os03g0405900 Hypothetical conserved gene.	440		118700000	46050000	82375000	80468000	77460000		78964000	1.0432	0.933803
Os03g0405900 Hypothetical conserved gene.	465		68925000	42543000	55734000	66856000	59105000		62980500	0.884941	0.650768
Os03g0409400 Similar to mps one binder kinase activator-like 1A.	49					17895000	41284000		29589500	0
Os03g0424500 Similar to 40S ribosomal protein S19-3.	112		8696600	8109600	8403100	3893400	13697000		8795200	0.955419	0.943629
Os03g0425600 UDP-glucose dehydrogenase.	132		51452000	27676000	39564000	22812000	18390000		20601000	1.92049	0.257364
Os03g0425600 UDP-glucose dehydrogenase.	99	244640000	410960000	307450000	3.21017e+08	249730000	289560000	173590000	2.37627e+08	1.35093	0.231946
Os03g0425600 UDP-glucose dehydrogenase.	302	37333000	53571000	54185000	48363000	55895000	59352000		57623500	0.839293	0.290785
Os03g0429800 Similar to Xanthine dehydrogenase 1 (EC 1.1.1.204).	659		23860000	31145000	27502500					inf
Os03g0448600 WD40 repeat-like domain containing protein.	95					8935600	7973600		8454600	0
Os03g0576700 Similar to 60S ribosomal protein L13 (BBC1 protein homolog).	81		66507000	65013000	65760000	62997000	61492000		62244500	1.05648	0.0801806
Os03g0577000 Similar to Ribosomal protein S3 (Fragment).	75		19097000	28738000	23917500	22831000	13228000		18029500	1.32658	0.478042
Os03g0577000 Similar to Ribosomal protein S3 (Fragment).	62	159540000	468080000	723300000	4.50307e+08	350560000	346610000		348585000	1.29181	0.661883
Os03g0577000 Similar to Ribosomal protein S3 (Fragment).	214	12123000000	16336000000	11163000000	1.32073e+10	12323000000	13831000000	6969400000	1.10411e+10	1.19619	0.454632
Os03g0577000 Similar to Ribosomal protein S3 (Fragment).	197	601930000	144380000	1346400000	697570000	1145400000	537960000	432350000	7.05237e+08	0.989129	0.986139
Os03g0582200 SCAMP family protein.	95		15722000	9282400	12502200					inf
Os03g0599800 Reversibly glycosylated polypeptide.	329	48095000	179780000	85315000	1.04397e+08	74989000	65813000		70401000	1.48289	0.550626
Os03g0599800 Reversibly glycosylated polypeptide.	364	58325000	87291000	77481000	7.43657e+07	56956000	55561000		56258500	1.32186	0.198082
Os03g0610650 Similar to cDNA clone:002-125-A07, full insert sequence.	270		27374000	20546000	23960000	12948000	12323000		12635500	1.89624	0.0807067
Os03g0610650 Similar to cDNA clone:002-125-A07, full insert sequence.	238		61659000	31989000	46824000	28885000	36515000	24452000	2.99507e+07	1.56337	0.252995
Os03g0648400 Similar to DnaJ protein homolog (DNAJ-1).	44		135220000	51407000	93313500	18340000	13778000		16059000	5.81067	0.207009
Os03g0648400 Similar to DnaJ protein homolog (DNAJ-1).	39	45092000	156600000	132560000	1.11417e+08	55955000	112150000		84052500	1.32557	0.612
Os03g0648400 Similar to DnaJ protein homolog (DNAJ-1).	149		147680000	88305000	117992500	72510000	137920000		105215000	1.12144	0.799597
Os03g0648400 Similar to DnaJ protein homolog (DNAJ-1).	35		40594000	2423000	21508500	31548000	17404000		24476000	0.878759	0.897449
Os03g0650800 Protein of unknown function DUF593 family protein.	361						16598000	106760000	61679000	0
Os03g0655400 Similar to LIP5.	7	91609000	87058000	67498000	82055000	83322000	85883000		84602500	0.969889	0.80784
Os03g0655400 Similar to LIP5.	49		20524000	12204000	16364000	17623000	19457000		18540000	0.882632	0.660282
Os03g0657100 Armadillo-like helical domain containing protein.	192		214350000	183440000	198895000	278990000	271270000		275130000	0.722913	0.0409962
Os03g0687000 Similar to Nitrate transporter.	420		66816000	28436000	47626000					inf
Os03g0687000 Similar to Nitrate transporter.	277		501820000	227900000	364860000	140550000	79735000		110142500	3.31262	0.211088
Os03g0687000 Similar to Nitrate transporter.	18	149930000	322730000	242500000	2.38387e+08	166790000	161820000		164305000	1.45088	0.333889
Os03g0687000 Similar to Nitrate transporter.	26		40797000	41751000	41274000	29500000	40978000		35239000	1.17126	0.404627
Os03g0687000 Similar to Nitrate transporter.	20	22504000	81709000	92499000	6.55707e+07	52104000	96794000		74449000	0.880746	0.803351
Os03g0687000 Similar to Nitrate transporter.	280					49171000	33770000		41470500	0
Os03g0699000 Oleosin 18 kDa (OSE721).	169	157550000	119250000	130610000	1.35803e+08	179400000	162590000	159210000	1.67067e+08	0.812869	0.0733733
Os03g0699000 Oleosin 18 kDa (OSE721).	141	442470000	880520000	1033200000	7.85397e+08	1003900000	1441600000	648750000	1.03142e+09	0.761474	0.443569
Os03g0710800 14-3-3-like protein S94.	148		17811000	16133000	16972000	26583000	24189000		25386000	0.668557	0.0288806
Os03g0710800 14-3-3-like protein S94.	75	24019000	71613000	66127000	5.39197e+07	83259000	105540000		94399500	0.571186	0.151004
Os03g0711400 Similar to Coatomer alpha subunit.	237		50444000	25032000	37738000	7797100	11979000		9888050	3.81653	0.163046
Os03g0712400 Similar to Atypical receptor-like kinase MARK.	51		11462000	4964200	8213100	28482000	48695000		38588500	0.212838	0.103521
Os03g0712700 Similar to Phosphoglucomutase, cytoplasmic 2 (EC 5.4.2.2) (Glucose phosphomutase 2) (PGM 2).	543		32699000	16105000	24402000	32398000	24652000		28525000	0.85546	0.696608
Os03g0717000 Similar to TMK protein precursor.	646		101360000	76931000	89145500	76545000	69106000		72825500	1.2241	0.329478
Os03g0718100 Actin 1.	240	62565000	35424000	44873000	4.76207e+07	28355000	23770000		26062500	1.82717	0.130138
Os03g0721200 Armadillo-like helical domain containing protein.	901		13202000	7583900	10392950					inf
Os03g0721300 Protein of unknown function DUF946, plant family protein.	108					37757000	91765000		64761000	0
Os03g0726100 Similar to Tubulin alpha-1 chain (Alpha-1 tubulin).	326		14457000	10410000	12433500	13227000	15223000		14225000	0.87406	0.510427
Os03g0736700 GRAM domain containing protein.	198		52879000	18426000	35652500	24504000	72785000		48644500	0.732919	0.704102
Os03g0737900 Similar to predicted protein.	406		28224000	11534000	19879000					inf
Os03g0738600 Lipoxygenase, Seed germination and longevity	13		29712000	6218800	17965400	24546000	18502000		21524000	0.834668	0.796865
Os03g0738600 Lipoxygenase, Seed germination and longevity	803					13768000	10919000		12343500	0
Os03g0743400 Similar to H2A protein.	133	26779000000	23613000000	20050000000	2.34807e+10	21857000000	15808000000	131840000	1.25989e+10	1.8637	0.182693
Os03g0751600 Similar to Circumsporozoite protein.	43	470050000	982330000	558330000	6.70237e+08	696850000	729430000	31200000	4.85827e+08	1.37958	0.542081
Os03g0751600 Similar to Circumsporozoite protein.	46					31748000	70469000		51108500	0
Os03g0755100 Half-size ABC transporter, Internal detoxification of aluminum	436		73312000	53270000	63291000	60674000	71718000		66196000	0.956115	0.823294
Os03g0756000 Similar to 60S ribosomal protein L13a-4.	130		50012000	51347000	50679500	28330000	40793000		34561500	1.46636	0.123742
Os03g0757900 Similar to UDP-glucose 6-dehydrogenase (EC 1.1.1.22) (UDP-Glc dehydrogenase) (UDP-GlcDH) (UDPGDH).	132		51452000	27676000	39564000	22812000	18390000		20601000	1.92049	0.257364
Os03g0757900 Similar to UDP-glucose 6-dehydrogenase (EC 1.1.1.22) (UDP-Glc dehydrogenase) (UDP-GlcDH) (UDPGDH).	432		61886000	25611000	43748500	13175000	35663000		24419000	1.79158	0.460655
Os03g0757900 Similar to UDP-glucose 6-dehydrogenase (EC 1.1.1.22) (UDP-Glc dehydrogenase) (UDP-GlcDH) (UDPGDH).	260		20563000	13764000	17163500	7158600	15395000		11276800	1.52202	0.385218
Os03g0757900 Similar to UDP-glucose 6-dehydrogenase (EC 1.1.1.22) (UDP-Glc dehydrogenase) (UDP-GlcDH) (UDPGDH).	139		60551000	57113000	58832000	26234000	77153000		51693500	1.13809	0.805947
Os03g0757900 Similar to UDP-glucose 6-dehydrogenase (EC 1.1.1.22) (UDP-Glc dehydrogenase) (UDP-GlcDH) (UDPGDH).	357	129840000	177130000	160780000	1.55917e+08	181640000	176880000		179260000	0.869779	0.285177
Os03g0758800 Similar to Eukaryotic translation initiation factor 5A-2 (eIF-5A-2) (eIF-4D).	42		56120000	66466000	61293000	45153000	53682000		49417500	1.24031	0.218513
Os03g0758800 Similar to Eukaryotic translation initiation factor 5A-2 (eIF-5A-2) (eIF-4D).	71		79275000	38633000	58954000	75171000	82247000		78709000	0.749012	0.439263
Os03g0758800 Similar to Eukaryotic translation initiation factor 5A-2 (eIF-5A-2) (eIF-4D).	19		155870000	108930000	132400000	202350000	196070000		199210000	0.664625	0.106014
Os03g0758800 Similar to Eukaryotic translation initiation factor 5A-2 (eIF-5A-2) (eIF-4D).	129		13855000	12826000	13340500	36078000	22722000	21693000	26831000	#NAME?	0.109851
Os03g0758800 Similar to Eukaryotic translation initiation factor 5A-2 (eIF-5A-2) (eIF-4D).	12	15950000	76131000	29371000	40484000	53613000	115850000		84731500	0.477792	0.273071
Os03g0773150 40S ribosomal protein S29.	48		113070000	109790000	111430000	133730000	172160000		152945000	0.728563	0.164217
Os03g0773700 Similar to Receptor-like protein kinase 2.	560		116180000	56192000	86186000	86942000	98313000		92627500	0.930458	0.852432
Os03g0773700 Similar to Receptor-like protein kinase 2.	643		483630000	218650000	351140000	386650000	586150000		486400000	0.721916	0.500415
Os03g0780400 Similar to Actin-depolymerizing factor 6 (ADF-6) (AtADF6).	30		48150000	23803000	35976500	15915000	33952000		24933500	1.4429	0.54186
Os03g0787300 Similar to DnaJ homolog.	161		130190000	161920000	146055000	16403000	30300000		23351500	6.25463	0.0193477
Os03g0787300 Similar to DnaJ homolog.	148		65094000	70907000	68000500	40264000	34596000		37430000	1.81674	0.0171802
Os03g0791800 Rad6 (Ubiquitin carrier protein).	134	96759000	182140000	140000000	139633000	265610000	236070000		250840000	0.556662	0.0456394
Os03g0798600 Similar to 40S ribosomal protein S15 (Fragment).	74		78030000	69066000	73548000	96036000	99017000	29820000	7.49577e+07	0.981194	0.964709
Os03g0799000 Similar to Histone H1.	32		120860000	80070000	100465000	93534000	124500000		109017000	0.921554	0.770162
Os03g0799000 Similar to Histone H1.	221		60234000	21636000	40935000	131730000	31983000		81856500	0.500082	0.524111
Os03g0799000 Similar to Histone H1.	189		15430000	4127500	9778750	18276000	20944000		19610000	0.498661	0.232509
Os03g0799000 Similar to Histone H1.	193					7314200	21627000		14470600	0
Os03g0800800 Forkhead-associated domain containing protein.	48		8837000	54838000	31837500					inf
Os03g0803000 Synaptobrevin domain containing protein.	135		146740000	152210000	149475000	74866000	80626000		77746000	1.92261	0.00305195
Os03g0803000 Synaptobrevin domain containing protein.	158	254020000	380680000	254330000	2.96343e+08	148300000	181630000		164965000	1.7964	0.100048
Os03g0803000 Synaptobrevin domain containing protein.	97		63731000	46587000	55159000	41314000	34729000		38021500	1.45073	0.202979
Os03g0803000 Synaptobrevin domain containing protein.	151	65057000	90960000	65889000	7.39687e+07	66586000	59082000		62834000	1.17721	0.397938
Os03g0803000 Synaptobrevin domain containing protein.	142	63751000	145330000	123480000	1.10854e+08	128490000	67979000		98234500	1.12846	0.765909
Os03g0804800 Similar to Cct8-prov protein.	17		13149000	8498800	10823900	9989000	11919000		10954000	0.988123	0.963481
Os03g0807800 Similar to 40S ribosomal protein S2 (Fragment).	258	1733500000	3608600000	2757800000	2.69997e+09	1083000000	1173800000	427960000	894920000	3.01699	0.0378319
Os03g0807800 Similar to 40S ribosomal protein S2 (Fragment).	43	297500000	455060000	350090000	367550000	348330000	296190000	80327000	2.41616e+08	1.52122	0.25226
Os03g0807800 Similar to 40S ribosomal protein S2 (Fragment).	86		15662000	11124000	13393000	22516000	13602000		18059000	0.741625	0.449334
Os03g0807800 Similar to 40S ribosomal protein S2 (Fragment).	261	1271000000	1037100000	678460000	995520000	1774900000	2156800000	417420000	1.44971e+09	0.686704	0.459255
Os03g0810600 Miro-like domain containing protein.	13	54496000	82663000	66103000	67754000	57781000	49808000		53794500	1.2595	0.292558
Os03g0810600 Miro-like domain containing protein.	118	30076000	185510000	83676000	99754000	97635000	118120000		107877500	0.924697	0.899787
Os03g0811900 Similar to ADP-ribosylation factor.	142	75330000	200610000	156700000	1.44213e+08	152460000	142050000	25817000	1.06776e+08	1.35062	0.531465
Os03g0817900 Protein of unknown function DUF231, plant domain containing protein.	3					12431000	15857000		14144000	0
Os03g0819900 Similar to RAB8C.	143		28114000	7967800	18040900	43975000	29194000		36584500	0.49313	0.276015
Os03g0820600 Similar to Actin-depolymerizing factor 3 (ADF 3) (ZmABP3) (ZmADF3).	45		18117000	12761000	15439000					inf
Os03g0820600 Similar to Actin-depolymerizing factor 3 (ADF 3) (ZmABP3) (ZmADF3).	24		78757000	261860000	170308500	157960000	204570000		181265000	0.939555	0.918266
Os03g0820600 Similar to Actin-depolymerizing factor 3 (ADF 3) (ZmABP3) (ZmADF3).	39		37502000	31287000	34394500	42399000	50799000		46599000	0.738095	0.144555
Os03g0821100 Similar to Non-cell-autonomous heat shock cognate protein 70.	253		12838000	7749800	10293900					inf
Os03g0821100 Similar to Non-cell-autonomous heat shock cognate protein 70.	519		234050000	188600000	211325000	81454000	79490000		80472000	2.62607	0.0289129
Os03g0821100 Similar to Non-cell-autonomous heat shock cognate protein 70.	604	32155000	231180000	154770000	1.39368e+08	62931000	130520000		96725500	1.44086	0.626676
Os03g0821100 Similar to Non-cell-autonomous heat shock cognate protein 70.	564	36920000	122500000	83372000	8.09307e+07	72286000	49522000		60904000	1.32882	0.587219
Os03g0825300 Serine/threonine protein kinase domain containing protein.	64		89562000	48907000	69234500	50980000	56163000		53571500	1.29238	0.524528
Os03g0835600 Acyl-CoA-binding protein , Peroxisomal beta-oxidation, Lipid metabolism, Stress response	484		174150000	65848000	119999000	113830000	34440000	29501000	59257000	2.02506	0.339517
Os03g0836000 Similar to Actin 7 (Actin 2).	240	112620000	90763000	63671000	89018000	57794000	81082000		69438000	1.28198	0.404562
Os03g0836000 Similar to Actin 7 (Actin 2).	115					16652000	7789900		12220950	0
Os03g0836200 Similar to RNA-binding protein RZ-1.	29		17089000	15707000	16398000	21990000	19008000		20499000	0.799941	0.12999
Os03g0850700 Similar to Phosphatidylinositol phosphatidylcholine transfer protein sec14 cytosolic-like protein.	243					5279600	4556100		4917850	0
Os03g0851000 Similar to Transcription factor homolog BTF3-like protein.	113		115250000	98522000	106886000	124670000	157390000		141030000	0.757895	0.204235
Os03g0851000 Similar to Transcription factor homolog BTF3-like protein.	121		47165000	29111000	38138000	38938000	85371000		62154500	0.6136	0.436701
Os03g0851700 Similar to TGB12K interacting protein 3.	64		42812000	43175000	42993500	38458000	55656000		47057000	0.913647	0.683141
Os03g0851700 Similar to TGB12K interacting protein 3.	346	86800000	39398000	36534000	54244000	74277000	255560000	53460000	1.27766e+08	0.424559	0.329106
Os04g0102700 Similar to N-acylethanolamine amidohydrolase.	505		17224000	13756000	15490000	16956000	28080000		22518000	0.687894	0.351032
Os04g0103300 Protein of unknown function DUF1751, integral membrane, eukaryotic domain containing protein.	282	98832000	148680000	208570000	1.52027e+08	151600000	66012000		108806000	1.39723	0.466143
Os04g0186400 Pi transporter, Pi homeostasis, Embryo development, Seed germination	247	26636000	33255000	31586000	3.04923e+07					inf
Os04g0233400 Similar to Arabidopsis thaliana (Fragment).	3	252930000	403880000	159290000	2.72033e+08	423670000	397860000	140660000	320730000	0.848169	0.693888
Os04g0244800 Heavy metal transport/detoxification protein domain containing protein.	62	36763000	30531000	109120000	5.88047e+07	8795200	31280000	34420000	2.48317e+07	2.36813	0.268817
Os04g0253000 Similar to Histone H1.	112		39472000	29502000	34487000	57487000	64944000		61215500	0.56337	0.0501941
Os04g0281900 Uncharacterised protein family UPF0497, trans-membrane plant subgroup domain containing protein.	3		126680000	78986000	102833000	190720000	156370000		173545000	0.592544	0.137883
Os04g0304200 Similar to Nonphototropic hypocotyl protein 1 (EC 2.7.1.37) (Phototropin).	427		33209000	7999800	20604400	15733000	12331000		14032000	1.46839	0.6568
Os04g0304200 Similar to Nonphototropic hypocotyl protein 1 (EC 2.7.1.37) (Phototropin).	434		8062900	8072000	8067450		10898000	51338000	31118000	0.259253	0.372417
Os04g0308500 Similar to H0211A12.12 protein.	46		33692000	11162000	22427000					inf
Os04g0320700 UDP-glucuronosyl/UDP-glucosyltransferase domain containing protein.	122		54061000	50049000	52055000	16482000	14361000		15421500	3.37548	0.00381461
Os04g0359100 Alcohol dehydrogenase superfamily, zinc-containing protein.	311		80100000	91037000	85568500	116430000	67381000		91905500	0.931049	0.824437
Os04g0376000 Similar to 60S ribosomal protein L35-1.	64	27081000	10670000		18875500	23550000	37949000		30749500	0.613847	0.390329
Os04g0390100 Heavy metal transport/detoxification protein domain containing protein.	207		75849000	36018000	55933500	68093000	100580000		84336500	0.663218	0.384242
Os04g0408600 Protein of unknown function DUF662 family protein.	163	53890000	129880000	29949000	7.12397e+07	93943000	110120000		102031500	0.698212	0.491039
Os04g0412800 Thioredoxin fold domain containing protein.	335					7046900	7722000		7384450	0
Os04g0414100 Ovarian tumour, otubain domain containing protein.	398	241530000	608300000	625330000	491720000	582870000	561990000	180800000	4.41887e+08	1.11277	0.796675
Os04g0414100 Ovarian tumour, otubain domain containing protein.	402		46855000	37319000	42087000	49362000	58107000		53734500	0.78324	0.213598
Os04g0419600 Histone H3.	175		35561000	18835000	27198000	48472000	37537000		43004500	0.632445	0.25447
Os04g0430600 Similar to OSIGBa0160I14.1 protein.	88		11127000	8228700	9677850					inf
Os04g0435100 Amino acid/polyamine transporter I family protein.	20		7792700	24887000	16339850	35409000	40522000		37965500	0.430387	0.13625
Os04g0435700 Similar to UVB-resistance protein UVR8.	130		44060000	52898000	48479000	29015000	30124000		29569500	1.63949	0.0512452
Os04g0451200 UDP-glucuronosyl/UDP-glucosyltransferase family protein.	489	64300000	79133000	87950000	7.71277e+07	22533000	18526000		20529500	3.75692	0.00820463
Os04g0453400 Similar to Monosaccharide transporter 1.	252	43135000	44986000	16703000	3.49413e+07					inf
Os04g0454200 Similar to Monosaccharide transporter 1.	507		11163000	11912000	11537500	7360000	9469700		8414850	1.37109	0.108064
Os04g0457800 Similar to SERK1 (Fragment).	461		35247000	51943000	43595000	17262000	23055000	21160000	2.04923e+07	2.12738	0.0394728
Os04g0459000 Multidrug-resistance(MDR)-like ATP Binding Cassette B (ABCB) transporter, P-glyco-protein, Auxin transport, Iron homeostasis	22		90305000	100150000	95227500	29807000	28065000	22522000	26798000	3.55353	0.000675013
Os04g0465600 Bet v I allergen family protein.	156	296730000	421220000	399300000	3.72417e+08	352790000	325430000	218120000	298780000	1.24646	0.260448
Os04g0465600 Bet v I allergen family protein.	79	164070000	166950000	205170000	178730000	274830000	304820000		289825000	0.616682	0.0122079
Os04g0486600 Similar to Glyceraldehyde-3-phosphate dehydrogenase, cytosolic 3 (EC 1.2.1.12).	261	85739000	308170000	192450000	195453000	164690000	168590000		166640000	1.17291	0.751211
Os04g0486600 Similar to Glyceraldehyde-3-phosphate dehydrogenase, cytosolic 3 (EC 1.2.1.12).	271		298320000	670930000	484625000	284090000	555540000		419815000	1.15438	0.805
Os04g0486600 Similar to Glyceraldehyde-3-phosphate dehydrogenase, cytosolic 3 (EC 1.2.1.12).	253		172100000	96527000	134313500	167310000	131050000		149180000	0.900345	0.756713
Os04g0486600 Similar to Glyceraldehyde-3-phosphate dehydrogenase, cytosolic 3 (EC 1.2.1.12).	196		58255000	59212000	58733500	57771000	57333000	85185000	66763000	0.879731	0.548113
Os04g0501600 AT hook, DNA-binding, conserved site domain containing protein.	681		4582700	5260700	4921700					inf
Os04g0502300 Similar to 40S ribosomal protein S11.	80		42979000	36334000	39656500	33558000	56128000		44843000	0.884341	0.702377
Os04g0502300 Similar to 40S ribosomal protein S11.	57		17599000	21419000	19509000	30609000	35208000		32908500	0.592826	0.0463369
Os04g0504800 Similar to Poly(A)-binding protein.	185					15175000	16733000		15954000	0
Os04g0518100 Phenylalanine ammonia-lyase.	491	37153000	86485000	52489000	58709000					inf
Os04g0518100 Phenylalanine ammonia-lyase.	600		51037000	34131000	42584000					inf
Os04g0518100 Phenylalanine ammonia-lyase.	670		210320000	143150000	176735000	27865000	26783000		27324000	6.46812	0.0470054
Os04g0518100 Phenylalanine ammonia-lyase.	35	179720000	140730000	122930000	1.47793e+08	61412000	18065000		39738500	3.71915	0.0280057
Os04g0518100 Phenylalanine ammonia-lyase.	115	533180000	1435700000	588460000	8.52447e+08	339300000	155430000		247365000	3.44611	0.212474
Os04g0518100 Phenylalanine ammonia-lyase.	65	101350000	188080000	137310000	1.42247e+08	68268000	41647000		54957500	2.5883	0.0824707
Os04g0518100 Phenylalanine ammonia-lyase.	537	585930000	1388100000	577910000	8.50647e+08	453870000	316200000	297720000	355930000	2.38993	0.144425
Os04g0518100 Phenylalanine ammonia-lyase.	336		39032000	43136000	41084000	25096000	13367000		19231500	2.13629	0.0721939
Os04g0521100 Major intrinsic protein family protein.	3		41320000	29779000	35549500	47801000	64006000	24453000	45420000	0.782684	0.567917
Os04g0531500 Concanavalin A-like lectin/glucanase domain containing protein.	643	40300000	158890000	147380000	1.15523e+08	57268000	45288000		51278000	2.25288	0.28074
Os04g0533300 Similar to Remorin (pp34).	74	219190000	555080000	1089800000	6.21357e+08	244710000	279750000		262230000	2.36951	0.352998
Os04g0533300 Similar to Remorin (pp34).	37	98247000	82269000	128930000	1.03149e+08	57737000	30363000		44050000	2.34163	0.0627122
Os04g0533300 Similar to Remorin (pp34).	100	613330000	1108400000	1160000000	9.60577e+08	692340000	606690000	40689000	446573000	2.151	0.128242
Os04g0533300 Similar to Remorin (pp34).	163		551200000	407250000	479225000	236880000	234240000		235560000	2.03441	0.0772973
Os04g0533300 Similar to Remorin (pp34).	145		30975000	18077000	24526000	12684000	12804000		12744000	1.92451	0.209247
Os04g0533300 Similar to Remorin (pp34).	31		187920000	39671000	113795500	52092000	109950000		81021000	1.40452	0.720364
Os04g0533300 Similar to Remorin (pp34).	138		224980000	376200000	300590000	176520000	287100000		231810000	1.29671	0.539192
Os04g0533300 Similar to Remorin (pp34).	8		56812000	66218000	61515000	40608000	69179000	36428000	4.87383e+07	1.26215	0.421041
Os04g0533300 Similar to Remorin (pp34).	58	193150000	308170000	378590000	2.93303e+08	191060000	285360000		238210000	1.23128	0.531504
Os04g0533300 Similar to Remorin (pp34).	137	168020000	223600000	187570000	1.93063e+08	147240000	173620000		160430000	1.20341	0.254248
Os04g0533300 Similar to Remorin (pp34).	65	113620000	386020000	204670000	234770000	154920000	241660000		198290000	1.18397	0.758418
Os04g0533300 Similar to Remorin (pp34).	51	24918000		27591000	26254500	44000000	26632000		35316000	0.743417	0.410779
Os04g0533300 Similar to Remorin (pp34).	129		68494000	47529000	58011500	95991000	65229000		80610000	0.719656	0.348616
Os04g0546500 Similar to Oleosin.	135	787940000	998620000	808670000	8.65077e+08	875110000	782780000		828945000	1.04359	0.723948
Os04g0551800 Similar to T-complex protein 1, alpha subunit (TCP-1-alpha) (CCT-alpha).	538		41853000	52866000	47359500	32268000	39504000		35886000	1.31972	0.223742
Os04g0556300 Glutathione peroxidase.	31		49676000	62109000	55892500	34827000	32260000		33543500	1.66627	0.0720581
Os04g0556300 Glutathione peroxidase.	21		24199000	26700000	25449500	27831000	29870000		28850500	0.882116	0.169575
Os04g0556300 Glutathione peroxidase.	94		87955000	23965000	55960000	62686000	98840000		80763000	0.692892	0.569285
Os04g0559700 Similar to Aquaporin PIP1.1.	4	498510000	605660000	449740000	517970000	702360000	442660000	347970000	4.97663e+08	1.0408	0.868994
Os04g0559700 Similar to Aquaporin PIP1.1.	14		273400000	150560000	211980000	339050000	311620000		325335000	0.651575	0.213464
Os04g0560700 Conserved hypothetical protein.	30		7608700	6824000	7216350					inf
Os04g0576900 Protein kinase, core domain containing protein.	362		178700000	155910000	167305000	159520000	178390000		168955000	0.990234	0.92138
Os04g0576900 Protein kinase, core domain containing protein.	369		178700000	155910000	167305000	159520000	178390000		168955000	0.990234	0.92138
Os04g0584600 Similar to Calcium-dependent protein kinase.	426					20382000	16845000		18613500	0
Os04g0585000 Similar to RING-H2 finger protein ATL1R.	74		14453000	3370900	8911950					inf
Os04g0592400 t-snare domain containing protein.	333	38351000	211250000	72284000	107295000	89523000	212290000		150906500	0.711003	0.632472
Os04g0601700 Similar to Vacuolar ATP synthase subunit G 1 (EC 3.6.3.14) (V-ATPase G subunit 1) (Vacuolar proton pump G subunit 1).	73		80553000	59371000	69962000	71575000	74024000		72799500	0.961023	0.815055
Os04g0605500 P-type IIB Ca(2) ATPase, Stress tolerance	747					36569000	52207000		44388000	0
Os04g0605900 Similar to 60S ribosomal protein L7-2.	7		16994000	24518000	20756000	15281000	19874000		17577500	1.18083	0.545724
Os04g0606200 Similar to OSIGBa0113I13.1 protein.	21	65155000	120130000	86057000	9.04473e+07					inf
Os04g0606500 Similar to OSIGBa0113I13.4 protein.	287		28288000	25306000	26797000					inf
Os04g0606500 Similar to OSIGBa0113I13.4 protein.	331		251210000	123450000	187330000	129070000	79877000		104473500	1.79309	0.34975
Os04g0624000 Similar to Symbiosis-related like protein.	25	62577000	411610000	402080000	292089000	486030000	491010000	57215000	3.44752e+08	0.847245	0.788904
Os04g0629500 Similar to Thioredoxin h.	7	44999000	60671000	49696000	5.17887e+07	39003000	30683000		34843000	1.48634	0.0868788
Os04g0641400 Similar to H0423H10.3 protein.	172	11627000	53876000	44571000	3.66913e+07	29035000	68272000		48653500	0.754136	0.625657
Os04g0642000 Similar to MDR-like p-glycoprotein.	32	270580000	221710000	241390000	244560000	184730000	173440000		179085000	1.36561	0.0399989
Os04g0642000 Similar to MDR-like p-glycoprotein.	16		10980000	17327000	14153500	15364000	11133000		13248500	1.06831	0.834527
Os04g0643100 Similar to Vacuolar ATP synthase subunit D (EC 3.6.3.14) (V-ATPase D subunit) (Vacuolar proton pump D subunit).	245		46158000	40197000	43177500	25213000	32691000		28952000	1.49135	0.0968471
Os04g0648500 Zinc finger, RING/FYVE/PHD-type domain containing protein.	382		65644000	57459000	61551500	63688000	72173000		67930500	0.906095	0.392301
Os04g0656100 Similar to Plasma membrane H+ATPase-like protein (Fragment).	343		26156000	16120000	21138000					inf
Os04g0656100 Similar to Plasma membrane H+ATPase-like protein (Fragment).	405	11347000	32041000	3351100	15579700	4175000	13576000		8875500	1.75536	0.603185
Os04g0656100 Similar to Plasma membrane H+ATPase-like protein (Fragment).	175	38712000	35167000	52987000	4.22887e+07	27137000	29249000		28193000	1.49997	0.140364
Os04g0656100 Similar to Plasma membrane H+ATPase-like protein (Fragment).	351	81627000	303040000	204510000	1.96392e+08	154230000	132930000		143580000	1.36783	0.570082
Os04g0656100 Similar to Plasma membrane H+ATPase-like protein (Fragment).	436		91535000	90324000	90929500	37769000	96495000		67132000	1.35449	0.50286
Os04g0656100 Similar to Plasma membrane H+ATPase-like protein (Fragment).	386	20987000	143570000	103710000	8.94223e+07	76523000	64085000		70304000	1.27194	0.710513
Os04g0656100 Similar to Plasma membrane H+ATPase-like protein (Fragment).	928	18877000	244580000	182170000	1.48542e+08	159430000	180790000	29500000	123240000	1.20531	0.77368
Os04g0656100 Similar to Plasma membrane H+ATPase-like protein (Fragment).	542		206080000	115350000	160715000	134060000	147630000		140845000	1.14108	0.707124
Os04g0656100 Similar to Plasma membrane H+ATPase-like protein (Fragment).	338		144570000	121140000	132855000	119910000	114870000		117390000	1.13174	0.325918
Os04g0656100 Similar to Plasma membrane H+ATPase-like protein (Fragment).	913	55658000	45206000	44571000	4.84783e+07	48787000	55072000		51929500	0.933541	0.554204
Os04g0656100 Similar to Plasma membrane H+ATPase-like protein (Fragment).	936	365900000	579390000	422190000	4.55827e+08	552880000	517230000		535055000	0.851925	0.412878
Os04g0660400 Similar to Amylogenin	276	35467000	149360000	81263000	8.86967e+07	7963600	98544000	24898000	4.38019e+07	2.02495	0.357572
Os04g0660400 Similar to Amylogenin	270	17032000	24433000		20732500	13878000	20397000		17137500	1.20977	0.541806
Os04g0663100 Similar to OSIGBa0099L20.2 protein.	109		22276000	33534000	27905000	39155000	39671000		39413000	0.708015	0.177871
Os04g0663100 Similar to OSIGBa0099L20.2 protein.	123		61048000	20601000	40824500	59639000	91289000		75464000	0.54098	0.309792
Os04g0663100 Similar to OSIGBa0099L20.2 protein.	72					18842000	17901000		18371500	0
Os04g0663300 Similar to PHD finger-like domain protein 5A (Splicing factor 3B associated 14 kDa protein) (SF3b14b).	95		33574000	64356000	48965000	26331000	28640000		27485500	1.78148	0.298595
Os04g0670200 Granulin domain containing protein.	353		32045000	8874900	20459950	37695000	34950000		36322500	0.563286	0.306919
Os04g0670800 UBX domain containing protein.	299					1004200	7181900		4093050	0
Os04g0677500 Pyruvate kinase (EC 2.7.1.40).	307		24226000	16316000	20271000	16770000	16895000		16832500	1.20428	0.476334
Os04g0679100 Clathrin light chain family protein.	202	31933000	57971000	83390000	5.77647e+07	51707000	65618000		58662500	0.984695	0.966792
Os04g0684200 Similar to H0913C04.1 protein.	70		26016000	16706000	21361000	9280400	43401000		26340700	0.81095	0.804717
Os04g0684800 Similar to CROC-1-like protein (Fragment).	141	71202000	81100000	51202000	6.78347e+07	80445000	82625000	49219000	70763000	0.958618	0.843658
Os04g0684900 Component of the CCR4-NOTcomplex, Deadenylase, Component of the plant P-body, Deadenylation (poly(A) tail shortening), Development and stress response	266					21436000	11561000		16498500	0
Os04g0685600 Similar to H0723C07.3 protein.	131					7411500	5906200		6658850	0
Os04g0691800 C2 domain containing protein.	363					16142000	8057600		12099800	0
Os05g0100800 Nucleic acid-binding, OB-fold domain containing protein.	101		33384000	25494000	29439000	34277000	19573000	33354000	29068000	1.01276	0.959959
Os05g0105000 Similar to Methionine S-methyltransferase (EC 2.1.1.12) (AdoMet:Met S- methyltransferase) (Hv-MMT1).	691	107430000	228900000	172470000	169600000	11291000	15309000		13300000	12.7519	0.040999
Os05g0105050 Hypothetical conserved gene.	31	25920000	90444000	79248000	65204000	19340000	23450000		21395000	3.04763	0.187367
Os05g0108800 Cytochrome b5.	20		112330000	24472000	68401000	55594000	37618000		46606000	1.46764	0.674959
Os05g0108800 Cytochrome b5.	36	76570000	125880000	117970000	1.06807e+08	111530000	126530000		119030000	0.897309	0.593258
Os05g0108800 Cytochrome b5.	16					19817000	31107000		25462000	0
Os05g0110000 Zinc finger, RING/FYVE/PHD-type domain containing protein.	121					32537000	33347000		32942000	0
Os05g0113900 Similar to Histone H2A.	130	951950000	1461900000	664900000	1026250000	1242400000	1572000000	1025900000	1280100000	0.801695	0.418915
Os05g0116100 Dehydroascorbate reductase.	122		83002000	56179000	69590500	69288000	79291000	68563000	7.23807e+07	0.961451	0.815335
Os05g0116100 Dehydroascorbate reductase.	53	40737000	67419000	19908000	42688000	51836000	81995000		66915500	0.637939	0.332395
Os05g0116100 Dehydroascorbate reductase.	69					28044000	31044000		29544000	0
Os05g0122800 Tetraspanin domain containing protein.	286		131920000	3718100	67819050	67475000	98946000		83210500	0.81503	0.837307
Os05g0125200 Concanavalin A-like lectin/glucanase, subgroup domain containing protein.	409		124700000	54547000	89623500	62363000	67620000		64991500	1.379	0.556254
Os05g0128200 Hypothetical conserved gene.	18					4590300	10784000		7687150	0
Os05g0132100 AMP-dependent synthetase and ligase domain containing protein.	649		62621000	41659000	52140000	125780000	149600000		137690000	0.378677	0.0327126
Os05g0133900 Similar to DNA methyl transferase 106.	289		20961000	14278000	17619500	22292000	36332000		29312000	0.601102	0.271501
Os05g0135700 S-adenosylmethionine synthetase 1 (EC 2.5.1.6) (Methionine adenosyltransferase 1) (AdoMet synthetase 1).	70		46876000	25169000	36022500	72118000	70145000		71131500	0.506421	0.0843438
Os05g0135700 S-adenosylmethionine synthetase 1 (EC 2.5.1.6) (Methionine adenosyltransferase 1) (AdoMet synthetase 1).	214		67747000	34051000	50899000	93027000	135620000		114323500	0.445219	0.144587
Os05g0135800 Ser/Thr protein kinase, Negative regulator of innate immunity	47	34640000	102030000	92512000	76394000	60981000	67882000		64431500	1.18566	0.690946
Os05g0135800 Ser/Thr protein kinase, Negative regulator of innate immunity	66	44867000	77879000	53903000	58883000	63812000	58134000		60973000	0.965723	0.881507
Os05g0136900 Transferase family protein.	230	48505000	47584000	42546000	4.62117e+07	33412000	43508000		38460000	1.20155	0.180448
Os05g0151300 Rubber elongation factor family protein.	211		63961000	138520000	101240500	66926000	76460000	41360000	61582000	1.64399	0.289552
Os05g0153300 Lipase, class 3 domain containing protein.	456	51213000	81822000	95318000	7.61177e+07	62071000	79157000		70614000	1.07794	0.779868
Os05g0163100 Zinc finger, RING/FYVE/PHD-type domain containing protein.	31		22872000	9429400	16150700	12770000	15514000		14142000	1.14204	0.797247
Os05g0169000 Similar to Thioredoxin-like protein.	30		63018000	48954000	55986000	58883000	74124000		66503500	0.84185	0.417185
Os05g0172300 Domain of unknown function DUF632 domain containing protein.	696		48435000	24984000	36709500	37314000	34503000		35908500	1.02231	0.952094
Os05g0176100 Similar to RSW1-like cellulose synthase catalytic subunit (Fragment).	674		97391000	92405000	94898000	51896000	48109000		50002500	1.89787	0.00482708
Os05g0176100 Similar to RSW1-like cellulose synthase catalytic subunit (Fragment).	228		57195000	33779000	45487000	41178000	55200000		48189000	0.943929	0.861347
Os05g0182500 Rad6 (Ubiquitin carrier protein).	66		38015000	17214000	27614500	40428000	32393000		36410500	0.758421	0.512828
Os05g0188100 Conserved hypothetical protein.	69		20271000	10899000	15585000					inf
Os05g0227700 Similar to Eukaryotic translation initiation factor 3 subunit 6-interacting protein.	503		112150000	70423000	91286500	49648000	28963000	53901000	4.41707e+07	2.06668	0.0837539
Os05g0295800 Similar to Glyoxalase I (EC 4.4.1.5).	28		21244000	17540000	19392000					inf
Os05g0316200 Similar to mRNA, clone: RTFL01-30-M01.	207		34127000	16940000	25533500	17546000	20329000		18937500	1.3483	0.527743
Os05g0318700 Similar to Resistance protein candidate (Fragment).	752		3551200	4932100	4241650	22989000	17182000		20085500	0.21118	0.033699
Os05g0320700 Similar to Cytochrome P450.	141		61842000	47440000	54641000	67745000	82897000		75321000	0.725442	0.186459
Os05g0320700 Similar to Cytochrome P450.	205	340110000	224150000	419430000	3.27897e+08	767520000	667250000	141150000	5.25307e+08	0.6242	0.384519
Os05g0339000 VHS domain containing protein.	229		6689600	15013000	10851300	7977700	10750000		9363850	1.15885	0.76683
Os05g0370600 C2 calcium-dependent membrane targeting domain containing protein.	114		72282000	46645000	59463500	63919000	75007000		69463000	0.856046	0.54831
Os05g0370600 C2 calcium-dependent membrane targeting domain containing protein.	277		22288000	18903000	20595500	44644000	15173000		29908500	0.688617	0.594216
Os05g0372100 Similar to protein kinase family protein.	197		27230000	31903000	29566500	19488000	19020000		19254000	1.5356	0.0481358
Os05g0386900 Hypothetical conserved gene.	18					1948400	5412500		3680450	0
Os05g0402700 Similar to Fructose-bisphosphate aldolase, cytoplasmic isozyme (EC 4.1.2.13).	103	14605000	56613000	9481300	2.68998e+07	13701000	41069000		27385000	0.982281	0.983645
Os05g0402700 Similar to Fructose-bisphosphate aldolase, cytoplasmic isozyme (EC 4.1.2.13).	236		246430000	133320000	189875000	71442000	356160000		213801000	0.888092	0.890222
Os05g0402700 Similar to Fructose-bisphosphate aldolase, cytoplasmic isozyme (EC 4.1.2.13).	237		246430000	133320000	189875000	71442000	356160000		213801000	0.888092	0.890222
Os05g0402700 Similar to Fructose-bisphosphate aldolase, cytoplasmic isozyme (EC 4.1.2.13).	225					13633000	16092000		14862500	0
Os05g0405000 Orthophosphate dikinase precursor (EC 2.7.9.1).	302		11903000	17693000	14798000	12048000	9018000		10533000	1.40492	0.321756
Os05g0405000 Orthophosphate dikinase precursor (EC 2.7.9.1).	889	51588000	68227000	60540000	6.01183e+07	50910000	57028000		53969000	1.11394	0.42099
Os05g0414700 Similar to BRASSINOSTEROID INSENSITIVE 1-associated receptor kinase 1.	284		13973000	15067000	14520000					inf
Os05g0427400 Similar to Phenylalanine ammonia-lyase.	546		27553000	32419000	29986000	34842000	20294000		27568000	1.08771	0.782425
Os05g0429400 Phosphatidylinositol transfer protein-like, N-terminal domain containing protein.	408	30147000		26800000	28473500					inf
Os05g0429400 Phosphatidylinositol transfer protein-like, N-terminal domain containing protein.	6		41894000	23408000	32651000	18993000	16477000		17735000	1.84105	0.250933
Os05g0429400 Phosphatidylinositol transfer protein-like, N-terminal domain containing protein.	271		33358000	13725000	23541500	15251000	22256000		18753500	1.25531	0.691056
Os05g0429400 Phosphatidylinositol transfer protein-like, N-terminal domain containing protein.	39		153450000	183750000	168600000	146960000	162520000		154740000	1.08957	0.501233
Os05g0429400 Phosphatidylinositol transfer protein-like, N-terminal domain containing protein.	29	80145000	111680000	120630000	1.04152e+08	87895000	111110000		99502500	1.04672	0.813481
Os05g0429400 Phosphatidylinositol transfer protein-like, N-terminal domain containing protein.	409		32109000	7640300	19874650	23719000	26398000		25058500	0.79313	0.71456
Os05g0437300 Nucleotide-binding, alpha-beta plait domain containing protein.	357		23152000	21154000	22153000	29977000	24807000		27392000	0.80874	0.199266
Os05g0449500 Component of the SCF E3 ubiquitin ligase complex, Jasmonate-regulated defense responses, Regulation of leaf senescence	347					21455000	22829000		22142000	0
Os05g0460000 Similar to 70 kDa heat shock cognate protein 1.	562	676920000	1024800000	853530000	851750000	682950000	599690000		641320000	1.32812	0.212573
Os05g0461400 Similar to Histone H2A.2.1.	131	951950000	1461900000	664900000	1026250000	1242400000	1572000000	1025900000	1280100000	0.801695	0.418915
Os05g0461400 Similar to Histone H2A.2.1.	130	951950000	1461900000	664900000	1026250000	1242400000	1611800000	1025900000	1.29337e+09	0.793472	0.407778
Os05g0474400 Prenylated rab acceptor PRA1 family protein.	46		40810000	17450000	29130000	14990000	10634000		12812000	2.27365	0.303317
Os05g0482700 Similar to 2,3-bisphosphoglycerate-independent phosphoglycerate mutase (EC 5.4.2.1) (Phosphoglyceromutase) (BPG-independent PGAM) (PGAM-I).	483		1092100000	677010000	884555000	1089300000	862530000		975915000	0.906385	0.736496
Os05g0494000 Similar to Cytochrome P450 98A1 (EC 1.14.-.-).	170		19817000	71541000	45679000	19736000	70260000		44998000	1.01513	0.986682
Os05g0494000 Similar to Cytochrome P450 98A1 (EC 1.14.-.-).	138		44943000	26017000	35480000	42275000	52710000		47492500	0.747065	0.382014
Os05g0503000 Similar to Secretory carrier membrane protein.	70		22027000	15333000	18680000					inf
Os05g0508500 Similar to Thioredoxin H.	62	54670000	156020000	127590000	112760000	192950000	168140000		180545000	0.624553	0.189102
Os05g0508500 Similar to Thioredoxin H.	108		30583000	22792000	26687500	42316000	44136000		43226000	0.617395	0.0538269
Os05g0512400 IQ motif, EF-hand binding site domain containing protein.	299	9260200	45394000	24873000	2.65091e+07	21827000	32445000		27136000	0.976897	0.967272
Os05g0516600 Small GTP binding protein.	174	24540000	47051000	32335000	34642000	52636000	16701000		34668500	0.999236	0.998773
Os05g0519400 Homologue of NSF (N-ethylmaleimide sensitive factor), ATPase, Regulation of vacuolar morphology in endosperm cell	509		47986000	33174000	40580000	30483000	2681600		16582300	2.44719	0.267069
Os05g0522600 Leucine-rich repeat, plant specific containing protein.	677		61324000	73069000	67196500	54187000	53015000		53601000	1.25364	0.147776
Os05g0530500 Serine/threonine protein kinase, Sugar signaling	39	188780000	243100000	82176000	171352000	133530000	80303000		106916500	1.60267	0.389245
Os05g0530500 Serine/threonine protein kinase, Sugar signaling	386					12262000	54023000		33142500	0
Os05g0539700 Similar to Nucleosome assembly protein 1.	158		22427000	41994000	32210500	29592000	23270000		26431000	1.21866	0.630626
Os05g0541900 Similar to 60S ribosomal protein l28.	75					19097000	14081000		16589000	0
Os05g0543200 Similar to Ran GTPase activating protein.	34		22185000	7978500	15081750	15401000	10353000		12877000	1.17122	0.797477
Os05g0543200 Similar to Ran GTPase activating protein.	51	40330000	136070000	78943000	8.51143e+07	75879000	89542000		82710500	1.02906	0.951316
Os05g0543400 Similar to Farnesyl diphosphate synthase (Fragment).	60		64239000	95776000	80007500	50759000	60354000		55556500	1.44011	0.276197
Os05g0543700 Similar to Chaperone protein dnaJ.	254					7806000	9385500		8595750	0
Os05g0548900 Similar to Phosphoethanolamine methyltransferase.	173		190640000	89116000	139878000	203840000	184070000		193955000	0.721188	0.405471
Os05g0553700 Similar to Syntaxin 72.	217		14014000	9320300	11667150	11275000	10202000		10738500	1.08648	0.736848
Os05g0553700 Similar to Syntaxin 72.	101		17290000	48406000	32848000	43104000	36413000		39758500	0.826188	0.706465
Os05g0556100 Similar to SDL5A.	438		31020000	12937000	21978500	44749000	57011000		50880000	0.431967	0.118091
Os05g0563050 Similar to predicted protein.	288		20717000	15166000	17941500	24808000	23725000	16357000	21630000	0.829473	0.424829
Os05g0574300 Similar to Histone H2B.2.	13	91395000	51558000	49686000	64213000	87228000	60021000		73624500	0.872169	0.674149
Os05g0574300 Similar to Histone H2B.2.	29		44413000	39028000	41720500	58047000	51292000		54669500	0.76314	0.0955822
Os05g0574500 Similar to GTP-binding nuclear protein Ran1B (Fragment).	40		18181000	44531000	31356000	11472000	45840000		28656000	1.09422	0.91217
Os05g0574500 Similar to GTP-binding nuclear protein Ran1B (Fragment).	74		114550000	57037000	85793500	106200000	112910000		109555000	0.783109	0.498058
Os05g0574500 Similar to GTP-binding nuclear protein Ran1B (Fragment).	102		28590000	14997000	21793500	24402000	32890000		28646000	0.760787	0.482539
Os05g0593100 Similar to Vacuolar ATP synthase subunit C (EC 3.6.3.14) (V-ATPase C subunit) (Vacuolar proton pump C subunit).	122	17963000	22061000	37595000	25873000	41711000	51444000		46577500	0.555483	0.0935325
Os05g0594500 Invasin/intimin cell-adhesion domain containing protein.	815		19831000	13312000	16571500	17912000	34345000		26128500	0.634231	0.392648
Os05g0597100 Histone H4 deacetylase, Negative regulation of innate immunity	35	44038000		46384000	45211000	44299000	44072000		44185500	1.02321	0.475944
Os06g0102100 Cytochrome P450 93G2 protein (CYP93G2), flavanone 2-hydroxylase (F2H), C-glycosylflavone biosynthesis	98	15221000	26820000	20493000	2.08447e+07	15699000	21798000		18748500	1.1118	0.697034
Os06g0104400 Similar to IQ calmodulin-binding motif family protein.	237		321440000	280230000	300835000	166150000	95875000		131012500	2.29623	0.0529999
Os06g0104400 Similar to IQ calmodulin-binding motif family protein.	159		125820000	286210000	206015000	114520000	65426000		89973000	2.28974	0.300664
Os06g0104400 Similar to IQ calmodulin-binding motif family protein.	233		180650000	114610000	147630000	72974000	66287000		69630500	2.12019	0.143169
Os06g0104400 Similar to IQ calmodulin-binding motif family protein.	167		214830000	244280000	229555000	129200000	132580000		130890000	1.7538	0.0218304
Os06g0104400 Similar to IQ calmodulin-binding motif family protein.	169		119390000	102310000	110850000	93846000	51085000		72465500	1.52969	0.2374
Os06g0104400 Similar to IQ calmodulin-binding motif family protein.	210		3151700000	1677300000	2414500000	2021300000	1344400000		1682850000	1.43477	0.462274
Os06g0104400 Similar to IQ calmodulin-binding motif family protein.	415	293270000	202810000	125860000	2.07313e+08	127420000	177900000	145590000	1.50303e+08	1.3793	0.322738
Os06g0104400 Similar to IQ calmodulin-binding motif family protein.	270		279550000	340650000	310100000	229380000	235820000		232600000	1.33319	0.127703
Os06g0104400 Similar to IQ calmodulin-binding motif family protein.	393	646160000	786900000	405570000	6.12877e+08	699740000	631310000	226980000	5.19343e+08	1.1801	0.639398
Os06g0104400 Similar to IQ calmodulin-binding motif family protein.	99	56516000	110840000	143900000	103752000	79637000	147560000	62878000	9.66917e+07	1.07302	0.855345
Os06g0104400 Similar to IQ calmodulin-binding motif family protein.	385	533580000	480360000	262740000	425560000	465950000	486620000	324520000	4.25697e+08	0.999679	0.998946
Os06g0104400 Similar to IQ calmodulin-binding motif family protein.	406	188040000	594010000	338640000	3.73563e+08	378790000	391420000		385105000	0.97003	0.944631
Os06g0104400 Similar to IQ calmodulin-binding motif family protein.	127		51504000	11841000	31672500	30886000	38595000		34740500	0.911688	0.893231
Os06g0104400 Similar to IQ calmodulin-binding motif family protein.	224		378490000	102130000	240310000	266610000	299120000		282865000	0.849557	0.788612
Os06g0104400 Similar to IQ calmodulin-binding motif family protein.	223		334670000	102130000	218400000	344300000	276890000		310595000	0.703167	0.525859
Os06g0104400 Similar to IQ calmodulin-binding motif family protein.	161		619400000	48867000	334133500	490130000	510810000		500470000	0.667639	0.619035
Os06g0104400 Similar to IQ calmodulin-binding motif family protein.	236	27878000	86521000	68455000	6.09513e+07	71390000	133840000		102615000	0.593981	0.287425
Os06g0113900 Major facilitator superfamily, general substrate transporter domain containing protein.	24		40163000	37855000	39009000					inf
Os06g0113900 Major facilitator superfamily, general substrate transporter domain containing protein.	568	18327000	92771000	102310000	71136000	176050000	240970000		208510000	0.341163	0.0466176
Os06g0126500 Ubiquitin domain containing protein.	185		56282000	17483000	36882500	81653000	93226000		87439500	0.421806	0.129834
Os06g0128200 LMBR1-like conserved region domain containing protein.	269		350680000	67237000	208958500	298360000	185760000	30128000	171416000	1.21901	0.813362
Os06g0128200 LMBR1-like conserved region domain containing protein.	279		60540000	16390000	38465000	43681000	39058000	30128000	3.76223e+07	1.0224	0.964081
Os06g0130800 Winged helix repressor DNA-binding domain containing protein.	199		33552000	19573000	26562500	93681000	68070000		80875500	0.328437	0.0651752
Os06g0130800 Winged helix repressor DNA-binding domain containing protein.	137					142200000	235100000		188650000	0
Os06g0130900 Similar to Histone H3 (Fragment).	113	45375000	286250000	142940000	1.58188e+08	217850000	251670000	14035000	161185000	0.981409	0.977967
Os06g0130900 Similar to Histone H3 (Fragment).	70	108030000	306620000	181250000	1.98633e+08	341920000	242220000		292070000	0.680088	0.345004
Os06g0130900 Similar to Histone H3 (Fragment).	61	11729000	294420000	166570000	157573000	302760000	318230000		310495000	0.50749	0.243656
Os06g0130900 Similar to Histone H3 (Fragment).	90	97688000	30656000	119920000	8.27547e+07	208290000	179060000		193675000	0.427286	0.0552101
Os06g0134000 Similar to 40S ribosomal protein S20.	13	1824800000	2163900000	2713000000	2233900000	3558200000	1172700000	444100000	1725000000	1.29501	0.629404
Os06g0134000 Similar to 40S ribosomal protein S20.	16	1364600000	2548500000	1995500000	1.96953e+09	2872200000	4540500000	967340000	2.79335e+09	0.70508	0.490878
Os06g0142200 Early nodulin.	29		13155000	11660000	12407500					inf
Os06g0152100 Similar to Profilin-2.	87		40361000	61019000	50690000	110530000	100280000		105405000	0.480907	0.0416555
Os06g0173100 Similar to 26S protease regulatory subunit 6A homolog (TAT-binding protein homolog 1) (TBP-1) (Mg(2)-dependent ATPase 1) (LEMA-1).	59	72947000	201970000	89083000	1.21333e+08	138400000	93395000		115897500	1.0469	0.927525
Os06g0175500 Epsin-like, N-terminal domain containing protein.	318		86392000	65558000	75975000	62002000	38292000		50147000	1.51505	0.243356
Os06g0175500 Epsin-like, N-terminal domain containing protein.	281		35339000	47933000	41636000	40666000	43635000		42150500	0.987794	0.943856
Os06g0175500 Epsin-like, N-terminal domain containing protein.	319	25948000	109710000	93808000	7.64887e+07	95017000	86475000		90746000	0.842887	0.697507
Os06g0175500 Epsin-like, N-terminal domain containing protein.	311	34251000	92029000	91586000	72622000	134970000	152200000		143585000	0.505777	0.0693759
Os06g0192600 26S proteasome regulatory particle triple-A ATPase subunit1 (26S protease regulatory subunit 7).	13		47010000	37757000	42383500	8849600	32079000		20464300	2.07109	0.221657
Os06g0192600 26S proteasome regulatory particle triple-A ATPase subunit1 (26S protease regulatory subunit 7).	121	28007000	31244000	22565000	27272000	31269000	37760000		34514500	0.790161	0.172963
Os06g0192600 26S proteasome regulatory particle triple-A ATPase subunit1 (26S protease regulatory subunit 7).	196		53088000	18081000	35584500	63906000	79432000		71669000	0.496512	0.200166
Os06g0194900 Sucrose synthase 2 (EC 2.4.1.13).	164	1207500000	1785000000	1039700000	1.34407e+09	1051300000	995920000	382910000	8.10043e+08	1.65925	0.161256
Os06g0194900 Sucrose synthase 2 (EC 2.4.1.13).	60	65648000	68441000	22660000	5.22497e+07	21634000	44614000	91217000	5.24883e+07	0.995453	0.992916
Os06g0194900 Sucrose synthase 2 (EC 2.4.1.13).	169	28241000	48697000	35742000	37560000	28715000	49267000		38991000	0.963299	0.903598
Os06g0221200 Similar to Annexin p33.	168		21825000	21284000	21554500	17327000	14288000		15807500	1.36356	0.0651528
Os06g0224500 Mitochodrial transcription termination factor-related family protein.	284	6882800000	971560000	1261000000	3.03845e+09	762080000	47431000	6277500000	2362337000	1.28621	0.818054
Os06g0226600 TB2/DP1 and HVA22 related protein family protein.	161		14669000	8548600	11608800	6132800	15322000		10727400	1.08216	0.887815
Os06g0232100 Hypothetical conserved gene.	104		29573000	30164000	29868500	17129000	26229000		21679000	1.37776	0.214317
Os06g0233400 Defective in cullin neddylation domain containing protein.	24		43886000	23471000	33678500	19082000	26043000		22562500	1.49268	0.411002
Os06g0233400 Defective in cullin neddylation domain containing protein.	145		91108000	116810000	103959000	123740000	76038000		99889000	1.04075	0.894369
Os06g0247500 Similar to Pyrophosphate-fructose 6-phosphate 1-phosphotransferase (EC 2.7.1.90) (Fragment).	320	31452000	58513000	54420000	4.81283e+07	29856000	32660000		31258000	1.53971	0.220148
Os06g0247500 Similar to Pyrophosphate-fructose 6-phosphate 1-phosphotransferase (EC 2.7.1.90) (Fragment).	39	36804000	156240000	61421000	8.48217e+07	76871000	101070000		88970500	0.953368	0.936384
Os06g0247500 Similar to Pyrophosphate-fructose 6-phosphate 1-phosphotransferase (EC 2.7.1.90) (Fragment).	506		153930000	90365000	122147500	142800000	87393000	891460000	3.73884e+08	0.326699	0.507621
Os06g0254700 Caleosin related family protein.	96		64020000	100010000	82015000	27183000	29294000		28238500	2.90437	0.0963885
Os06g0254700 Caleosin related family protein.	136	94634000	66891000	20945000	6.08233e+07	29791000	37701000		33746000	1.80239	0.403321
Os06g0254700 Caleosin related family protein.	137		334060000	132520000	233290000	113080000	154170000		133625000	1.74586	0.434729
Os06g0254700 Caleosin related family protein.	204	56886000	276710000	232560000	1.88719e+08	183880000	184810000		184345000	1.02373	0.962927
Os06g0254700 Caleosin related family protein.	106	218460000	1271800000	285620000	591960000	726370000	757570000		741970000	0.797822	0.755478
Os06g0254700 Caleosin related family protein.	43		63486000	85440000	74463000	71205000	116400000		93802500	0.793827	0.521905
Os06g0260500 Similar to 3-ketoacyl-CoA synthase.	362	39571000	55844000	80894000	5.87697e+07	57631000	15858000		36744500	1.59941	0.390141
Os06g0264300 Similar to RAD23, isoform I.	76		15706000	14837000	15271500					inf
Os06g0264300 Similar to RAD23, isoform I.	54		171070000	76824000	123947000	128470000	77159000		102814500	1.20554	0.731707
Os06g0264300 Similar to RAD23, isoform I.	89	141640000	312210000	208260000	2.20703e+08	497460000	227300000	83710000	269490000	0.818967	0.728571
Os06g0264300 Similar to RAD23, isoform I.	9	54764000	247940000	129780000	1.44161e+08	161880000	233390000		197635000	0.729432	0.538941
Os06g0264300 Similar to RAD23, isoform I.	51		31356000	57257000	44306500	66191000	142410000		104300500	0.424797	0.274563
Os06g0288300 C-glucosyltransferase, Flavone-C-glycoside synthesis	440					46903000	75657000		61280000	0
Os06g0289900 UDP-glucuronosyl/UDP-glucosyltransferase family protein.	458	43409000	32183000	74275000	4.99557e+07	30926000	53825000		42375500	1.17888	0.707308
Os06g0308300 Similar to 65kD microtubule associated protein.	78		43039000	44279000	43659000	202340000	149740000		176040000	0.248006	0.037296
Os06g0326400 Phosphofructokinase domain containing protein.	76		42257000	23839000	33048000	11504000	12144000		11824000	2.79499	0.147812
Os06g0332400 VHS domain containing protein.	279		76595000	53355000	64975000	50723000	6285400		28504200	2.27949	0.283026
Os06g0342200 Similar to Eukaryotic translation initiation factor 1A (EIF-1A) (EIF-4C).	104		37026000	8126000	22576000	16579000	16623000		16601000	1.35992	0.719365
Os06g0342200 Similar to Eukaryotic translation initiation factor 1A (EIF-1A) (EIF-4C).	88		24129000	33019000	28574000	30540000	34869000		32704500	0.873702	0.491367
Os06g0342200 Similar to Eukaryotic translation initiation factor 1A (EIF-1A) (EIF-4C).	56		24413000	21954000	23183500	32154000	24684000		28419000	0.815775	0.314518
Os06g0489500 CMP/dCMP deaminase, zinc-binding domain containing protein.	239		22236000	9487100	15861550	45591000	23892000		34741500	0.456559	0.272309
Os06g0506600 Similar to Ubiquitin carrier protein.	56	262250000	209370000	209998000	227206000	108643000	117090000	102300000	1.09344e+08	2.07789	0.00283503
Os06g0531200 ThiJ/PfpI domain containing protein.	349					15795000	6234900		11014950	0
Os06g0538000 Similar to T-complex protein 1, gamma subunit (TCP-1-gamma) (CCT-gamma) (Matricin) (mTRiC-P5).	308	43756000	126100000	129130000	99662000	34568000	29931000		32249500	3.09034	0.15904
Os06g0538000 Similar to T-complex protein 1, gamma subunit (TCP-1-gamma) (CCT-gamma) (Matricin) (mTRiC-P5).	531		51637000	1674300	26655650	114350000	129140000		121745000	0.218947	0.0675494
Os06g0550000 Similar to 60S ribosomal protein L11.	193					6421700	10725000		8573350	0
Os06g0556000 Amino acid permease, Transport of amino acids	108		16468000	7178000	11823000	30419000	29559000		29989000	0.394245	0.0600619
Os06g0560400 Protein of unknown function DUF862, eukaryotic domain containing protein.	212		65867000	22855000	44361000	42583000	38924000		40753500	1.08852	0.882631
Os06g0568200 Vacuolar ATPase B subunit.	476		50339000	28673000	39506000	34721000	30447000		32584000	1.21244	0.594751
Os06g0568200 Vacuolar ATPase B subunit.	42		61951000	50684000	56317500	55176000	72355000		63765500	0.883197	0.543766
Os06g0589300 ABC transporter-like domain containing protein.	940		25139000	29532000	27335500	22609000	20911000		21760000	1.25623	0.141489
Os06g0589500 Conserved hypothetical protein.	263					1424400	15284000		8354200	0
Os06g0594400 Kelch-type beta propeller domain containing protein.	78	187510000	225650000	124770000	179310000	83811000	9119500	44480000	45803500	3.91477	0.0215706
Os06g0601100 Conserved hypothetical protein.	35		11549000	15691000	13620000					inf
Os06g0603600 SPX domain-containing protein, Phosphate (Pi) homeostasis	99		126740000	151880000	139310000	80608000	100970000		90789000	1.53444	0.095488
Os06g0608700 Similar to Fructose-bisphosphate aldolase, cytoplasmic isozyme (EC 4.1.2.13).	7	24805000	30401000	33236000	2.94807e+07	24689000	28847000		26768000	1.10134	0.500768
Os06g0638500 Tyrosine protein kinase domain containing protein.	438		20344000	8589900	14466950	10223000	27423000		18823000	0.768578	0.71643
Os06g0650100 Similar to Ubiquitin-NEDD8-like protein RUB2.	6	459020000	2735200000	1179200000	1.45781e+09	855240000	1346000000	399480000	8.66907e+08	1.68162	0.460885
Os06g0650100 Similar to Ubiquitin-NEDD8-like protein RUB2.	87	108800000	131100000	116090000	1.18663e+08	81815000	114200000		98007500	1.21076	0.25584
Os06g0650100 Similar to Ubiquitin-NEDD8-like protein RUB2.	11	2981200000	3312500000	2937200000	3.07697e+09	1859900000	2231300000	3850800000	2.64733e+09	1.16229	0.528093
Os06g0650100 Similar to Ubiquitin-NEDD8-like protein RUB2.	124	1001700000	1748300000	1807700000	1.51923e+09	1535200000	1702800000	801540000	1.34651e+09	1.12827	0.672443
Os06g0650100 Similar to Ubiquitin-NEDD8-like protein RUB2.	109	144820000	264230000	163860000	190970000	280460000	267060000		273760000	0.697582	0.183553
Os06g0650100 Similar to Ubiquitin-NEDD8-like protein RUB2.	130					1459200000	1488300000	38452000	9.95317e+08	0
Os06g0660700 Similar to Ubiquitin carrier protein.	130	129090000	212160000	115020000	152090000	241590000	242320000		241955000	0.628588	0.105312
Os06g0662000 Similar to Vacuolar H+ATPase subunit A (Fragment).	459	342050000	618180000	336450000	4.32227e+08	508820000	507450000	116770000	377680000	1.14443	0.750626
Os06g0668200 Similar to Phosphoglycerate kinase, cytosolic (EC 2.7.2.3).	342		30833000	29841000	30337000	15031000	42168000		28599500	1.06075	0.909881
Os06g0695800 Phosphate transport system permease protein 1 domain containing protein.	305		70453000	26537000	48495000	16390000	24805000		20597500	2.35441	0.338391
Os06g0697400 Similar to DNA-directed RNA polymerases I, II, and III 17.1 kDa polypeptide.	71		40317000	20121000	30219000	38730000	48864000		43797000	0.689979	0.352437
Os06g0701300 Beta-lactamase family protein.	206		40420000	22582000	31501000	29607000	25807000		27707000	1.13693	0.717769
Os06g0707200 Glycosyltransferase AER61, uncharacterized domain containing protein.	2					15099000	41413000		28256000	0
Os06g0712400 Protein of unknown function DUF544 family protein.	721	36172000	78894000		57533000	43417000	66189000		54803000	1.04981	0.920504
Os06g0712400 Protein of unknown function DUF544 family protein.	112		12878000	26739000	19808500	21438000	43964000		32701000	0.605746	0.432434
Os06g0712400 Protein of unknown function DUF544 family protein.	146		31339000	19086000	25212500	57112000	54380000		55746000	0.452275	0.039758
Os06g0719600 Domain of unknown function DUF1618 domain containing protein.	11	34224000	33092000	32951000	3.34223e+07	20154000	21406000		20780000	1.60839	0.000368295
Os06g0719600 Domain of unknown function DUF1618 domain containing protein.	250	11173000	87161000	21292000	3.98753e+07	75207000	60180000		67693500	0.589057	0.439085
Os06g0728000 HMG1 protein (HMGB1).	112		38231000	16325000	27278000	21594000	23647000		22620500	1.2059	0.713207
Os06g0728000 HMG1 protein (HMGB1).	98		110540000	103210000	106875000	102720000	88341000		95530500	1.11875	0.295005
Os06g0728000 HMG1 protein (HMGB1).	82		29385000	28735000	29060000	26918000	26455000		26686500	1.08894	0.0271182
Os06g0728000 HMG1 protein (HMGB1).	105		37089000	16227000	26658000	21793000	32639000		27216000	0.979497	0.966457
Os06g0728000 HMG1 protein (HMGB1).	75		38215000	22365000	30290000	31886000	40274000		36080000	0.839523	0.584639
Os06g0728000 HMG1 protein (HMGB1).	95		88389000	44347000	66368000	69947000	166090000		118018500	0.562353	0.431669
Os06g0731800 Clathrin light chain family protein.	184	19268000	93773000	88493000	67178000	61273000	108720000		84996500	0.790362	0.651811
Os07g0112800 Similar to Eukaryotic translation initiation factor 5A-4 (eIF-5A-4).	42		56120000	66466000	61293000	45153000	53682000		49417500	1.24031	0.218513
Os07g0112800 Similar to Eukaryotic translation initiation factor 5A-4 (eIF-5A-4).	37		35841000	31323000	33582000	51211000	41448000		46329500	0.724851	0.141272
Os07g0112800 Similar to Eukaryotic translation initiation factor 5A-4 (eIF-5A-4).	30		22336000	13248000	17792000	26313000	34409000	81694000	47472000	0.374789	0.279661
Os07g0124500 Similar to Eukaryotic translation initiation factor 3 subunit 8 (eIF3 p110) (eIF3c).	395		64237000	65255000	64746000	58047000	80444000		69245500	0.935021	0.726965
Os07g0124500 Similar to Eukaryotic translation initiation factor 3 subunit 8 (eIF3 p110) (eIF3c).	493	37603000	60122000	37335000	45020000	117750000	78446000		98098000	0.458929	0.0569127
Os07g0150100 Protein of unknown function DUF221 domain containing protein.	268		23175000	12850000	18012500	4819800	17175000		10997400	1.63789	0.475432
Os07g0150100 Protein of unknown function DUF221 domain containing protein.	250		69259000	13765000	41512000	42185000	40252000		41218500	1.00712	0.992525
Os07g0150100 Protein of unknown function DUF221 domain containing protein.	252					59824000	49029000		54426500	0
Os07g0150200 Similar to 40S ribosomal protein S12-1.	73	89161000	170230000	116560000	125317000	96366000	131470000		113918000	1.10006	0.755429
Os07g0150200 Similar to 40S ribosomal protein S12-1.	136	224100000	387080000	315550000	308910000	252860000	352460000		302660000	1.02065	0.935683
Os07g0150200 Similar to 40S ribosomal protein S12-1.	90					7767900	10526000		9146950	0
Os07g0155600 Nramp ion-transporter family protein, Ethylene signaling pathway	1053		56649000	34154000	45401500	51418000	55961000		53689500	0.845631	0.545153
Os07g0164300 Similar to syntaxin 132.	117		66611000	12898000	39754500	46647000	43788000		45217500	0.879184	0.857827
Os07g0166700 Similar to Transmembrane protein kinase.	469		34034000	30619000	32326500	44037000	57328000		50682500	0.637824	0.115924
Os07g0166700 Similar to Transmembrane protein kinase.	456		29638000	15559000	22598500	83230000	65257000		74243500	0.304384	0.0455451
Os07g0172500 Similar to DNA-directed RNA polymerase II 13.6 kDa polypeptide (EC 2.7.7.6).	117		11792000	13602000	12697000	21790000	21174000		21482000	0.591053	0.0116353
Os07g0180900 Similar to 60S ribosomal protein L4.	176		27622000	28600000	28111000	21050000	9783500		15416750	1.82341	0.153884
Os07g0184800 Similar to Variant of histone H1.	187		33259000	14603000	23931000	26130000	38961000		32545500	0.735309	0.526182
Os07g0184800 Similar to Variant of histone H1.	216		22277000	20687000	21482000	31598000	34774000		33186000	0.647321	0.0222572
Os07g0184800 Similar to Variant of histone H1.	119		23175000	16420000	19797500	27439000	15560000	248600000	9.71997e+07	0.203679	0.486741
Os07g0186000 H-type thioredoxin, Regulation of the apoplastic reactive oxygen species, Stress response	23		48077000	35588000	41832500					inf
Os07g0186000 H-type thioredoxin, Regulation of the apoplastic reactive oxygen species, Stress response	71	305290000	543000000	455930000	434740000	277200000	74461000	78202000	1.43288e+08	3.03404	0.0391115
Os07g0186000 H-type thioredoxin, Regulation of the apoplastic reactive oxygen species, Stress response	55	24030000	18422000	29240000	2.38973e+07	11627000	6497200		9062100	2.63706	0.0449121
Os07g0186000 H-type thioredoxin, Regulation of the apoplastic reactive oxygen species, Stress response	56	69751000	254450000	184090000	1.6943e+08	177040000	203090000		190065000	0.891434	0.787837
Os07g0186000 H-type thioredoxin, Regulation of the apoplastic reactive oxygen species, Stress response	111		64572000	74941000	69756500	74283000	85274000		79778500	0.874377	0.315868
Os07g0193200 Ankyrin repeat containing protein.	29	176280000	217940000	120230000	1.71483e+08	114690000	154030000	91855000	1.20192e+08	1.42675	0.20192
Os07g0206700 Cycloartenol-C-24-methyltransferase 1 (EC 2.1.1.41) (24-sterol C- methyltransferase 1) (Sterol C-methyltransferase 1).	16		31046000	33743000	32394500	11733000	15546000		13639500	2.37505	0.0151516
Os07g0206700 Cycloartenol-C-24-methyltransferase 1 (EC 2.1.1.41) (24-sterol C- methyltransferase 1) (Sterol C-methyltransferase 1).	39	47537000	146190000	59864000	8.45303e+07	103340000	162470000		132905000	0.636021	0.367735
Os07g0207400 Similar to RF12 protein (Fragment).	152	225720000	452570000	320180000	3.32823e+08	339710000	311890000		325800000	1.02156	0.939752
Os07g0207400 Similar to RF12 protein (Fragment).	162	46417000	128820000	64920000	8.00523e+07	87892000	89000000		88446000	0.905098	0.811376
Os07g0208500 Similar to Cellulose synthase-4.	9		10461000	9501900	9981450	11476000	16038000		13757000	0.725554	0.246705
Os07g0208500 Similar to Cellulose synthase-4.	476	58251000	150340000	49943000	86178000	137810000	127570000		132690000	0.649469	0.346051
Os07g0222300 Similar to EIF3e.	41		40071000	27239000	33655000	55911000	65997000		60954000	0.552138	0.0789285
Os07g0229900 Ribosomal protein S12e domain containing protein.	136	375900000	547660000	526180000	4.83247e+08	466880000	629340000	305900000	4.67373e+08	1.03396	0.890136
Os07g0233300 Similar to Nucleic acid binding protein-like.	19		3331200	8220100	5775650	9106500	11057000		10081750	0.572882	0.243442
Os07g0236800 Snf7 family protein.	41					20616000	17924000		19270000	0
Os07g0252400 Similar to Cellulose synthase-8.	775	71259000	110810000	35228000	7.24323e+07	20416000	30362000		25389000	2.8529	0.196449
Os07g0270900 Mak16 protein family protein.	113		102470000	89152000	95811000	73776000	47448000		60612000	1.58073	0.139755
Os07g0282300 Similar to Aldehyde oxidase 1 homolog (Fragment).	644		165500000	148040000	156770000	132400000	104480000		118440000	1.32362	0.145343
Os07g0424400 Similar to Cellulose synthase-7.	227		63253000	42016000	52634500	29490000	18394000		23942000	2.19842	0.13892
Os07g0448100 Similar to Plasma membrane integral protein ZmPIP2-6.	3		23757000	15417000	19587000	77597000	68070000		72833500	0.268928	0.0138437
Os07g0448800 Aquaporin.	3		26109000	51393000	38751000	35876000	31755000		33815500	1.14595	0.73712
Os07g0450000 Similar to 60S ribosomal protein L44.	86					15497000	30709000		23103000	0
Os07g0456700 Similar to (1,4)-beta-xylan endohydrolase (EC 3.2.1.8).	596		45172000	24592000	34882000	27253000	22218000		24735500	1.4102	0.439236
Os07g0463400 Similar to RES protein.	353		70839000	31499000	51169000	38332000	40371000		39351500	1.30031	0.609443
Os07g0495100 Protein kinase beta subunit (regulatory subunit), Regulation of phosphate transporters	195		74811000	33026000	53918500	53352000	64213000		58782500	0.917254	0.842657
Os07g0496000 Similar to Nt-rab6 protein.	160	40700000	143980000	123190000	1.02623e+08	81135000	74816000		77975500	1.3161	0.58825
Os07g0500300 C2 calcium-dependent membrane targeting domain containing protein.	111		15890000	10467000	13178500	10045000	12452000		11248500	1.17158	0.582073
Os07g0515100 Calcium-dependent protein kinase, isoform 2 (EC 2.7.1.-) (CDPK 2).	124		133430000	98565000	115997500	139170000	124960000		132065000	0.878336	0.48328
Os07g0529800 Protein translation factor SUI1 homolog (GOS2 protein).	111					9703400	9658900		9681150	0
Os07g0544800 Similar to Oxygen-evolving enhancer protein 3-2, chloroplast precursor (OEE3) (16 kDa subunit of oxygen evolving system of photosystem II) (OEC 16 kDa subunit) (Ferredoxin-NADP reductase binding protein) (BP).	215		7890500	9717400	8803950					inf
Os07g0545300 Similar to Histone H2A.	22		155230000	103590000	129410000	114840000	201210000		158025000	0.818921	0.626896
Os07g0545300 Similar to Histone H2A.	126		35920000	27572000	31746000	59390000	71649000		65519500	0.484528	0.0449839
Os07g0545300 Similar to Histone H2A.	120	270310000	446450000	183190000	2.99983e+08	718230000	542080000		630155000	0.476047	0.0701044
Os07g0545300 Similar to Histone H2A.	121	270310000	414370000	166800000	2.83827e+08	718230000	542080000		630155000	0.450408	0.055452
Os07g0545400 Protein H2A.	127	2257400	4635200	6786200	4559600	6674400		4871800	5773100	0.789801	0.552055
Os07g0549700 Armadillo-like helical domain containing protein.	13	178910000	304650000	224910000	2.36157e+08	167460000	175710000	30846000	124672000	1.89422	0.13489
Os07g0569100 Remorin, C-terminal region domain containing protein.	228		79001000	29469000	54235000	26883000	34676000		30779500	1.76205	0.448256
Os07g0574800 Tubulin alpha-1 chain.	370		61587000	25237000	43412000	44877000	65916000		55396500	0.78366	0.625778
Os07g0597000 Similar to Eukaryotic translation initiation factor 5A (eIF-5A).	129	70435000	105210000	62477000	79374000	90227000	126000000		108113500	0.734173	0.274648
Os07g0600400 WD40/YVTN repeat-like domain containing protein.	176		326540000	228750000	277645000	431550000	233980000		332765000	0.834358	0.666622
Os07g0604000 Similar to 6-phosphogluconolactonase-like protein.	12	35213000	62012000	72420000	5.65483e+07	53207000	64256000		58731500	0.962828	0.89272
Os07g0604800 UDP-arabinopyranose mutase, Pollen wall morphogenesis	319		27537000	31767000	29652000	25754000	25251000		25502500	1.16271	0.190737
Os07g0604800 UDP-arabinopyranose mutase, Pollen wall morphogenesis	327		34000000	31079000	32539500	23226000	34941000		29083500	1.11883	0.62477
Os07g0606900 Hypothetical conserved gene.	96					16987000	21301000		19144000	0
Os07g0606900 Hypothetical conserved gene.	218					7011700	13402000		10206850	0
Os07g0606900 Hypothetical conserved gene.	220					7011700	13402000		10206850	0
Os07g0608500 Similar to Ribosomal protein S3 (Fragment).	223	63970000	1187500000	609110000	6.20193e+08	607990000	82497000	443210000	377899000	1.64116	0.537362
Os07g0608500 Similar to Ribosomal protein S3 (Fragment).	199	601930000	144380000	1346400000	697570000	1145400000	537960000	432350000	7.05237e+08	0.989129	0.986139
Os07g0608500 Similar to Ribosomal protein S3 (Fragment).	216	1100300000	1965800000	995970000	1.35402e+09	1605100000	1995600000	862350000	1.48768e+09	0.910156	0.782496
Os07g0624900 SKP1.	167		24884000	38698000	31791000	26965000	30072000		28518500	1.11475	0.689317
Os07g0631100 Protein of unknown function DUF701, zinc-binding putative family protein.	41		80481000	40214000	60347500	41976000	65234000	19186000	42132000	1.43234	0.482686
Os07g0637400 Similar to Novel plant SNARE 12 (AtNPSN12).	144		35283000	17288000	26285500	10384000	10525000		10454500	2.51428	0.220574
Os07g0637400 Similar to Novel plant SNARE 12 (AtNPSN12).	182		27411000	38942000	33176500	34407000	27505000		30956000	1.07173	0.772458
Os07g0639600 Peptidase C15, pyroglutamyl peptidase I family protein.	150		70773000	75273000	73023000	15396000	25004000		20200000	3.615	0.00993532
Os07g0655400 Protein of unknown function DUF1751, integral membrane, eukaryotic domain containing protein.	298		9806900	10851000	10328950	13053000	12844000		12948500	0.797695	0.0389127
Os07g0661900 Pentatricopeptide repeat domain containing protein.	176		112260000	361320000	236790000	86460000	41830000	276110000	134800000	1.7566	0.493601
Os07g0662500 Similar to Elongation factor 1-beta' (EF-1-beta').	15	49134000	95376000	71966000	7.21587e+07	71251000	71774000		71512500	1.00904	0.972448
Os07g0671800 Similar to Stress-related protein-like protein (Fragment).	297		78383000	88288000	83335500	93683000	81996000		87839500	0.948725	0.616084
Os07g0671800 Similar to Stress-related protein-like protein (Fragment).	292		138590000	164170000	151380000	173750000	163640000		168695000	0.897359	0.335062
Os07g0671800 Similar to Stress-related protein-like protein (Fragment).	279	112420000	555210000	331790000	333140000	587280000	662870000	158620000	469590000	0.709427	0.537281
Os07g0671800 Similar to Stress-related protein-like protein (Fragment).	133					6422200	4026400		5224300	0
Os07g0673400 Rossmann-like alpha/beta/alpha sandwich fold domain containing protein.	136		58175000	37607000	47891000					inf
Os07g0674700 Similar to 60S ribosomal protein L18.	106		11316000	6300100	8808050	11260000	6137800		8698900	1.01255	0.978474
Os07g0683900 Ricin B-related lectin domain containing protein.	49	122680000	499630000	176870000	2.66393e+08	284520000	322920000	62733000	223391000	1.1925	0.778463
Os07g0683900 Ricin B-related lectin domain containing protein.	119		803660000	1317700000	1060680000	713360000	1139200000		926280000	1.1451	0.726143
Os07g0683900 Ricin B-related lectin domain containing protein.	252		65726000	77870000	71798000	72463000	72265000		72364000	0.992178	0.934239
Os07g0683900 Ricin B-related lectin domain containing protein.	219		81016000	93599000	87307500	68083000	112210000		90146500	0.968507	0.912835
Os07g0683900 Ricin B-related lectin domain containing protein.	288		30637000	18219000	24428000	35376000	20170000		27773000	0.879559	0.765748
Os07g0683900 Ricin B-related lectin domain containing protein.	237		112790000	58078000	85434000	90185000	112940000		101562500	0.841196	0.640765
Os07g0683900 Ricin B-related lectin domain containing protein.	141	297150000	915540000	815170000	6.75953e+08	1407400000	916590000	88641000	8.0421e+08	0.840518	0.780289
Os07g0683900 Ricin B-related lectin domain containing protein.	115		55770000	34855000	45312500	65944000	59064000		62504000	0.724954	0.258776
Os07g0692900 Similar to Ubiquitin-activating enzyme E1.	776		27981000	4593600	16287300	8522500	10224000	58778000	25841500	0.630277	0.705611
Os07g0694000 Similar to Phospholipase C (Fragment).	275	56442000	113410000	179390000	116414000	58508000	69174000		63841000	1.8235	0.336321
Os07g0694700 L-ascorbate peroxidase.	224	38355000	103570000	29519000	57148000	51479000	100970000		76224500	0.749733	0.626833
Os08g0102700 Harpin-induced 1 domain containing protein.	4					2955700	2422500		2689100	0
Os08g0109000 ENTH/VHS domain containing protein.	295					5615600	5602500		5609050	0
Os08g0110000 Alpha/beta hydrolase fold-1 domain containing protein.	40		23935000	28324000	26129500	27036000	27613000		27324500	0.956266	0.643342
Os08g0110800 K Homology, type 1, subgroup domain containing protein.	169					7571000	11033000		9302000	0
Os08g0113100 Similar to Fructokinase (Fragment).	61		13523000	21429000	17476000	20703000	12568000		16635500	1.05052	0.895787
Os08g0113100 Similar to Fructokinase (Fragment).	286	56927000	41257000	24550000	4.09113e+07	19634000	24141000	75873000	3.98827e+07	1.02579	0.962053
Os08g0113100 Similar to Fructokinase (Fragment).	87		208060000	200840000	204450000	318150000	118550000	194670000	2.10457e+08	0.971459	0.941311
Os08g0113100 Similar to Fructokinase (Fragment).	315		357070000	509990000	433530000	366250000	556830000		461540000	0.939312	0.839975
Os08g0113100 Similar to Fructokinase (Fragment).	333	71965000	146060000	113510000	1.10512e+08	146800000	190900000	47712000	1.28471e+08	0.860209	0.724349
Os08g0113100 Similar to Fructokinase (Fragment).	314	166830000	298820000	22301000	1.6265e+08	244510000	321180000	176520000	2.47403e+08	0.65743	0.400252
Os08g0113100 Similar to Fructokinase (Fragment).	202		46029000	33774000	39901500	62049000	64725000		63387000	0.62949	0.0644947
Os08g0113100 Similar to Fructokinase (Fragment).	86	22540000	157110000	192710000	124120000	580640000	402660000	91577000	3.58292e+08	0.346421	0.198301
Os08g0113100 Similar to Fructokinase (Fragment).	296	11242000	51649000	36745000	33212000	80674000	118560000		99617000	0.333397	0.0494293
Os08g0113100 Similar to Fructokinase (Fragment).	170					12466000	15621000		14043500	0
Os08g0116500 Similar to 60S acidic ribosomal protein P1 (L12).	32	134170000	372850000	334620000	2.80547e+08	590120000	457070000	88281000	3.7849e+08	0.741225	0.589815
Os08g0117400 Similar to Calmodulin 1 (Fragment).	4					19181000	6587900		12884450	0
Os08g0126300 Similar to Glyceraldehyde-3-phosphate dehydrogenase (Fragment).	188		50289000	19321000	34805000	29418000	30949000	24772000	2.83797e+07	1.22641	0.623599
Os08g0126300 Similar to Glyceraldehyde-3-phosphate dehydrogenase (Fragment).	261		83451000	105840000	94645500	96076000	83596000		89836000	1.05354	0.743522
Os08g0126300 Similar to Glyceraldehyde-3-phosphate dehydrogenase (Fragment).	196		58255000	59212000	58733500	57771000	57333000	85185000	66763000	0.879731	0.548113
Os08g0127100 Amino acid transporter, transmembrane family protein.	21		98824000	111180000	105002000	25624000	8600500		17112250	6.13607	0.0140197
Os08g0127100 Amino acid transporter, transmembrane family protein.	13	47297000	106620000	76695000	7.68707e+07	114370000	55116000		84743000	0.907103	0.817368
Os08g0129200 Similar to Cold shock protein-1.	139		34888000	26274000	30581000	35163000	50547000		42855000	0.713592	0.29844
Os08g0129200 Similar to Cold shock protein-1.	39		55551000	33596000	44573500	87156000	89534000		88345000	0.504539	0.0581399
Os08g0130500 60S acidic ribosomal protein P0.	152		17641000	11513000	14577000	7431100	8579700		8005400	1.8209	0.16956
Os08g0130500 60S acidic ribosomal protein P0.	46		37783000	23284000	30533500	28367000	36174000		32270500	0.946174	0.852458
Os08g0130500 60S acidic ribosomal protein P0.	169					3443300	6789500		5116400	0
Os08g0141300 PapD-like domain containing protein.	194		79879000	14768000	47323500	44892000	50744000		47818000	0.989659	0.989303
Os08g0141300 PapD-like domain containing protein.	62		51745000	24587000	38166000	44880000	38817000		41848500	0.912004	0.81604
Os08g0155400 Similar to Nitrate/chlorate transporter.	236		229440000	130260000	179850000	108320000	154510000		131415000	1.36857	0.469348
Os08g0155400 Similar to Nitrate/chlorate transporter.	225		77168000	9354200	43261100	47257000	72238000		59747500	0.724065	0.692964
Os08g0157500 Similar to Caffeic acid 3-O-methyltransferase (EC 2.1.1.68) (S-adenosysl-L- methionine:caffeic acid 3-O-methyltransferase) (COMT) (CAOMT).	68	62812000	133750000	117490000	104684000					inf
Os08g0157500 Similar to Caffeic acid 3-O-methyltransferase (EC 2.1.1.68) (S-adenosysl-L- methionine:caffeic acid 3-O-methyltransferase) (COMT) (CAOMT).	72	199240000	131320000	117500000	1.49353e+08	18054000	54544000		36299000	4.11453	0.0493433
Os08g0157500 Similar to Caffeic acid 3-O-methyltransferase (EC 2.1.1.68) (S-adenosysl-L- methionine:caffeic acid 3-O-methyltransferase) (COMT) (CAOMT).	56	5534200000	8424400000	3734500000	5897700000	1934400000	2029700000	838930000	1601010000	3.68374	0.0388106
Os08g0157500 Similar to Caffeic acid 3-O-methyltransferase (EC 2.1.1.68) (S-adenosysl-L- methionine:caffeic acid 3-O-methyltransferase) (COMT) (CAOMT).	286	94731000	135080000	128520000	1.19444e+08	37900000	51968000		44934000	2.6582	0.0218819
Os08g0157500 Similar to Caffeic acid 3-O-methyltransferase (EC 2.1.1.68) (S-adenosysl-L- methionine:caffeic acid 3-O-methyltransferase) (COMT) (CAOMT).	193		54880000	67219000	61049500	46258000	55014000		50636000	1.20565	0.302504
Os08g0160500 MLG (mixed-linkage glucan) synthase, Biosynthesis of MLG (cell wall polysaccharide)	289	20508000	63590000	76423000	53507000					inf
Os08g0160500 MLG (mixed-linkage glucan) synthase, Biosynthesis of MLG (cell wall polysaccharide)	571	563430000	624910000	459870000	5.49403e+08	3185300	279110000		141147650	3.8924	0.0425395
Os08g0160500 MLG (mixed-linkage glucan) synthase, Biosynthesis of MLG (cell wall polysaccharide)	575	119310000	1107000000	183370000	4.69893e+08	390570000	30565000	65104000	1.6208e+08	2.89915	0.415324
Os08g0160500 MLG (mixed-linkage glucan) synthase, Biosynthesis of MLG (cell wall polysaccharide)	268		49756000	36353000	43054500	40490000	27279000		33884500	1.27063	0.432581
Os08g0160500 MLG (mixed-linkage glucan) synthase, Biosynthesis of MLG (cell wall polysaccharide)	319	116660000	171070000	131570000	1.39767e+08	340640000	117570000		229105000	0.610055	0.373981
Os08g0162800 Acyl-CoA-binding protein , Stress response	13	31913000	53254000	37145000	4.07707e+07	12295000	17623000		14959000	2.72549	0.0564106
Os08g0162800 Acyl-CoA-binding protein , Stress response	80		83071000	56866000	69968500	63351000	118920000	21734000	6.80017e+07	1.02892	0.961604
Os08g0162800 Acyl-CoA-binding protein , Stress response	68		8822600	11095000	9958800	19481000	20200000	21734000	2.04717e+07	0.486467	0.00317322
Os08g0162800 Acyl-CoA-binding protein , Stress response	78						10232000	21734000	15983000	0
Os08g0171700 Conserved hypothetical protein.	3		61882000	56262000	59072000	33109000	28335000		30722000	1.92279	0.0164963
Os08g0191600 Similar to Symbiosis-related like protein.	25	48574000	168010000	66290000	9.42913e+07	229490000	390850000	74286000	231542000	0.407232	0.236625
Os08g0191700 Glyoxalase I, Abiotic stress response	288		14720000	16029000	15374500	19007000	12374000		15690500	0.97986	0.934045
Os08g0191700 Glyoxalase I, Abiotic stress response	180		119840000	54958000	87399000	103440000	97153000		100296500	0.871406	0.730538
Os08g0191700 Glyoxalase I, Abiotic stress response	247	39718000	90458000	66857000	6.56777e+07	68142000	91644000		79893000	0.82207	0.544354
Os08g0191700 Glyoxalase I, Abiotic stress response	175		27988000	23863000	25925500	37698000	30957000		34327500	0.75524	0.167351
Os08g0191700 Glyoxalase I, Abiotic stress response	118		14324000	16757000	15540500	30152000	28833000		29492500	0.526931	0.00969398
Os08g0199300 Similar to YyaF/YCHF TRANSFAC/OBG family small GTpase plus RNA binding domain TGS (Fragment).	192		56080000	51171000	53625500	32015000	36617000		34316000	1.5627	0.029042
Os08g0230200 Similar to cysteine-type endopeptidase/ ubiquitin thiolesterase.	332		124530000	123430000	123980000	66982000	84415000		75698500	1.63781	0.0311993
Os08g0234000 Similar to 60S ribosomal protein L7-2.	7		12199000	5551600	8875300	8997100	6720400		7858750	1.12935	0.799552
Os08g0248900 Similar to ADP-ribosylation factor 3.	162		14437000	8044700	11240850	8724800	14382000	25173000	1.60933e+07	0.698482	0.519477
Os08g0308100 Similar to TGF-beta receptor-interacting protein 1.	146					11262000	14635000		12948500	0
Os08g0314800 Similar to Poly(A)-binding protein.	370	24947000	38119000	39002000	3.40227e+07	75476000	54337000		64906500	0.52418	0.0515027
Os08g0326400 60S ribosomal protein L7a.	30		84228000	34886000	59557000	42272000	18945000		30608500	1.94577	0.399947
Os08g0326400 60S ribosomal protein L7a.	118		48917000	41362000	45139500	44530000	68354000	33941000	4.89417e+07	0.922312	0.795587
Os08g0326400 60S ribosomal protein L7a.	209		51186000	47624000	49405000	63754000	88369000		76061500	0.64954	0.165296
Os08g0366000 Phosphoenolpyruvate carboxylase.	627	1055900000	1935200000	1016100000	1.33573e+09	1337600000	1072400000	519960000	9.76653e+08	1.36766	0.403425
Os08g0366000 Phosphoenolpyruvate carboxylase.	160	73698000	87925000	58631000	73418000	90005000	98362000		94183500	0.779521	0.164854
Os08g0366100 Similar to Endothelial differentiation-related factor 1 (EDF-1) (Multiprotein bridging factor 1) (MBF1).	108		25880000	28607000	27243500	36230000	25267000		30748500	0.886011	0.598205
Os08g0410500 Similar to carbohydrate transporter/ sugar porter/ transporter.	199		25729000	30700000	28214500					inf
Os08g0427700 Histone H2A.	127		45392000	49946000	47669000	77674000	90329000		84001500	0.567478	0.0325922
Os08g0430200 UV excision repair protein Rad23 family protein.	92	208710000	78644000	50354000	1.12569e+08	26611000	74302000		50456500	2.23102	0.412368
Os08g0430200 UV excision repair protein Rad23 family protein.	77		293770000	261400000	277585000	219830000	163610000	168140000	183860000	1.50976	0.03743
Os08g0430200 UV excision repair protein Rad23 family protein.	9	19717000	53832000	35231000	36260000	39421000	55412000		47416500	0.764713	0.485374
Os08g0430500 14-3-3 protein, Florigen receptor, Flowering	70		10900000	22354000	16627000	10344000	73087000		41715500	0.398581	0.513863
Os08g0440000 Vesicle transport v-SNARE family protein.	170					5252700	5561100		5406900	0
Os08g0440100 Similar to Temperature stress-induced lipocalin.	140		40804000	41356000	41080000	46176000	48444000		47310000	0.868315	0.0333492
Os08g0440800 Glyceraldehyde-3-phosphate dehydrogenase.	86		91828000	56416000	74122000	40121000	49846000		44983500	1.64776	0.253434
Os08g0455800 RmlC-like jelly roll fold domain containing protein.	181	168550000	198250000	266840000	2.11213e+08	451340000	354490000	100290000	302040000	0.699289	0.450202
Os08g0480800 Similar to TaWIN2.	259					13504000	19281000		16392500	0
Os08g0490900 Similar to Histone H2B.2.	93					1694400	4952800		3323600	0
Os08g0497600 WD40 subfamily protein, Salt stress	295		11516000	16622000	14069000					inf
Os08g0498100 Similar to Caffeoyl-CoA O-methyltransferase 2 (EC 2.1.1.104) (Trans-caffeoyl-CoA 3-O-methyltransferase 2) (CCoAMT-2) (CCoAOMT-2).	12		142890000	49445000	96167500	39637000	79665000		59651000	1.61217	0.547088
Os08g0498100 Similar to Caffeoyl-CoA O-methyltransferase 2 (EC 2.1.1.104) (Trans-caffeoyl-CoA 3-O-methyltransferase 2) (CCoAMT-2) (CCoAOMT-2).	27		35767000	34500000	35133500	24787000	23466000		24126500	1.45622	0.00684249
Os08g0498100 Similar to Caffeoyl-CoA O-methyltransferase 2 (EC 2.1.1.104) (Trans-caffeoyl-CoA 3-O-methyltransferase 2) (CCoAMT-2) (CCoAOMT-2).	57		35978000	17065000	26521500	17057000	27719000		22388000	1.18463	0.740014
Os08g0498100 Similar to Caffeoyl-CoA O-methyltransferase 2 (EC 2.1.1.104) (Trans-caffeoyl-CoA 3-O-methyltransferase 2) (CCoAMT-2) (CCoAOMT-2).	134		21974000	13799000	17886500	15228000	39786000		27507000	0.650253	0.534713
Os08g0500700 Similar to Heat shock protein 82.	544		54749000	12490000	33619500	11746000	7901200		9823600	3.42232	0.378625
Os08g0500700 Similar to Heat shock protein 82.	583	58871000	122070000	178470000	1.19804e+08	56982000	43574000		50278000	2.38282	0.219074
Os08g0500700 Similar to Heat shock protein 82.	550	55030000	57174000	87003000	6.64023e+07	47480000	54908000		51194000	1.29707	0.34512
Os08g0500700 Similar to Heat shock protein 82.	599		46822000	48817000	47819500	39665000	36121000		37893000	1.26196	0.0394951
Os08g0500700 Similar to Heat shock protein 82.	514		20809000	20166000	20487500	23600000	16330000		19965000	1.02617	0.89927
Os08g0500700 Similar to Heat shock protein 82.	52	300850000	808150000	237570000	4.48857e+08	428800000	447090000		437945000	1.02492	0.965623
Os08g0500700 Similar to Heat shock protein 82.	446		66608000	61630000	64119000	69711000	83427000		76569000	0.837402	0.230038
Os08g0500700 Similar to Heat shock protein 82.	375	58843000	173530000	33443000	8.86053e+07	83822000	110560000	161650000	1.18677e+08	0.746607	0.570821
Os08g0500700 Similar to Heat shock protein 82.	50		199120000	49089000	124104500	227730000	210660000	64336000	1.67575e+08	0.740589	0.652456
Os08g0500700 Similar to Heat shock protein 82.	468	37302000	69172000	33479000	46651000	69524000	59172000		64348000	0.72498	0.326016
Os08g0500700 Similar to Heat shock protein 82.	274		20260000	25123000	22691500	42478000	22717000		32597500	0.696112	0.432972
Os08g0500700 Similar to Heat shock protein 82.	541		106440000	79020000	92730000	130180000	145750000		137965000	0.672127	0.103042
Os08g0500700 Similar to Heat shock protein 82.	437	34668000	165920000	166270000	122286000	273320000	224960000		249140000	0.490832	0.122194
Os08g0500700 Similar to Heat shock protein 82.	230					12276000	30119000		21197500	0
Os08g0502800 SWIB/MDM2 domain containing protein.	351					8336600	9523000		8929800	0
Os08g0525600 Similar to Peptidylprolyl isomerase	173		83110000	65146000	74128000	86655000	65973000		76314000	0.971355	0.887861
Os08g0525600 Similar to Peptidylprolyl isomerase	102		47558000	27327000	37442500	44985000	41369000		43177000	0.867186	0.632938
Os08g0525600 Similar to Peptidylprolyl isomerase	571		20236000	24968000	22602000	29722000	37295000		33508500	0.674515	0.134576
Os08g0525600 Similar to Peptidylprolyl isomerase	563		8521900	5109700	6815800	10629000	16729000		13679000	0.498267	0.188512
Os08g0530200 Similar to 60S ribosomal protein L17.	97		33129000	31788000	32458500	27136000	17172000		22154000	1.46513	0.176884
Os08g0532300 Similar to Nuclear transport factor 2 (NTF-2) (Allergen Cla h ?).	8	444970000	1273200000	881150000	866440000	841190000	829660000	256460000	6.42437e+08	1.34868	0.50651
Os08g0535400 Zinc finger, DHHC-type domain containing protein.	372		21608000	18865000	20236500	11220000	18086000		14653000	1.38105	0.270043
Os08g0536300 Similar to Hd1.	174					8215600	13403000		10809300	0
Os08g0538300 LysM receptor-like kinase, Chitin elicitor signaling	453		11473000	10630000	11051500	15886000	20528000		18207000	0.606992	0.0936637
Os08g0540300 Zinc finger, C6HC-type domain containing protein.	122		28240000	8889000	18564500	24898000	27523000		26210500	0.708285	0.515588
Os08g0540300 Zinc finger, C6HC-type domain containing protein.	487	48324000	107030000	83069000	7.94743e+07	123780000	143810000		133795000	0.594001	0.101399
Os08g0540300 Zinc finger, C6HC-type domain containing protein.	604					17833000	39448000		28640500	0
Os08g0543500 Similar to NBS-LRR type resistance protein (Fragment).	379	4742000000	5712900000	175610000	3.5435e+09	3824100000	4968000000	2297200000	3.69643e+09	0.958628	0.938888
Os08g0546100 Similar to protein binding protein.	160		97976000	72044000	85010000	48257000	166910000	15977000	77048000	1.10334	0.902868
Os08g0546100 Similar to protein binding protein.	215		52571000	37987000	45279000	47892000	45201000		46546500	0.972769	0.880004
Os08g0548900 Similar to Proteasome subunit alpha type 7 (EC 3.4.25.1) (20S proteasome alpha subunit D) (20S proteasome subunit alpha-4).	53					49670000	58589000		54129500	0
Os08g0549100 Similar to Peroxisome type ascorbate peroxidase.	28					14023000	10655000		12339000	0
Os08g0557700 Histidine phosphotransfer protein, Cytokinin signaling and stress response	114		15437000	12417000	13927000	22300000	22959000		22629500	0.615436	0.0301226
Os08g0559200 Similar to Ribosomal protein S25 (40S ribosomal 25S subunit).	14					864300	2701000		1782650	0
Os08g0564300 P-glycoprotein 1.	1203		43320000	47517000	45418500	38320000	42990000		40655000	1.11717	0.268475
Os09g0115400 Similar to Poly(A)-binding protein.	318					4376700	5930500		5153600	0
Os09g0127300 NAD(P)-binding domain containing protein.	276		9427300	5852100	7639700	22012000	13019000		17515500	0.436168	0.178042
Os09g0249600 Similar to small nuclear ribonucleoprotein family protein / snRNP family protein.	149		136360000	3833600000	1984980000	2956400000	33236000	28665000	1.0061e+09	1.97294	0.636233
Os09g0253000 Similar to NOI protein.	5		72401000	77966000	75183500	90283000	92071000		91177000	0.824588	0.0318079
Os09g0258600 Similar to 60S ribosomal protein L17-1.	97		55938000	55684000	55811000	32599000	36321000		34460000	1.61959	0.00754634
Os09g0293400 Similar to Ubiquitin-conjugating enzyme (EC 6.3.2.19) (Ubiquitin carrier protein).	90	79587000	108560000	68495000	8.55473e+07	75308000	75811000		75559500	1.13219	0.563322
Os09g0297100 Similar to CROC-1-like protein (Fragment).	76		63601000	27297000	45449000	24230000	31570000		27900000	1.629	0.44335
Os09g0297100 Similar to CROC-1-like protein (Fragment).	129		6502300	6563300	6532800	9620300	7450100		8535200	0.765395	0.206393
Os09g0315700 Phosphoenolpyruvate carboxylase family protein.	638	243240000	907790000	431430000	5.27487e+08	454080000	353030000	54715000	287275000	1.83617	0.357601
Os09g0322000 Similar to PaMst-1.	254		51831000	24360000	38095500	30420000	41063000		35741500	1.06586	0.887714
Os09g0324000 Similar to Oleosin.	141	11580000	41535000	7152100	2.0089e+07	44512000	49610000		47061000	0.426872	0.151088
Os09g0361400 Outer mitochondrial membrane protein porin (Voltage-dependent anion- selective channel protein) (VDAC).	234		43234000	9724100	26479050	22703000	40197000		31450000	0.841941	0.817164
Os09g0396900 Vacuolar membrane transporter, Fe and Zn translocation between flag leaves and seeds	3					19463000	14271000		16867000	0
Os09g0419200 NAD(P)-binding domain containing protein.	285					34611000	36160000		35385500	0
Os09g0425900 Similar to Senescence-associated protein 5.	272		46541000	26879000	36710000	44845000	38350000		41597500	0.882505	0.683375
Os09g0434900 Zinc finger, RING-type domain containing protein.	123		11966000	5173700	8569850	23563000	14052000		18807500	0.455661	0.221886
Os09g0467200 Similar to Glutathione S-transferase GST 23 (EC 2.5.1.18) (Fragment).	107		22709000	14657000	18683000	13033000	24671000		18852000	0.991035	0.983114
Os09g0467400 Similar to ATPUP3.	7		28541000	19598000	24069500	17338000	21358000		19348000	1.24403	0.437124
Os09g0472100 Similar to ABC transporter.	394		102100000	17077000	59588500	32962000	41631000		37296500	1.5977	0.653918
Os09g0482100 Similar to Heat shock protein 82.	254		15207000	6301600	10754300	6673900	8729400		7701650	1.39636	0.572896
Os09g0482100 Similar to Heat shock protein 82.	318		8068100	5860000	6964050	7447700	12329000		9888350	0.704268	0.38895
Os09g0482100 Similar to Heat shock protein 82.	431		59790000	19019000	39404500	56237000	65125000		60681000	0.649371	0.41512
Os09g0483300 EF hand domain containing protein.	9		10633000	16186000	13409500					inf
Os09g0483500 EF-Hand type domain containing protein.	9		44029000	36699000	40364000					inf
Os09g0484200 Hypothetical protein.	133		47283000	22380000	34831500	16258000	33523000		24890500	1.39939	0.579143
Os09g0484200 Hypothetical protein.	147	21333000	94346000	83586000	6.64217e+07	45220000	107100000		76160000	0.872133	0.81117
Os09g0485201 Similar to photosystem I subunit VII.	37		26887000	45692000	36289500	30110000	38713000		34411500	1.05457	0.872615
Os09g0491676 Conserved hypothetical protein.	225		6943100	11547000	9245050	36061000	46818000		41439500	0.223098	0.0314719
Os09g0508300 Zinc finger, DHHC-type domain containing protein.	346					17162000	14008000		15585000	0
Os09g0514400 Similar to Protein farnesyltransferase/geranylgeranyltransferase type I alpha subunit (EC 2.5.1.58) (EC 2.5.1.59) (CAAX farnesyltransferase alpha subunit) (Ras proteins prenyltransferase alpha) (FTase-alpha) (Type I protein geranyl-geranyltransferase alpha subunit) (GGTase-I-alpha).	240	13568000	57722000	45220000	3.88367e+07	64613000	58933000		61773000	0.6287	0.272208
Os09g0521400 Similar to HMG-CoA synthase.	404		82529000	50246000	66387500	31110000	40486000		35798000	1.8545	0.210385
Os09g0521400 Similar to HMG-CoA synthase.	232					27893000	31750000		29821500	0
Os09g0525400 Similar to RING finger protein 13 (C-RZF).	132					8132900	14326000		11229450	0
Os09g0525600 UBX domain containing protein.	269		85186000	79517000	82351500	121210000	161460000		141335000	0.582669	0.101049
Os09g0525900 Peptidase S54, rhomboid domain containing protein.	9					249710000	300190000		274950000	0
Os09g0538800 Similar to Synaptotagmin C.	377		90693000	47711000	69202000	16099000	82574000		49336500	1.40265	0.665539
Os09g0539500 Similar to SKP1-like protein 1A.	143	50193000	24884000	59378000	4.48183e+07	26965000	30072000		28518500	1.57155	0.309766
Os09g0539500 Similar to SKP1-like protein 1A.	141		64105000	46461000	55283000	60212000	69616000		64914000	0.851634	0.436995
Os09g0541000 Similar to Aquaporin 2.	4	64013000	138890000	74191000	9.23647e+07	65076000	85354000		75215000	1.22801	0.620817
Os09g0551600 Similar to HMGd1 protein (Nucleasome/chromatin assembly factor D protein NFD101).	81		47983000	87028000	67505500	78163000	83184000		80673500	0.836774	0.572381
Os09g0551600 Similar to HMGd1 protein (Nucleasome/chromatin assembly factor D protein NFD101).	92					16141000	15273000		15707000	0
Os09g0553200 UDPase, Pollen mother cell (PMC) meiosis, Pollen development	257		8533400	23069000	15801200	13823000	11817000		12820000	1.23254	0.723846
Os09g0553200 UDPase, Pollen mother cell (PMC) meiosis, Pollen development	180		12444000	23205000	17824500	15816000	20822000		18319000	0.973006	0.941178
Os09g0553200 UDPase, Pollen mother cell (PMC) meiosis, Pollen development	18		21523000	5755500	13639250	15461000	17923000		16692000	0.817113	0.738859
Os10g0160000 Similar to Ubiquitin carboxyl-terminal hydrolase 12 (EC 3.1.2.15) (Ubiquitin thiolesterase 12) (Ubiquitin-specific processing protease 12) (Deubiquitinating enzyme 12).	821		128340000	35888000	82114000	63610000	59343000		61476500	1.3357	0.699249
Os10g0160000 Similar to Ubiquitin carboxyl-terminal hydrolase 12 (EC 3.1.2.15) (Ubiquitin thiolesterase 12) (Ubiquitin-specific processing protease 12) (Deubiquitinating enzyme 12).	819		89663000	35888000	62775500	49805000	59343000		54574000	1.15028	0.792259
Os10g0167300 Similar to Enolase 2 (EC 4.2.1.11) (2-phosphoglycerate dehydratase 2) (2-phospho- D-glycerate hydro-lyase 2).	9	356030000	1021600000	512740000	6.30123e+08	404780000	448490000	232490000	361920000	1.74106	0.273433
Os10g0167300 Similar to Enolase 2 (EC 4.2.1.11) (2-phosphoglycerate dehydratase 2) (2-phospho- D-glycerate hydro-lyase 2).	62	31333000	50634000	27380000	36449000	60743000	53578000		57160500	0.637661	0.121156
Os10g0170200 Similar to 40S ribosomal protein S20 (S22) (Fragment).	14	69574000	264710000	209860000	1.81381e+08	83597000	77453000		80525000	2.25248	0.271569
Os10g0170200 Similar to 40S ribosomal protein S20 (S22) (Fragment).	17	3396900000	4181900000	3839400000	3.80607e+09	2711600000	2928000000	514830000	2.05148e+09	1.85528	0.0943982
Os10g0182000 Similar to Alanyl-tRNA synthetase, mitochondrial precursor (EC 6.1.1.7) (Alanine--tRNA ligase) (AlaRS).	682		11696000	13525000	12610500	10377000	22442000		16409500	0.768488	0.597051
Os10g0188300 Similar to JHL05D22.13 protein.	4	478460000	461440000	408460000	4.49453e+08	501130000	1500100000	445560000	8.15597e+08	0.551073	0.346244
Os10g0190000 Similar to Ubiquitin carrier protein.	100		47586000	2892100	25239050	6502400	31439000		18970700	1.33042	0.829333
Os10g0190000 Similar to Ubiquitin carrier protein.	167		45323000	75157000	60240000	44938000	50810000		47874000	1.2583	0.501433
Os10g0317900 Chrysoeriol 5'-Hydroxylase, Flavonoid B-ring hydroxylase, Tricin biosynthesis	278					7042300	11448000		9245150	0
Os10g0329300 Similar to Mevalonate kinase (EC 2.7.1.36) (MK).	251		11446000	12269000	11857500					inf
Os10g0356000 Similar to ribulose-1,5-bisphosphate carboxylase/oxygenase large subunit.	183		56627000	31539000	44083000					inf
Os10g0356000 Similar to ribulose-1,5-bisphosphate carboxylase/oxygenase large subunit.	177		24872000	138090000	81481000	81046000	70133000		75589500	1.07794	0.926944
Os10g0356000 Similar to ribulose-1,5-bisphosphate carboxylase/oxygenase large subunit.	175	86174000	94928000	134220000	1.05107e+08	101520000	102530000		102025000	1.03021	0.88191
Os10g0356000 Similar to ribulose-1,5-bisphosphate carboxylase/oxygenase large subunit.	252		23370000	21089000	22229500	19062000	31200000		25131000	0.884545	0.684705
Os10g0370000 Protein phosphatase 2C-related domain containing protein.	408		28245000	12166000	20205500	26603000	32059000		29331000	0.688879	0.394887
Os10g0377400 Similar to Ras-related protein Rab11D.	197		23047000	15044000	19045500					inf
Os10g0380100 Transferase family protein.	109	11759000	18352000	8488500	12866500	11141000	7450400		9295700	1.38413	0.4367
Os10g0390500 Alanine aminotransferase, Starch synthesis in developing seeds	120		20768000	22360000	21564000	5419200	9502900		7461050	2.89021	0.0233066
Os10g0397400 Dim/dwf1 protein, Cell elongation protein DIMINUTO/Dwarf1, Brassinosteroid (BR) biosynthesis	80		196190000	150840000	173515000	51810000	22133000		36971500	4.69321	0.0372029
Os10g0411700 Similar to S28 ribosomal protein (Fragment).	35	99292000	201610000	259300000	186734000	204270000	161050000		182660000	1.0223	0.952136
Os10g0416800 Similar to Chitinase 2 (EC 3.2.1.14) (Tulip bulb chitinase-2) (TBC-2).	249					4337600	10489000		7413300	0
Os10g0417600 NAD(P)-binding domain containing protein.	29		34759000	12760000	23759500					inf
Os10g0417600 NAD(P)-binding domain containing protein.	325		132380000	40983000	86681500	9939000	7178600		8558800	10.1278	0.229623
Os10g0417600 NAD(P)-binding domain containing protein.	327	77072000	101400000	48630000	7.57007e+07	10773000	9713000		10243000	7.39048	0.0449065
Os10g0417600 NAD(P)-binding domain containing protein.	345	39320000	208300000	118800000	122140000	20753000	27169000		23961000	5.09745	0.217343
Os10g0417600 NAD(P)-binding domain containing protein.	317	141020000	142410000	107870000	1.30433e+08	37547000	21690000		29618500	4.40378	0.00769107
Os10g0417600 NAD(P)-binding domain containing protein.	191	32753000	107450000	46508000	62237000	62964000	56433000		59698500	1.04252	0.937337
Os10g0418000 Similar to Histone H2A.	135	2092400000	12135000000	13304000000	9.17713e+09	13381000000	11609000000		12495000000	0.734464	0.526289
Os10g0442600 Similar to Cell division control protein 48-like protein e (Fragment).	125		105730000	104160000	104945000	84494000	134560000		109527000	0.958166	0.871705
Os10g0442600 Similar to Cell division control protein 48-like protein e (Fragment).	107		98084000	65041000	81562500	73330000	130900000		102115000	0.798732	0.598893
Os10g0442600 Similar to Cell division control protein 48-like protein e (Fragment).	98		25284000	19650000	22467000	103330000	100900000		102115000	0.220017	0.00148031
Os10g0444400 Similar to Appr-1-p processing enzyme family protein.	586		93968000	99944000	96956000	27402000	24374000		25888000	3.74521	0.00221418
Os10g0444700 Phosphate transporter, Pi homeostasis	255	342370000		794850000	568610000	544360000	490370000		517365000	1.09905	0.842937
Os10g0467800 Similar to Cellulose synthase (Fragment).	413					18698000	22083000		20390500	0
Os10g0478200 Cytoplasmic malate dehydrogenase.	105		38949000	30880000	34914500	13438000	46978000		30208000	1.1558	0.81055
Os10g0478200 Cytoplasmic malate dehydrogenase.	237		254350000	68434000	161392000	221260000	182340000		201800000	0.799762	0.711904
Os10g0478200 Cytoplasmic malate dehydrogenase.	311					19207000	21267000		20237000	0
Os10g0478200 Cytoplasmic malate dehydrogenase.	312					19207000	21267000		20237000	0
Os10g0486100 Cytochrome P450-like protein (CYP86B1).	296					7439000	6230900		6834950	0
Os10g0488100 Similar to prefoldin subunit 5.	11						9239800	39798000	24518900	0
Os10g0503800 Similar to Remorin.	68		70605000	28778000	49691500	14936000	24645000		19790500	2.51088	0.298329
Os10g0506800 SET domain containing protein.	738	50421000	103580000	39944000	6.46483e+07	30026000	25330000		27678000	2.33573	0.242865
Os10g0512400 Cytochrome P450 family protein.	68					9805800	7444000		8624900	0
Os10g0542200 Ubiquilin domain containing protein.	80	190920000	213630000	384020000	2.62857e+08	297440000	173460000		235450000	1.1164	0.783483
Os10g0554200 Nitrate transporter, Nitrate uptake, Nitrate transport	306		30375000	30851000	30613000	19425000	12682000		16053500	1.90694	0.0498918
Os10g0554200 Nitrate transporter, Nitrate uptake, Nitrate transport	299					15955000	11969000		13962000	0
Os11g0102900 Similar to predicted protein.	573					6956700	12367000		9661850	0
Os11g0104866 Similar to Clathrin heavy chain.	258		12557000	12321000	12439000					inf
Os11g0105750 Quinonprotein alcohol dehydrogenase-like domain containing protein.	339		30183000	50200000	40191500	24579000	30128000		27353500	1.46934	0.341901
Os11g0106400 Similar to Ubiquitin-activating enzyme E1 2.	585		74974000	45772000	60373000	36574000	49519000		43046500	1.40251	0.391349
Os11g0106400 Similar to Ubiquitin-activating enzyme E1 2.	125		33036000	22768000	27902000	18682000	39595000		29138500	0.957565	0.925153
Os11g0106400 Similar to Ubiquitin-activating enzyme E1 2.	808	422440000	504590000	483030000	470020000	460630000	670930000		565780000	0.830747	0.339773
Os11g0115100 Similar to Lipid transfer protein.	67		32208000	14835000	23521500					inf
Os11g0118300 Similar to RPT2-like protein.	460		21154000	18327000	19740500	32497000	26305000		29401000	0.671423	0.10494
Os11g0147500 Heavy metal transport/detoxification protein domain containing protein.	3		92498000	122890000	107694000	78971000	81844000		80407500	1.33935	0.215736
Os11g0147500 Heavy metal transport/detoxification protein domain containing protein.	166		30305000	43655000	36980000	30709000	43188000		36948500	1.00085	0.997562
Os11g0151400 Cytochrome P450 family protein.	141					12345000	22936000		17640500	0
Os11g0163100 Similar to Actin 7 (Actin 2).	240	112620000	90763000	63671000	89018000	57794000	81082000		69438000	1.28198	0.404562
Os11g0168200 60S ribosomal protein L3.	322	63903000	253180000	35179000	1.17421e+08	25395000	20274000		22834500	5.14225	0.36262
Os11g0168200 60S ribosomal protein L3.	361		46545000	79684000	63114500	73922000	77107000		75514500	0.835793	0.533956
Os11g0174000 Coatomer, beta subunit domain containing protein.	875		100090000	74989000	87539500	81827000	113940000		97883500	0.894323	0.662194
Os11g0186200 Similar to Aldehyde dehydrogenase (EC 1.2.1.3).	304	125040000	650910000	621950000	4.65967e+08	344140000	223830000	125050000	2.31007e+08	2.01711	0.266368
Os11g0186200 Similar to Aldehyde dehydrogenase (EC 1.2.1.3).	319	272490000	409640000	409010000	3.63713e+08	489770000	242390000	65589000	2.65916e+08	1.36777	0.497439
Os11g0186200 Similar to Aldehyde dehydrogenase (EC 1.2.1.3).	305	125040000		305590000	215315000	228740000	356940000	104870000	2.30183e+08	0.935407	0.905762
Os11g0199700 Similar to Seed protein B32E (Fragment).	580		3536300	5053600	4294950	5206700	3169100		4187900	1.02556	0.940514
Os11g0199700 Similar to Seed protein B32E (Fragment).	379					22542000	25623000		24082500	0
Os11g0210300 Alcohol dehydrogenase 1.	6	18714000	35142000	28931000	2.75957e+07	15754000	11082000	12420000	1.30853e+07	2.1089	0.0436819
Os11g0210500 Similar to Alcohol dehydrogenase.	6		35142000	28931000	32036500	15754000	11082000		13418000	2.38758	0.0409084
Os11g0244800 Similar to Alfin-1.	160		8767000	7185500	7976250	13942000	8446600		11194300	0.712528	0.377288
Os11g0283500 TGF-beta receptor, type I/II extracellular region family protein.	275		113880000	36380000	75130000	52642000	6942700		29792350	2.52179	0.419646
Os11g0293900 UBX domain containing protein.	267		23704000	14279000	18991500	22960000	39018000		30989000	0.612846	0.326456
Os11g0455500 Similar to Adenosylhomocysteinase.	241		231950000	257240000	244595000	190720000	178250000		184485000	1.32583	0.0508526
Os11g0455500 Similar to Adenosylhomocysteinase.	216		27211000	19453000	23332000	26946000	16109000		21527500	1.08382	0.811939
Os11g0455500 Similar to Adenosylhomocysteinase.	189		47618000	37594000	42606000	19337000	61115000		40226000	1.05917	0.921898
Os11g0455500 Similar to Adenosylhomocysteinase.	83		144840000	61887000	103363500	161700000	128670000		145185000	0.711943	0.44776
Os11g0455500 Similar to Adenosylhomocysteinase.	47		28448000	49200000	38824000	70441000	78475000		74458000	0.521421	0.0852176
Os11g0455500 Similar to Adenosylhomocysteinase.	192					25291000	51785000		38538000	0
Os11g0455800 Similar to Serine hydroxymethyltransferase.	435					13435000	13195000		13315000	0
Os11g0456300 Similar to SKP1-like protein 1A.	153		74881000	45500000	60190500	90850000	68533000		79691500	0.755294	0.401295
Os11g0484400 Similar to bifunctional dihydrofolate reductase-thymidylate synthase.	48		25511000	26303000	25907000	31872000	33079000		32475500	0.79774	0.0118617
Os11g0525200 Similar to Cytochrome P450 51 (EC 1.14.13.70) (CYPLI) (P450-LIA1) (Obtusifoliol 14-alpha demethylase) (Fragment).	245		67721000	12050000	39885500	41354000	47705000		44529500	0.89571	0.883585
Os11g0530600 Similar to Chalcone synthase C2 (EC 2.3.1.74) (Naringenin-chalcone synthase C2).	324		753000000	791090000	772045000	340160000	190270000		265215000	2.91102	0.0224951
Os11g0530600 Similar to Chalcone synthase C2 (EC 2.3.1.74) (Naringenin-chalcone synthase C2).	65		255750000	308410000	282080000	179530000	161360000		170445000	1.65496	0.0569829
Os11g0530600 Similar to Chalcone synthase C2 (EC 2.3.1.74) (Naringenin-chalcone synthase C2).	280	77968000	183840000	149700000	1.37169e+08	156000000	132700000	51473000	113391000	1.2097	0.621146
Os11g0530600 Similar to Chalcone synthase C2 (EC 2.3.1.74) (Naringenin-chalcone synthase C2).	48		165950000	149110000	157530000	258280000	147830000	78955000	1.61688e+08	0.974282	0.954897
Os11g0530600 Similar to Chalcone synthase C2 (EC 2.3.1.74) (Naringenin-chalcone synthase C2).	118		815790000	261170000	538480000	893710000	1463900000	35515000	7.97708e+08	0.675034	0.682399
Os11g0546000 Similar to RNase L inhibitor-like protein.	424		29418000	19907000	24662500	34415000	24441000		29428000	0.838062	0.560704
Os11g0587600 Similar to PDR-like ABC transporter.	109		11237000	11817000	11527000					inf
Os11g0587600 Similar to PDR-like ABC transporter.	306	49590000	65488000	63503000	59527000	16646000	19600000	19003000	1.84163e+07	3.23229	0.00126912
Os11g0588300 Similar to Glutathione transferase AtGST 10 (EC 2.5.1.18).	208					10739000	12647000		11693000	0
Os11g0599200 UDP-glucuronosyl/UDP-glucosyltransferase family protein.	435		149360000	270880000	210120000	159010000	173040000		166025000	1.26559	0.545831
Os11g0599200 UDP-glucuronosyl/UDP-glucosyltransferase family protein.	462		42614000	6052300	24333150	20019000	19305000		19662000	1.23757	0.822231
Os11g0599200 UDP-glucuronosyl/UDP-glucosyltransferase family protein.	343		17656000	13346000	15501000	17329000	11275000		14302000	1.08383	0.777547
Os11g0614400 Similar to Patatin-like protein 1.	366		31482000	22499000	26990500	42681000	41179000	41377000	4.17457e+07	0.646546	0.0226253
Os11g0629300 Similar to RING-H2 finger protein RHB1a.	130		15227000	12936000	14081500					inf
Os11g0637700 Nucleotide-binding, alpha-beta plait domain containing protein.	67		12036000	29785000	20910500	6837500	9150900		7994200	2.61571	0.285749
Os11g0703900 Heat shock protein 70.	530	131950000	576170000	525900000	411340000	403490000	297270000	97477000	266079000	1.54593	0.432591
Os11g0703900 Heat shock protein 70.	567	168070000	337790000	206700000	237520000	132950000	198240000		165595000	1.43434	0.383486
Os11g0703900 Heat shock protein 70.	563	756610000	1477800000	1067100000	1.1005e+09	936610000	774620000		855615000	1.28621	0.440745
Os12g0122000 SCARECROW.	590					9407200	10913000		10160100	0
Os12g0143100 Similar to GRF zinc finger family protein.	47		178150000	159590000	168870000	213680000	186080000		199880000	0.844857	0.20323
Os12g0143100 Similar to GRF zinc finger family protein.	35		25458000	11856000	18657000	41431000	40658000		41044500	0.454555	0.0814345
Os12g0271600 Similar to Myosin heavy chain-like.	436		17536000	10821000	14178500	3430500	9747500		6589000	2.15184	0.241423
Os12g0274700 Similar to Petunia ribulose 1,5-bisphosphate carboxylase small subunit mRNA (clone pSSU 51), partial cds. (Fragment).	84		58119000	19500000	38809500	24014000	26519000		25266500	1.53601	0.556447
Os12g0274700 Similar to Petunia ribulose 1,5-bisphosphate carboxylase small subunit mRNA (clone pSSU 51), partial cds. (Fragment).	117	117010000	15017000		66013500	128210000	36596000		82403000	0.801106	0.833301
Os12g0428000 Similar to senescence-associated protein DIN1.	20		17260000	10376000	13818000	17979000	15828000		16903500	0.817464	0.482348
Os12g0443500 Similar to UDP-glucose 6-dehydrogenase (EC 1.1.1.22) (UDP-Glc dehydrogenase) (UDP-GlcDH) (UDPGDH).	91	49697000	130530000	58674000	7.96337e+07	44505000	146900000		95702500	0.832096	0.771051
Os12g0443700 Similar to Glu-prolyl-tRNA aminoacyl synthetase (Fragment).	220		9834400	6042800	7938600	7835900	13326000		10580950	0.750273	0.511352
Os12g0478200 GRAM domain containing protein.	88		33863000	36617000	35240000	24935000	18573000		21754000	1.61993	0.0601622
Os12g0489100 Similar to Ubiquitin-specific protease 12.	202	30168000	36382000	47113000	3.78877e+07	15394000	17482000		16438000	2.30488	0.0446374
Os12g0540800 Galactose oxidase/kelch, beta-propeller domain containing protein.	403					2887200	9880000		6383600	0
Os12g0541400 Conserved hypothetical protein.	67	14141000	89088000	46979000	5.00693e+07	54052000	77163000		65607500	0.763165	0.632606
Os12g0552500 Rossmann-like alpha/beta/alpha sandwich fold domain containing protein.	140		31059000	14230000	22644500					inf
Os12g0552500 Rossmann-like alpha/beta/alpha sandwich fold domain containing protein.	84		273360000	161770000	217565000					inf
Os12g0607000 Similar to Homocysteine S-methyltransferase 2 (EC 2.1.1.10) (S- methylmethionine:homocysteine methyltransferase 2) (SMM:Hcy S- methyltransferase 2) (ZmHMT-2).	263		46829000	23814000	35321500	33214000	29662000		31438000	1.12353	0.770458
Os12g0623500 Similar to Cationic amino acid transporter-like protein.	466		33552000	15831000	24691500	20006000	28841000		24423500	1.01097	0.980863
Os12g0623500 Similar to Cationic amino acid transporter-like protein.	465		33552000	15831000	24691500	20006000	28841000		24423500	1.01097	0.980863
Os12g0623900 Similar to Ethylene-responsive methionine synthase (Fragment).	745		25587000	36166000	30876500	30139000	23328000		26733500	1.15497	0.577853
Os12g0623900 Similar to Ethylene-responsive methionine synthase (Fragment).	458		69652000	51226000	60439000	103110000	84417000	32348000	7.32917e+07	0.824637	0.679328
Os12g0623900 Similar to Ethylene-responsive methionine synthase (Fragment).	401		177470000	117900000	147685000	212410000	286620000		249515000	0.591888	0.165698
Os12g0623900 Similar to Ethylene-responsive methionine synthase (Fragment).	679		33073000	22696000	27884500	43604000	58100000		50852000	0.548346	0.123361
Os12g0623900 Similar to Ethylene-responsive methionine synthase (Fragment).	469	21219000	15201000		18210000	36639000	30608000		33623500	0.541585	0.0686165
Os12g0624000 Similar to Methionine synthase protein.	401	82501000	94988000	70339000	8.26093e+07	85977000	90087000	71975000	8.26797e+07	0.999149	0.994128
Os12g0624000 Similar to Methionine synthase protein.	469		28893000	21085000	24989000	30720000	34587000		32653500	0.765278	0.220597
Os12g0625000 Similar to Cysteine synthase.	243		24668000	21144000	22906000	14556000	12084000		13320000	1.71967	0.0468935
Os12g0631100 Small GTPase, Storage protein trafficking	170					24240000	15950000		20095000	0
Os12g0636800 Ubiquitin-conjugating enzyme/RWD-like domain containing protein.	14	43510000	66533000	89326000	6.64563e+07	93770000	110690000		102230000	0.650067	0.144093
Os12g0638700 Plasma membrane H ATPase (EC 3.6.3.6).	347		32041000	22569000	27305000	12616000	18507000		15561500	1.75465	0.16986
Os12g0638700 Plasma membrane H ATPase (EC 3.6.3.6).	4	60719000	96925000	63462000	73702000	58014000	57812000		57913000	1.27263	0.370517
Os12g0638700 Plasma membrane H ATPase (EC 3.6.3.6).	941	365900000	579390000	422190000	4.55827e+08	552880000	517230000		535055000	0.851925	0.412878
Os12g0640600 Similar to Carotenoid cleavage dioxygenase (Fragment).	384		113880000	146630000	130255000	59477000	51132000		55304500	2.35523	0.0472574
flg22 vs CK total
Os01g0100900 Sphingosine-1-phosphate lyase, Disease resistance response	320	32679000	26675000	29001000	2.94517e+07	17676000	24273000		20974500	1.40417	0.0846551
Os01g0103100 TGF-beta receptor, type I/II extracellular region family protein.	314	22379000		12860000	17619500		16217000	70886000	43551500	0.404567	0.448645
Os01g0104400 Ricin B-related lectin domain containing protein.	239	20047000	18173000	52830000	30350000	56179000	29597000		42888000	0.707657	0.527279
Os01g0104400 Ricin B-related lectin domain containing protein.	177	6181300	19948000	50698000	25609100	26475000	7521000		16998000	1.50659	0.67166
Os01g0120800 Similar to Eukaryotic translation initiation factor 3 subunit 10 (eIF-3 theta) (Eukaryotic translation initiation factor 3 large subunit) (eIF3a).	139	54742000	21838000	54405000	4.36617e+07	80158000	104210000		92184000	0.473636	0.0622009
Os01g0120800 Similar to Eukaryotic translation initiation factor 3 subunit 10 (eIF-3 theta) (Eukaryotic translation initiation factor 3 large subunit) (eIF3a).	613	17902000		16617000	17259500					inf
Os01g0128400 Protein of unknown function DUF2359, TMEM214 domain containing protein.	356	33280000	20089000		26684500	20445000	47237000		33841000	0.788526	0.679027
Os01g0147900 Triosephosphate isomerase, cytosolic (EC 5.3.1.1) (TIM) (Triose- phosphate isomerase).	149	37952000	26714000	47657000	37441000	54380000	83139000		68759500	0.544521	0.099274
Os01g0147900 Triosephosphate isomerase, cytosolic (EC 5.3.1.1) (TIM) (Triose- phosphate isomerase).	156	140420000	87102000	141170000	1.22897e+08	144770000	158300000		151535000	0.811016	0.312648
Os01g0149600 Histon H2B	149	2841300000	1565300000	2461800000	2.28947e+09	4041400000	3939900000		3990650000	0.573708	0.0402601
Os01g0149600 Histon H2B	145	944920000	1071000000	977220000	9.97713e+08	1626300000	1192200000		1409250000	0.707975	0.0928836
Os01g0149600 Histon H2B	72	19235000	12468000	8980900	13561300	25628000	21028000		23328000	0.581331	0.105042
Os01g0149600 Histon H2B	23	42347000		61968000	52157500	178060000	97468000		137764000	0.3786	0.175047
Os01g0149600 Histon H2B	114	323920000	185610000	444920000	318150000	443300000	443950000		443625000	0.71716	0.285245
Os01g0149600 Histon H2B	75		45521000	33469000	39495000	33179000	92159000		62669000	0.630216	0.521853
Os01g0149600 Histon H2B	12	313870000	108340000	112940000	1.78383e+08	71592000	199210000		135401000	1.31744	0.695108
Os01g0149600 Histon H2B	43	67722000		11715000	39718500	85381000	18953000		52167000	0.761372	0.801419
Os01g0149600 Histon H2B	13	60112000	50734000	136660000	82502000	87228000	60021000		73624500	1.12058	0.823833
Os01g0149600 Histon H2B	137	442780000	330370000	327520000	366890000	463270000	555850000	162560000	3.93893e+08	0.931445	0.839073
Os01g0151700 Similar to Short-chain dehydrogenase Tic32.	161	27571000		36097000	31834000	44227000	48735000		46481000	0.684882	0.0934464
Os01g0151700 Similar to Short-chain dehydrogenase Tic32.	83	16082000		12142000	14112000	9986700	10803000		10394850	1.3576	0.205914
Os01g0153100 Similar to Histone H2B-3 (Fragment).	108	15022000		19666000	17344000	26528000	41576000		34052000	0.509339	0.167882
Os01g0153100 Similar to Histone H2B-3 (Fragment).	46	75746000		28772000	52259000	27468000	37386000		32427000	1.61159	0.495578
Os01g0153100 Similar to Histone H2B-3 (Fragment).	52	50741000		35423000	43082000	39292000	59372000		49332000	0.873307	0.669671
Os01g0153100 Similar to Histone H2B-3 (Fragment).	149	1323200000	3317700000	2351800000	2330900000	4828300000	3348100000	42786000	2.73973e+09	0.850778	0.802178
[truncated: 1,436 more rows]
