# Supplementary material for: Proteomic Analysis of Ubiquitinated Proteins in Rice (Oryza sativa) After Treatment With Pathogen-Associated Molecular Pattern (PAMP) Elicitors
Source: Front Plant Sci. 2018 Jul 23;9:1064. doi: 10.3389/fpls.2018.01064 (PMC6064729; doi:10.3389/fpls.2018.01064)
Supplement: Supplementary file 6 [file Data_Sheet_6.XLSX]

## Sheet: sheet
Table S6. List of the ubiquitinated proteins identified by label-free quantitative analysis.
Proteins	K-site numbers
chitin-induced 2 folds up
Os01g0212700 Similar to RING-H2 finger protein ATL2K.	1
Os01g0238500 Similar to Branched-chain-amino-acid aminotransferase-like protein 3, chloroplast precursor.	1
Os01g0254900 Similar to Syntaxin 22 (AtSYP22) (AtVAM3).	1
Os01g0313300 Similar to EREBP-3 protein (Fragment).	1
Os01g0558600 Ras-related protein RIC1.	1
Os01g0673600 Similar to Ubiquitin-conjugating enzyme E2.	1
Os01g0697100 UDP-glucuronosyl/UDP-glucosyltransferase family protein.	1
Os01g0718300 Receptor serine/threonine kinase, Organ development through controlling cell division and elongation	1
Os01g0731000 Similar to ubiquitin domain containing 1.	1
Os01g0734466 Similar to NAD(P)H oxidase (Fragment).	1
Os01g0738800 Conserved hypothetical protein.	2
Os01g0750300 Similar to Cellulose synthase (Fragment).	1
Os01g0760600 Aspartate aminotransferase, cytoplasmic (EC 2.6.1.1) (Transaminase A).	1
Os01g0810300 Similar to Calmodulin-like protein.	1
Os01g0815800 Similar to 60S ribosomal protein L24-A (L30A) (RP29) (YL21).	1
Os01g0817700 Similar to 2,3-bisphosphoglycerate-independent phosphoglycerate mutase (EC 5.4.2.1) (Phosphoglyceromutase) (BPG-independent PGAM) (PGAM-I).	1
Os01g0840100 Heat shock protein Hsp70 family protein.	3
Os01g0889900 Serine/threonine protein kinase-related domain containing protein.	1
Os01g0897600 Glycoside hydrolase, family 1 protein.	1
Os01g0904400 Similar to Chromosome assembly protein homolog.	1
Os02g0114700 Similar to Phosphorylation regulatory protein HP-10.	2
Os02g0171100 Similar to Glyceraldehyde-3-phosphate dehydrogenase (EC 1.2.1.12) (GAPDH).	1
Os02g0177600 Similar to 4-coumarate--CoA ligase 1 (EC 6.2.1.12) (4CL 1) (4-coumaroyl-CoA synthase 1) (Clone 4CL14) (Fragment).	4
Os02g0285300 DREPP plasma membrane polypeptide family protein.	2
Os02g0489400 Similar to 40S ribosomal protein S8.	1
Os02g0503400 Similar to 60S ribosomal protein L35.	1
Os02g0549600 Similar to 40S ribosomal protein S10-1.	1
Os02g0601300 Similar to Glyceraldehyde-3-phosphate dehydrogenase, cytosolic 3 (EC 1.2.1.12).	1
Os02g0626100 Similar to Phenylalanine ammonia-lyase.	8
Os02g0678400 NAD(P)-binding domain containing protein.	1
Os02g0697300 ENTH/VHS domain containing protein.	1
Os02g0699000 TGF-beta receptor, type I/II extracellular region family protein.	1
Os02g0763200 Similar to Galactoside 2-alpha-L-fucosyltransferase (EC 2.4.1.69) (Xyloglucan alpha-(1,2)-fucosyltransferase) (AtFUT1).	1
Os02g0773200 UspA domain containing protein.	1
Os02g0803700 Similar to 26S protease regulatory subunit 6A homolog (TAT-binding protein homolog 1) (TBP-1).	1
Os02g0805200 Proliferating cell nuclear antigen (PCNA) (Cyclin).	1
Os03g0109500 Similar to 40S ribosomal protein S17-4.	1
Os03g0116400 Similar to Membrane protein.	1
Os03g0138700 TGF-beta receptor, type I/II extracellular region family protein.	1
Os03g0177400 EF-1 alpha.	1
Os03g0226200 Non-symbiotic hemoglobin 2 (rHb2) (ORYsa GLB1b).	1
Os03g0251500 Similar to T-cell immune regulator 1 transcript variant 3 (Fragment).	1
Os03g0255500 Similar to Phosphoenolpyruvate carboxykinase 4 (EC 4.1.1.49) (Fragment).	1
Os03g0274800 Similar to Protein kinase APK1A, chloroplast precursor (EC 2.7.1.-).	1
Os03g0276500 Similar to Heat shock protein 70.	1
Os03g0278000 UDP-glucuronic acid decarboxylase.	1
Os03g0294900 Similar to Ubiquitin-activating enzyme E1.	1
Os03g0350300 Similar to SAR DNA-binding protein-like protein.	1
Os03g0367900 Peptidase C15, pyroglutamyl peptidase I family protein.	1
Os03g0429800 Similar to Xanthine dehydrogenase 1 (EC 1.1.1.204).	1
Os03g0582200 SCAMP family protein.	1
Os03g0687000 Similar to Nitrate transporter.	1
Os03g0721200 Armadillo-like helical domain containing protein.	1
Os03g0737900 Similar to predicted protein.	1
Os03g0787300 Similar to DnaJ homolog.	1
Os03g0800800 Forkhead-associated domain containing protein.	1
Os03g0807800 Similar to 40S ribosomal protein S2 (Fragment).	1
Os03g0820600 Similar to Actin-depolymerizing factor 3 (ADF 3) (ZmABP3) (ZmADF3).	1
Os03g0821100 Similar to Non-cell-autonomous heat shock cognate protein 70.	2
Os04g0186400 Pi transporter, Pi homeostasis, Embryo development, Seed germination	1
Os04g0308500 Similar to H0211A12.12 protein.	1
Os04g0320700 UDP-glucuronosyl/UDP-glucosyltransferase domain containing protein.	1
Os04g0430600 Similar to OSIGBa0160I14.1 protein.	1
Os04g0451200 UDP-glucuronosyl/UDP-glucosyltransferase family protein.	1
Os04g0453400 Similar to Monosaccharide transporter 1.	1
Os04g0457800 Similar to SERK1 (Fragment).	1
Os04g0459000 Multidrug-resistance(MDR)-like ATP Binding Cassette B (ABCB) transporter, P-glyco-protein, Auxin transport, Iron homeostasis	1
Os04g0501600 AT hook, DNA-binding, conserved site domain containing protein.	1
Os04g0518100 Phenylalanine ammonia-lyase.	4
Os04g0560700 Conserved hypothetical protein.	1
Os04g0585000 Similar to RING-H2 finger protein ATL1R.	1
Os04g0606200 Similar to OSIGBa0113I13.1 protein.	2
Os04g0656100 Similar to Plasma membrane H+ATPase-like protein (Fragment).	1
Os05g0105000 Similar to Methionine S-methyltransferase (EC 2.1.1.12) (AdoMet:Met S- methyltransferase) (Hv-MMT1).	1
Os05g0188100 Conserved hypothetical protein.	1
Os05g0295800 Similar to Glyoxalase I (EC 4.4.1.5).	1
Os05g0414700 Similar to BRASSINOSTEROID INSENSITIVE 1-associated receptor kinase 1.	1
Os05g0429400 Phosphatidylinositol transfer protein-like, N-terminal domain containing protein.	1
Os05g0503000 Similar to Secretory carrier membrane protein.	1
Os06g0113900 Major facilitator superfamily, general substrate transporter domain containing protein.	1
Os06g0142200 Early nodulin.	1
Os06g0264300 Similar to RAD23, isoform I.	1
Os06g0506600 Similar to Ubiquitin carrier protein.	1
Os06g0594400 Kelch-type beta propeller domain containing protein.	1
Os06g0601100 Conserved hypothetical protein.	1
Os07g0186000 H-type thioredoxin, Regulation of the apoplastic reactive oxygen species, Stress response	3
Os07g0206700 Cycloartenol-C-24-methyltransferase 1 (EC 2.1.1.41) (24-sterol C- methyltransferase 1) (Sterol C-methyltransferase 1).	1
Os07g0544800 Similar to Oxygen-evolving enhancer protein 3-2, chloroplast precursor (OEE3) (16 kDa subunit of oxygen evolving system of photosystem II) (OEC 16 kDa subunit) (Ferredoxin-NADP reductase binding protein) (BP).	1
Os07g0639600 Peptidase C15, pyroglutamyl peptidase I family protein.	1
Os07g0673400 Rossmann-like alpha/beta/alpha sandwich fold domain containing protein.	1
Os08g0127100 Amino acid transporter, transmembrane family protein.	1
Os08g0157500 Similar to Caffeic acid 3-O-methyltransferase (EC 2.1.1.68) (S-adenosysl-L- methionine:caffeic acid 3-O-methyltransferase) (COMT) (CAOMT).	4
Os08g0160500 MLG (mixed-linkage glucan) synthase, Biosynthesis of MLG (cell wall polysaccharide)	2
Os08g0410500 Similar to carbohydrate transporter/ sugar porter/ transporter.	1
Os08g0497600 WD40 subfamily protein, Salt stress	1
Os09g0483300 EF hand domain containing protein.	1
Os09g0483500 EF-Hand type domain containing protein.	1
Os10g0329300 Similar to Mevalonate kinase (EC 2.7.1.36) (MK).	1
Os10g0356000 Similar to ribulose-1,5-bisphosphate carboxylase/oxygenase large subunit.	1
Os10g0377400 Similar to Ras-related protein Rab11D.	1
Os10g0390500 Alanine aminotransferase, Starch synthesis in developing seeds	1
Os10g0397400 Dim/dwf1 protein, Cell elongation protein DIMINUTO/Dwarf1, Brassinosteroid (BR) biosynthesis	1
Os10g0417600 NAD(P)-binding domain containing protein.	3
Os10g0444400 Similar to Appr-1-p processing enzyme family protein.	1
Os11g0104866 Similar to Clathrin heavy chain.	1
Os11g0115100 Similar to Lipid transfer protein.	1
Os11g0210300 Alcohol dehydrogenase 1.	1
Os11g0210500 Similar to Alcohol dehydrogenase.	1
Os11g0530600 Similar to Chalcone synthase C2 (EC 2.3.1.74) (Naringenin-chalcone synthase C2).	1
Os11g0587600 Similar to PDR-like ABC transporter.	2
Os11g0629300 Similar to RING-H2 finger protein RHB1a.	1
Os12g0489100 Similar to Ubiquitin-specific protease 12.	1
Os12g0552500 Rossmann-like alpha/beta/alpha sandwich fold domain containing protein.	2
Os12g0640600 Similar to Carotenoid cleavage dioxygenase (Fragment).	1
chitin-induced 2 folds down
Os01g0103100 TGF-beta receptor, type I/II extracellular region family protein.	1
Os01g0120800 Similar to Eukaryotic translation initiation factor 3 subunit 10 (eIF-3 theta) (Eukaryotic translation initiation factor 3 large subunit) (eIF3a).	1
Os01g0151700 Similar to Short-chain dehydrogenase Tic32.	1
Os01g0229200 VHS domain containing protein.	1
Os01g0233000 DREPP plasma membrane polypeptide family protein.	1
Os01g0260700 Similar to PUR ALPHA-1.	1
Os01g0276000 Similar to 60S ribosomal protein L30.	2
Os01g0607900 Serine/threonine protein kinase-related domain containing protein.	1
Os01g0633200 Similar to X1 (Fragment).	1
Os01g0636400 Alpha/beta hydrolase family protein.	1
Os01g0659200 Similar to Vacuolar ATP synthase subunit E (EC 3.6.3.14) (V-ATPase E subunit) (Vacuolar proton pump E subunit).	1
Os01g0672400 Drought induced 19 family protein.	1
Os01g0815800 Similar to 60S ribosomal protein L24-A (L30A) (RP29) (YL21).	1
Os01g0857700 Similar to G10.	1
Os01g0860300 Similar to Ribosomal protein L1.	1
Os01g0887700 Zinc finger, RING/FYVE/PHD-type domain containing protein.	1
Os01g0921600 Similar to Mitochondrial import receptor subunit TOM20 (Translocase of outer membrane 20 kDa subunit).	1
Os01g0957100 Protein kinase, core domain containing protein.	1
Os02g0121100 Zinc finger, CCHC-type domain containing protein.	1
Os02g0121300 Cyclophilin, Peptidyl-prolyl cis-trans isomerase, Auxin signal transduction, Lateral root initiation, Stress tolerance	1
Os02g0146700 Similar to PSMD2 subunit (Fragment).	1
Os02g0164800 Zinc finger, C2H2-type domain containing protein.	1
Os02g0179300 Similar to RAD23 protein, isoform II.	1
Os02g0198600 Similar to DNA-damage inducible protein DDI1-like.	1
Os02g0244700 Similar to Phosphoenolpyruvate carboxylase 1 (EC 4.1.1.31) (PEPCase 1) (CP21).	1
Os02g0285300 DREPP plasma membrane polypeptide family protein.	1
Os02g0461900 Similar to Actin associated protein.	1
Os02g0503400 Similar to 60S ribosomal protein L35.	1
Os02g0519900 Similar to Elongation factor EF-2 (Fragment).	2
Os02g0590800 Similar to Serine/threonine-protein kinase Nek6.	1
Os02g0601300 Similar to Glyceraldehyde-3-phosphate dehydrogenase, cytosolic 3 (EC 1.2.1.12).	1
Os02g0612300 Similar to Nuclear cap binding protein subunit 2 (20 kDa nuclear cap binding protein) (NCBP 20 kDa subunit) (CBP20).	1
Os02g0622300 Ribosomal protein L14 family protein.	1
Os02g0689900 TGF-beta receptor, type I/II extracellular region family protein.	1
Os02g0690700 Clathrin coat associated protein AP-50 domain containing protein.	1
Os02g0697300 ENTH/VHS domain containing protein.	1
Os02g0723300 Hypothetical conserved gene.	1
Os02g0742200 Small GTP-binding protein OsRac3.	1
Os02g0785800 Similar to Ribosomal protein L35A.	1
Os02g0821200 Ribosomal protein L28e domain containing protein.	1
Os02g0821800 Similar to Fibrillarin-2.	1
Os02g0830100 Similar to Oligopeptidase A.	1
Os03g0111200 Similar to Remorin.	1
Os03g0140200 Similar to Cytochrome P450 86A1 (EC 1.14.-.-) (CYPLXXXVI) (P450-dependent fatty acid omega-hydroxylase).	1
Os03g0151800 Similar to Cell division control protein 48 homolog A (AtCDC48a).	1
Os03g0183300 Pathogenesis-related transcriptional factor and ERF domain containing protein.	1
Os03g0220100 Similar to Very-long-chain fatty acid condensing enzyme CUT1.	2
Os03g0228800 Similar to LRK1 protein.	1
Os03g0239200 Protein of unknown function DUF1423, plant domain containing protein.	1
Os03g0243300 Similar to 26S proteasome non-ATPase regulatory subunit 4 (26S proteasome regulatory subunit S5A) (Multiubiquitin chain binding protein).	1
Os03g0246500 Protein of unknown function DUF869, plant family protein.	1
Os03g0266800 Protein kinase, core domain containing protein.	1
Os03g0267800 Zinc finger, LIM-type domain containing protein.	1
Os03g0271600 Zinc finger, RING/FYVE/PHD-type domain containing protein.	1
Os03g0278300 Transcriptional coactivator-like protein.	1
Os03g0298400 Similar to 26S proteasome subunit 4-like protein (26S proteasome subunit AtRPT2a).	1
Os03g0401300 Sucrose synthase 2 (EC 2.4.1.13) (Sucrose-UDP glucosyltransferase 2).	4
Os03g0409400 Similar to mps one binder kinase activator-like 1A.	1
Os03g0448600 WD40 repeat-like domain containing protein.	1
Os03g0650800 Protein of unknown function DUF593 family protein.	1
Os03g0687000 Similar to Nitrate transporter.	1
Os03g0721300 Protein of unknown function DUF946, plant family protein.	1
Os03g0738600 Lipoxygenase, Seed germination and longevity	1
Os03g0751600 Similar to Circumsporozoite protein.	1
Os03g0799000 Similar to Histone H1.	1
Os03g0817900 Protein of unknown function DUF231, plant domain containing protein.	1
Os03g0836000 Similar to Actin 7 (Actin 2).	1
Os03g0850700 Similar to Phosphatidylinositol phosphatidylcholine transfer protein sec14 cytosolic-like protein.	1
Os04g0412800 Thioredoxin fold domain containing protein.	1
Os04g0504800 Similar to Poly(A)-binding protein.	1
Os04g0584600 Similar to Calcium-dependent protein kinase.	1
Os04g0605500 P-type IIB Ca(2+) ATPase, Stress tolerance	1
Os04g0663100 Similar to OSIGBa0099L20.2 protein.	1
Os04g0670800 UBX domain containing protein.	1
Os04g0684900 Component of the CCR4-NOTcomplex, Deadenylase, Component of the plant P-body, Deadenylation (poly(A) tail shortening), Development and stress response	1
Os04g0685600 Similar to H0723C07.3 protein.	1
Os04g0691800 C2 domain containing protein.	1
Os05g0108800 Cytochrome b5.	1
Os05g0110000 Zinc finger, RING/FYVE/PHD-type domain containing protein.	1
Os05g0116100 Dehydroascorbate reductase.	1
Os05g0128200 Hypothetical conserved gene.	1
Os05g0132100 AMP-dependent synthetase and ligase domain containing protein.	1
Os05g0135700 S-adenosylmethionine synthetase 1 (EC 2.5.1.6) (Methionine adenosyltransferase 1) (AdoMet synthetase 1).	1
Os05g0318700 Similar to Resistance protein candidate (Fragment).	1
Os05g0386900 Hypothetical conserved gene.	1
Os05g0402700 Similar to Fructose-bisphosphate aldolase, cytoplasmic isozyme (EC 4.1.2.13).	1
Os05g0449500 Component of the SCF E3 ubiquitin ligase complex, Jasmonate-regulated defense responses, Regulation of leaf senescence	1
Os05g0530500 Serine/threonine protein kinase, Sugar signaling	1
Os05g0541900 Similar to 60S ribosomal protein l28.	1
Os05g0543700 Similar to Chaperone protein dnaJ.	1
Os06g0113900 Major facilitator superfamily, general substrate transporter domain containing protein.	1
Os06g0130800 Winged helix repressor DNA-binding domain containing protein.	1
Os06g0152100 Similar to Profilin-2.	1
Os06g0288300 C-glucosyltransferase, Flavone-C-glycoside synthesis	1
Os06g0308300 Similar to 65kD microtubule associated protein.	1
Os06g0531200 ThiJ/PfpI domain containing protein.	1
Os06g0550000 Similar to 60S ribosomal protein L11.	1
Os06g0589500 Conserved hypothetical protein.	1
Os06g0650100 Similar to Ubiquitin-NEDD8-like protein RUB2.	1
Os06g0707200 Glycosyltransferase AER61, uncharacterized domain containing protein.	1
Os06g0712400 Protein of unknown function DUF544 family protein.	2
Os07g0150200 Similar to 40S ribosomal protein S12-1.	1
Os07g0166700 Similar to Transmembrane protein kinase.	1
Os07g0236800 Snf7 family protein.	1
Os07g0448100 Similar to Plasma membrane integral protein ZmPIP2-6.	1
Os07g0450000 Similar to 60S ribosomal protein L44.	1
Os07g0529800 Protein translation factor SUI1 homolog (GOS2 protein).	1
Os07g0545300 Similar to Histone H2A.	1
Os07g0606900 Hypothetical conserved gene.	3
Os07g0671800 Similar to Stress-related protein-like protein (Fragment).	1
Os08g0102700 Harpin-induced 1 domain containing protein.	1
Os08g0109000 ENTH/VHS domain containing protein.	1
Os08g0110800 K Homology, type 1, subgroup domain containing protein.	1
Os08g0113100 Similar to Fructokinase (Fragment).	2
Os08g0117400 Similar to Calmodulin 1 (Fragment).	1
Os08g0130500 60S acidic ribosomal protein P0.	1
Os08g0162800 Acyl-CoA-binding protein , Stress response	2
Os08g0308100 Similar to TGF-beta receptor-interacting protein 1.	1
Os08g0440000 Vesicle transport v-SNARE family protein.	1
Os08g0480800 Similar to TaWIN2.	1
Os08g0490900 Similar to Histone H2B.2.	1
Os08g0500700 Similar to Heat shock protein 82.	1
Os08g0502800 SWIB/MDM2 domain containing protein.	1
Os08g0536300 Similar to Hd1.	1
Os08g0540300 Zinc finger, C6HC-type domain containing protein.	1
Os08g0548900 Similar to Proteasome subunit alpha type 7 (EC 3.4.25.1) (20S proteasome alpha subunit D) (20S proteasome subunit alpha-4).	1
Os08g0549100 Similar to Peroxisome type ascorbate peroxidase.	1
Os08g0559200 Similar to Ribosomal protein S25 (40S ribosomal 25S subunit).	1
Os09g0115400 Similar to Poly(A)-binding protein.	1
Os09g0396900 Vacuolar membrane transporter, Fe and Zn translocation between flag leaves and seeds	1
Os09g0419200 NAD(P)-binding domain containing protein.	1
Os09g0491676 Conserved hypothetical protein.	1
Os09g0508300 Zinc finger, DHHC-type domain containing protein.	1
Os09g0521400 Similar to HMG-CoA synthase.	1
Os09g0525400 Similar to RING finger protein 13 (C-RZF).	1
Os09g0525900 Peptidase S54, rhomboid domain containing protein.	1
Os09g0551600 Similar to HMGd1 protein (Nucleasome/chromatin assembly factor D protein NFD101).	1
Os10g0317900 Chrysoeriol 5'-Hydroxylase, Flavonoid B-ring hydroxylase, Tricin biosynthesis	1
Os10g0416800 Similar to Chitinase 2 (EC 3.2.1.14) (Tulip bulb chitinase-2) (TBC-2).	1
Os10g0442600 Similar to Cell division control protein 48-like protein e (Fragment).	1
Os10g0467800 Similar to Cellulose synthase (Fragment).	1
Os10g0478200 Cytoplasmic malate dehydrogenase.	2
Os10g0486100 Cytochrome P450-like protein (CYP86B1).	1
Os10g0488100 Similar to prefoldin subunit 5.	1
Os10g0512400 Cytochrome P450 family protein.	1
Os10g0554200 Nitrate transporter, Nitrate uptake, Nitrate transport	1
Os11g0102900 Similar to predicted protein.	1
Os11g0151400 Cytochrome P450 family protein.	1
Os11g0199700 Similar to Seed protein B32E (Fragment).	1
Os11g0455500 Similar to Adenosylhomocysteinase.	1
Os11g0455800 Similar to Serine hydroxymethyltransferase.	1
Os11g0588300 Similar to Glutathione transferase AtGST 10 (EC 2.5.1.18).	1
Os12g0122000 SCARECROW.	1
Os12g0540800 Galactose oxidase/kelch, beta-propeller domain containing protein.	1
Os12g0631100 Small GTPase, Storage protein trafficking	1
flg22-induced 2 folds up
Os01g0120800 Similar to Eukaryotic translation initiation factor 3 subunit 10 (eIF-3 theta) (Eukaryotic translation initiation factor 3 large subunit) (eIF3a).	1
Os01g0238500 Similar to Branched-chain-amino-acid aminotransferase-like protein 3, chloroplast precursor.	1
Os01g0313300 Similar to EREBP-3 protein (Fragment).	1
Os01g0323600 Similar to S-adenosylmethionine synthase 2.	1
Os01g0504500 Multi antimicrobial extrusion protein MatE family protein.	1
Os01g0560200 Similar to Vesicle transport v-SNARE 13 (AtVTI13) (Vesicle transport v-SNARE protein VTI13) (Vesicle soluble NSF attachment protein receptor 13).	1
Os01g0574800 Harpin-induced 1 domain containing protein.	1
Os01g0697100 UDP-glucuronosyl/UDP-glucosyltransferase family protein.	1
Os01g0738800 Conserved hypothetical protein.	2
Os01g0750300 Similar to Cellulose synthase (Fragment).	1
Os01g0760600 Aspartate aminotransferase, cytoplasmic (EC 2.6.1.1) (Transaminase A).	1
Os01g0812200 Cyclin-like F-box domain containing protein.	1
Os01g0840100 Heat shock protein Hsp70 family protein.	2
Os01g0874700 GOLD domain containing protein.	1
Os01g0881300 MtN3 and saliva related transmembrane protein family protein.	1
Os01g0897600 Glycoside hydrolase, family 1 protein.	2
Os02g0171100 Similar to Glyceraldehyde-3-phosphate dehydrogenase (EC 1.2.1.12) (GAPDH).	1
Os02g0177600 Similar to 4-coumarate--CoA ligase 1 (EC 6.2.1.12) (4CL 1) (4-coumaroyl-CoA synthase 1) (Clone 4CL14) (Fragment).	2
Os02g0247200 Similar to T-complex protein 1, gamma subunit (TCP-1-gamma) (CCT-gamma) (Matricin) (mTRiC-P5).	2
Os02g0285300 DREPP plasma membrane polypeptide family protein.	1
Os02g0519900 Similar to Elongation factor EF-2 (Fragment).	1
Os02g0534800 Similar to 40S ribosomal protein S14 (Clone MCH2).	1
Os02g0549600 Similar to 40S ribosomal protein S10-1.	1
Os02g0573500 Similar to Monosaccharide transporter 1.	1
Os02g0601300 Similar to Glyceraldehyde-3-phosphate dehydrogenase, cytosolic 3 (EC 1.2.1.12).	1
Os02g0611800 Similar to Hydroxyanthranilate hydroxycinnamoyltransferase 3.	1
Os02g0626100 Similar to Phenylalanine ammonia-lyase.	14
Os02g0626400 Phenylalanine ammonia-lyase (EC 4.3.1.5).	1
Os02g0732500 Similar to ADP-ribosylation factor-like protein.	1
Os02g0741500 Ribbon-helix-helix domain containing protein.	1
Os02g0750600 Membrane-anchored ubiquitin-fold protein, HCG-1 domain containing protein.	1
Os02g0760500 Similar to ER6 protein (Fragment).	1
Os02g0763200 Similar to Galactoside 2-alpha-L-fucosyltransferase (EC 2.4.1.69) (Xyloglucan alpha-(1,2)-fucosyltransferase) (AtFUT1).	1
Os02g0773200 UspA domain containing protein.	1
Os02g0778400 Similar to UMP/CMP kinase a (EC 2.7.1.48).	1
Os02g0783700 Similar to Lysine ketoglutarate reductase/saccharopine dehydrogenase.	1
Os02g0805200 Proliferating cell nuclear antigen (PCNA) (Cyclin).	1
Os03g0255500 Similar to Phosphoenolpyruvate carboxykinase 4 (EC 4.1.1.49) (Fragment).	1
Os03g0276500 Similar to Heat shock protein 70.	1
Os03g0277300 Heat shock protein 70.	1
Os03g0294900 Similar to Ubiquitin-activating enzyme E1.	1
Os03g0345700 Similar to Heavy metal-associated domain containing protein, expressed.	1
Os03g0429800 Similar to Xanthine dehydrogenase 1 (EC 1.1.1.204).	1
Os03g0610650 Similar to cDNA clone:002-125-A07, full insert sequence.	1
Os03g0648400 Similar to DnaJ protein homolog (DNAJ-1).	1
Os03g0687000 Similar to Nitrate transporter.	1
Os03g0721200 Armadillo-like helical domain containing protein.	1
Os03g0737900 Similar to predicted protein.	1
Os03g0798400 Prenylated rab acceptor PRA1 family protein.	1
Os03g0800800 Forkhead-associated domain containing protein.	1
Os03g0820600 Similar to Actin-depolymerizing factor 3 (ADF 3) (ZmABP3) (ZmADF3).	1
Os03g0821100 Similar to Non-cell-autonomous heat shock cognate protein 70.	1
Os03g0843300 Late embryogenesis abundant protein 2 family protein.	1
Os04g0186400 Pi transporter, Pi homeostasis, Embryo development, Seed germination	2
Os04g0451200 UDP-glucuronosyl/UDP-glucosyltransferase family protein.	1
Os04g0453400 Similar to Monosaccharide transporter 1.	1
Os04g0487200 Serine/threonine protein kinase domain containing protein.	1
Os04g0511200 EFA27 for EF hand, abscisic acid, 27kD.	1
Os04g0518100 Phenylalanine ammonia-lyase.	5
Os04g0564600 Similar to HMG1 protein.	1
Os04g0606200 Similar to OSIGBa0113I13.1 protein.	2
Os05g0105000 Similar to Methionine S-methyltransferase (EC 2.1.1.12) (AdoMet:Met S- methyltransferase) (Hv-MMT1).	2
Os05g0105050 Hypothetical conserved gene.	1
Os05g0114000 Similar to PRLI-interacting factor F (Fragment).	1
Os05g0151300 Rubber elongation factor family protein.	1
Os05g0188100 Conserved hypothetical protein.	1
Os05g0409000 UBA-like domain containing protein.	1
Os05g0427400 Similar to Phenylalanine ammonia-lyase.	1
Os05g0503000 Similar to Secretory carrier membrane protein.	1
Os06g0151900 Phosphofructokinase family protein.	1
Os06g0194900 Sucrose synthase 2 (EC 2.4.1.13).	1
Os06g0594400 Kelch-type beta propeller domain containing protein.	3
Os06g0601100 Conserved hypothetical protein.	1
Os07g0186000 H-type thioredoxin, Regulation of the apoplastic reactive oxygen species, Stress response	1
Os07g0424400 Similar to Cellulose synthase-7.	1
Os07g0537500 Serine/threonine protein kinase-related domain containing protein.	1
Os07g0639600 Peptidase C15, pyroglutamyl peptidase I family protein.	1
Os07g0673400 Rossmann-like alpha/beta/alpha sandwich fold domain containing protein.	1
Os08g0117200 Similar to 40S ribosomal protein S13 (Fragment).	1
Os08g0127100 Amino acid transporter, transmembrane family protein.	1
Os08g0157500 Similar to Caffeic acid 3-O-methyltransferase (EC 2.1.1.68) (S-adenosysl-L- methionine:caffeic acid 3-O-methyltransferase) (COMT) (CAOMT).	4
Os08g0160500 MLG (mixed-linkage glucan) synthase, Biosynthesis of MLG (cell wall polysaccharide)	3
Os08g0203600 Similar to SHR5-receptor-like kinase (Fragment).	1
Os08g0205200 Delayed-early response protein/equilibrative nucleoside transporter family protein.	1
Os08g0326600 Similar to GMP synthetase.	1
Os08g0410500 Similar to carbohydrate transporter/ sugar porter/ transporter.	1
Os08g0500700 Similar to Heat shock protein 82.	2
Os08g0511400 Conserved hypothetical protein.	1
Os08g0513700 Similar to Squamosa promoter-binding-like protein 15.	1
Os09g0407200 Similar to RAD23, isoform I.	1
Os09g0483300 EF hand domain containing protein.	1
Os09g0483500 EF-Hand type domain containing protein.	1
Os09g0553900 Conserved hypothetical protein.	2
Os10g0329300 Similar to Mevalonate kinase (EC 2.7.1.36) (MK).	1
Os10g0397400 Dim/dwf1 protein, Cell elongation protein DIMINUTO/Dwarf1, Brassinosteroid (BR) biosynthesis	1
Os10g0417600 NAD(P)-binding domain containing protein.	2
Os10g0518200 Cytochrome b5 domain containing protein.	1
Os10g0579200 Sugar/inositol transporter domain containing protein.	1
Os11g0168200 60S ribosomal protein L3.	1
Os11g0210300 Alcohol dehydrogenase 1.	1
Os11g0283500 TGF-beta receptor, type I/II extracellular region family protein.	1
Os11g0289700 Cytochrome P450 family protein.	3
Os11g0530600 Similar to Chalcone synthase C2 (EC 2.3.1.74) (Naringenin-chalcone synthase C2).	2
Os11g0568700 START-like domain domain containing protein.	1
Os11g0587600 Similar to PDR-like ABC transporter.	2
Os12g0150200 Cytochrome P450 enzyme, Salt tolerance	1
Os12g0489100 Similar to Ubiquitin-specific protease 12.	1
Os12g0514000 Similar to Sorbitol transporter.	1
Os12g0552500 Rossmann-like alpha/beta/alpha sandwich fold domain containing protein.	2
Os12g0623600 Protein of unknown function DUF1637 family protein.	2
flg22-induced 2 folds down
Os01g0170300 Serine/threonine protein kinase-related domain containing protein.	1
Os01g0177200 Similar to Ubiquitin-specific protease 14.	1
Os01g0185300 Transferase family protein.	1
Os01g0253100 Similar to Avr9/Cf-9 induced kinase 1.	1
Os01g0267900 Similar to Calmodulin NtCaM3 (Calmodulin NtCaM4) (Calmodulin NtCaM5) (Calmodulin NtCaM6) (Calmodulin NtCaM7) (Calmodulin NtCaM8) (Calmodulin NtCaM11) (Calmodulin NtCaM12).	1
Os01g0276000 Similar to 60S ribosomal protein L30.	1
Os01g0502700 Similar to Histone H2A.	1
Os01g0507700 Heavy metal transport/detoxification protein domain containing protein.	1
Os01g0560200 Similar to Vesicle transport v-SNARE 13 (AtVTI13) (Vesicle transport v-SNARE protein VTI13) (Vesicle soluble NSF attachment protein receptor 13).	1
Os01g0607900 Serine/threonine protein kinase-related domain containing protein.	2
Os01g0636400 Alpha/beta hydrolase family protein.	1
Os01g0659200 Similar to Vacuolar ATP synthase subunit E (EC 3.6.3.14) (V-ATPase E subunit) (Vacuolar proton pump E subunit).	1
Os01g0821800 Nucleic acid-binding, OB-fold-like domain containing protein.	1
Os01g0857700 Similar to G10.	1
Os01g0866100 Similar to Actin 4.	2
Os01g0921600 Similar to Mitochondrial import receptor subunit TOM20 (Translocase of outer membrane 20 kDa subunit).	1
Os01g0957100 Protein kinase, core domain containing protein.	1
Os02g0121300 Cyclophilin, Peptidyl-prolyl cis-trans isomerase, Auxin signal transduction, Lateral root initiation, Stress tolerance	2
Os02g0164800 Zinc finger, C2H2-type domain containing protein.	1
Os02g0180000 Similar to Protein phosphatase type-2C.	1
Os02g0186500 Similar to Protein kinase-like protein.	1
Os02g0285300 DREPP plasma membrane polypeptide family protein.	1
Os02g0312600 Rac-like GTP-binding protein 7.	1
Os02g0519900 Similar to Elongation factor EF-2 (Fragment).	1
Os02g0590800 Similar to Serine/threonine-protein kinase Nek6.	1
Os02g0601300 Similar to Glyceraldehyde-3-phosphate dehydrogenase, cytosolic 3 (EC 1.2.1.12).	1
Os02g0622300 Ribosomal protein L14 family protein.	1
Os02g0625500 Similar to Adenosine kinase-like protein (Fragment).	1
Os02g0689900 TGF-beta receptor, type I/II extracellular region family protein.	1
Os02g0750600 Membrane-anchored ubiquitin-fold protein, HCG-1 domain containing protein.	1
Os02g0785800 Similar to Ribosomal protein L35A.	1
Os02g0821200 Ribosomal protein L28e domain containing protein.	3
Os02g0834000 Rac-like GTP-binding protein 5.	1
Os03g0109500 Similar to 40S ribosomal protein S17-4.	1
Os03g0123100 Similar to SUMO E2 conjugating enzyme SCE1.	1
Os03g0151800 Similar to Cell division control protein 48 homolog A (AtCDC48a).	1
Os03g0180400 Proteasome subunit alpha type 6 (EC 3.4.25.1) (20S proteasome alpha subunit A) (20S proteasome subunit alpha-1).	1
Os03g0183300 Pathogenesis-related transcriptional factor and ERF domain containing protein.	1
Os03g0228800 Similar to LRK1 protein.	1
Os03g0240500 Similar to Toc34-2 protein.	1
Os03g0243300 Similar to 26S proteasome non-ATPase regulatory subunit 4 (26S proteasome regulatory subunit S5A) (Multiubiquitin chain binding protein).	1
Os03g0243300 Similar to 26S proteasome non-ATPase regulatory subunit 4 (26S proteasome regulatory subunit S5A) (Multiubiquitin chain binding protein).	1
Os03g0271600 Zinc finger, RING/FYVE/PHD-type domain containing protein.	1
Os03g0278200 NAD(P)-binding domain containing protein.	1
Os03g0281900 ATP-binding cassette (ABC) transporter, Hypodermal suberization of roots, Salt stress tolerance	1
Os03g0285700 Similar to L-ascorbate peroxidase.	1
Os03g0298400 Similar to 26S proteasome subunit 4-like protein (26S proteasome subunit AtRPT2a).	2
Os03g0344100 Similar to Alternative splicing regulator.	1
Os03g0367101 Similar to cytochrome P450 flavonoid 3',5'-hydroxylase.	1
Os03g0388900 Peptidase C14, caspase catalytic domain containing protein.	1
Os03g0401300 Sucrose synthase 2 (EC 2.4.1.13) (Sucrose-UDP glucosyltransferase 2).	3
Os03g0409400 Similar to mps one binder kinase activator-like 1A.	1
Os03g0424500 Similar to 40S ribosomal protein S19-3.	1
Os03g0657100 Armadillo-like helical domain containing protein.	1
Os03g0712400 Similar to atypical receptor-like kinase MARK.	2
Os03g0755100 Half-size ABC transporter, Internal detoxification of aluminum	1
Os03g0757900 Similar to UDP-glucose 6-dehydrogenase (EC 1.1.1.22) (UDP-Glc dehydrogenase) (UDP-GlcDH) (UDPGDH).	1
Os03g0791800 Rad6 (Ubiquitin carrier protein).	1
Os03g0799000 Similar to Histone H1.	1
Os03g0820600 Similar to Actin-depolymerizing factor 3 (ADF 3) (ZmABP3) (ZmADF3).	2
Os03g0836000 Similar to Actin 7 (Actin 2).	1
Os03g0850700 Similar to Phosphatidylinositol phosphatidylcholine transfer protein sec14 cytosolic-like protein.	1
Os04g0412800 Thioredoxin fold domain containing protein.	1
Os04g0419600 Histone H3.	1
Os04g0486600 Similar to Glyceraldehyde-3-phosphate dehydrogenase, cytosolic 3 (EC 1.2.1.12).	1
Os04g0502300 Similar to 40S ribosomal protein S11.	2
Os04g0504800 Similar to Poly(A)-binding protein.	1
Os04g0546400 Similar to ubiquitin carboxyl-terminal hydrolase isozyme L3.	2
Os04g0551800 Similar to T-complex protein 1, alpha subunit (TCP-1-alpha) (CCT-alpha).	1
Os04g0556300 Glutathione peroxidase.	1
Os04g0559700 Similar to Aquaporin PIP1.1.	1
Os04g0613600 Similar to 40S ribosomal protein S11.	1
Os04g0648500 Zinc finger, RING/FYVE/PHD-type domain containing protein.	2
Os04g0656100 Similar to Plasma membrane H+-ATPase-like protein (Fragment).	1
Os04g0677500 Pyruvate kinase (EC 2.7.1.40).	1
Os04g0685600 Similar to H0723C07.3 protein.	1
Os05g0110000 Zinc finger, RING/FYVE/PHD-type domain containing protein.	1
Os05g0128200 Hypothetical conserved gene.	1
Os05g0132100 AMP-dependent synthetase and ligase domain containing protein.	1
Os05g0135700 S-adenosylmethionine synthetase 1 (EC 2.5.1.6) (Methionine adenosyltransferase 1) (AdoMet synthetase 1).	1
Os05g0227700 Similar to Eukaryotic translation initiation factor 3 subunit 6-interacting protein.	1
Os05g0318700 Similar to Resistance protein candidate (Fragment).	1
Os05g0402700 Similar to Fructose-bisphosphate aldolase, cytoplasmic isozyme (EC 4.1.2.13).	1
Os05g0449500 Component of the SCF E3 ubiquitin ligase complex, Jasmonate-regulated defense responses, Regulation of leaf senescence	1
Os05g0508500 Similar to Thioredoxin H.	1
Os05g0530500 Serine/threonine protein kinase, Sugar signaling	1
Os05g0541900 Similar to 60S ribosomal protein l28.	1
Os05g0543700 Similar to Chaperone protein dnaJ.	1
Os05g0556100 Similar to SDL5A.	1
Os06g0113900 Major facilitator superfamily, general substrate transporter domain containing protein.	1
Os06g0126500 Ubiquitin domain containing protein.	1
Os06g0175500 Epsin-like, N-terminal domain containing protein.	1
Os06g0211300 Short-chain dehydrogenase/reductase SDR domain containing protein.	1
Os06g0226600 TB2/DP1 and HVA22 related protein family protein.	1
Os06g0233400 Defective in cullin neddylation domain containing protein.	1
Os06g0288300 C-glucosyltransferase, Flavone-C-glycoside synthesis	1
Os06g0473800 Oleosin family protein.	1
Os06g0550000 Similar to 60S ribosomal protein L11.	1
Os06g0554800 Similar to ABC transporter (PDR5-like) isolog (PDR1 ABC transporter).	1
Os06g0568200 Vacuolar ATPase B subunit.	1
Os06g0668200 Similar to Phosphoglycerate kinase, cytosolic (EC 2.7.2.3).	1
Os06g0712400 Protein of unknown function DUF544 family protein.	1
Os06g0728000 HMG1 protein (HMGB1).	1
Os07g0150100 Protein of unknown function DUF221 domain containing protein.	1
Os07g0150200 Similar to 40S ribosomal protein S12-1.	1
Os07g0172500 Similar to DNA-directed RNA polymerase II 13.6 kDa polypeptide (EC 2.7.7.6).	1
Os07g0186000 H-type thioredoxin, Regulation of the apoplastic reactive oxygen species, Stress response	1
Os07g0208500 Similar to Cellulose synthase-4.	1
Os07g0545300 Similar to Histone H2A.	4
Os07g0606900 Hypothetical conserved gene.	1
Os07g0671800 Similar to Stress-related protein-like protein (Fragment).	1
Os07g0674700 Similar to 60S ribosomal protein L18.	1
Os08g0109000 ENTH/VHS domain containing protein.	1
Os08g0113100 Similar to Fructokinase (Fragment).	3
Os08g0117400 Similar to Calmodulin 1 (Fragment).	1
Os08g0139200 Similar to F-171-b1_1 (Fragment).	1
Os08g0162800 Acyl-CoA-binding protein , Stress response	1
Os08g0224700 Similar to 26S proteasome subunit RPN2a.	1
Os08g0230500 Protein of unknown function DUF537 family protein.	1
Os08g0250900 Conserved hypothetical protein.	1
Os08g0326400 60S ribosomal protein L7a.	1
Os08g0500700 Similar to Heat shock protein 82.	2
Os08g0525600 Similar to Peptidylprolyl isomerase	1
Os08g0536300 Similar to Hd1.	1
Os08g0540300 Zinc finger, C6HC-type domain containing protein.	1
Os08g0559200 Similar to Ribosomal protein S25 (40S ribosomal 25S subunit).	1
Os09g0115400 Similar to Poly(A)-binding protein.	1
Os09g0297100 Similar to CROC-1-like protein (Fragment).	1
Os09g0314300 Peroxin-3 family protein.	1
Os09g0324000 Similar to Oleosin.	1
Os09g0419200 NAD(P)-binding domain containing protein.	1
Os09g0482100 Similar to Heat shock protein 82.	1
Os09g0491676 Conserved hypothetical protein.	1
Os09g0508300 Zinc finger, DHHC-type domain containing protein.	1
Os09g0525400 Similar to RING finger protein 13 (C-RZF).	1
Os09g0553200 UDPase, Pollen mother cell (PMC) meiosis, Pollen development	1
Os10g0160000 Similar to Ubiquitin carboxyl-terminal hydrolase 12 (EC 3.1.2.15) (Ubiquitin thiolesterase 12) (Ubiquitin-specific processing protease 12) (Deubiquitinating enzyme 12).	1
Os10g0356000 Similar to ribulose-1,5-bisphosphate carboxylase/oxygenase large subunit.	1
Os10g0397400 Dim/dwf1 protein, Cell elongation protein DIMINUTO/Dwarf1, Brassinosteroid (BR) biosynthesis	1
Os10g0410600 Similar to Phosphoprotein phosphatase 2A isoform 4.	1
Os10g0416800 Similar to Chitinase 2 (EC 3.2.1.14) (Tulip bulb chitinase-2) (TBC-2).	1
Os10g0442600 Similar to Cell division control protein 48-like protein e (Fragment).	1
Os10g0488100 Similar to prefoldin subunit 5.	1
Os10g0512400 Cytochrome P450 family protein.	1
Os10g0554200 Nitrate transporter, Nitrate uptake, Nitrate transport	1
Os10g0569200 Six-bladed beta-propeller, TolB-like domain containing protein.	1
Os11g0168200 60S ribosomal protein L3.	1
Os11g0199700 Similar to Seed protein B32E (Fragment).	1
Os11g0455500 Similar to Adenosylhomocysteinase.	1
Os11g0455800 Similar to Serine hydroxymethyltransferase.	1
Os11g0456300 Similar to SKP1-like protein 1A.	1
Os11g0588300 Similar to Glutathione transferase AtGST 10 (EC 2.5.1.18).	1
Os11g0629300 Similar to RING-H2 finger protein RHB1a.	1
Os12g0122000 SCARECROW.	1
Os12g0143100 Similar to GRF zinc finger family protein.	2
Os12g0168700 AMP-dependent synthetase and ligase domain containing protein.	1
Os12g0210400 Protein kinase, core domain containing protein.	1
Os12g0623900 Similar to Ethylene-responsive methionine synthase (Fragment).	1
Os12g0632900 Serine/threonine protein kinase-related domain containing protein.	1
