# Supplementary material for: Proteomic Analysis of Ubiquitinated Proteins in Rice (Oryza sativa) After Treatment With Pathogen-Associated Molecular Pattern (PAMP) Elicitors
Source: Front Plant Sci. 2018 Jul 23;9:1064. doi: 10.3389/fpls.2018.01064 (PMC6064729; doi:10.3389/fpls.2018.01064)
Supplement: Supplementary file 7 [file Data_Sheet_7.XLSX]

## Sheet: sheet
Column description
Intensity (mass spectrometric signal intensity of the peptide)
CK1, CK2, CK3 (water-treated sample 1, 2, and 3)
Table S7. List of sites overlapping between the chitin and flg22 induction analyses.
Proteins	Positions within proteins	Intensity chitin1	Intensity chitin2	Intensity chitin3	average chitin	Intensity CK1	Intensity CK2	Intensity CK3	average CK	average chitin/CK	t test p value
up overlap
Os01g0313300 Similar to EREBP-3 protein (Fragment).	121		23093000	43465000	33279000					inf
Os01g0697100 UDP-glucuronosyl/UDP-glucosyltransferase family protein.	351		11146000	3140900	7143450					inf
Os01g0738800 Conserved hypothetical protein.	12		20262000	15071000	17666500					inf
Os01g0738800 Conserved hypothetical protein.	27		12938000	2668000	7803000					inf
Os01g0750300 Similar to Cellulose synthase (Fragment).	165		18774000	14966000	16870000					inf
Os01g0760600 Aspartate aminotransferase, cytoplasmic (EC 2.6.1.1) (Transaminase A).	135		26598000	25306000	25952000					inf
Os01g0840100 Heat shock protein Hsp70 family protein.	602		20177000	12665000	16421000					inf
Os01g0840100 Heat shock protein Hsp70 family protein.	362		49796000	51927000	50861500					inf
Os01g0897600 Glycoside hydrolase, family 1 protein.	472		21744000	26074000	23909000					inf
Os02g0171100 Similar to Glyceraldehyde-3-phosphate dehydrogenase (EC 1.2.1.12) (GAPDH).	267	39572000	11164000	3888600	18208200					inf
Os02g0177600 Similar to 4-coumarate--CoA ligase 1 (EC 6.2.1.12) (4CL 1) (4-coumaroyl-CoA synthase 1) (Clone 4CL14) (Fragment).	376		20984000	17028000	19006000					inf
Os02g0177600 Similar to 4-coumarate--CoA ligase 1 (EC 6.2.1.12) (4CL 1) (4-coumaroyl-CoA synthase 1) (Clone 4CL14) (Fragment).	532		17489000	16437000	16963000					inf
Os02g0285300 DREPP plasma membrane polypeptide family protein.	142		61007000	33852000	47429500					inf
Os02g0549600 Similar to 40S ribosomal protein S10-1.	92	18769000	11842000	7143000	1.25847e+07					inf
Os02g0601300 Similar to Glyceraldehyde-3-phosphate dehydrogenase, cytosolic 3 (EC 1.2.1.12).	196	39572000	11164000	3888600	18208200					inf
Os02g0626100 Similar to Phenylalanine ammonia-lyase.	111	3429100000	3618500000	2306100000	3117900000	1141400000	200410000	815420000	7.19077e+08	4.33598	0.00829285
Os02g0626100 Similar to Phenylalanine ammonia-lyase.	533	3811700000	2873800000	3388300000	3.35793e+09	1887800000	847500000	516130000	1083810000	3.09827	0.0100223
Os02g0626100 Similar to Phenylalanine ammonia-lyase.	332	1924400000	3612400000	2109800000	2.54887e+09	656210000	286420000	88627000	3.43752e+08	7.41483	0.0169664
Os02g0626100 Similar to Phenylalanine ammonia-lyase.	606	1773500000	2220900000	1297300000	1763900000	848470000	268680000	461740000	5.26297e+08	3.35153	0.0173875
Os02g0626100 Similar to Phenylalanine ammonia-lyase.	532		343890000	434370000	389130000	149410000	67326000		108368000	3.59082	0.0442169
Os02g0763200 Similar to Galactoside 2-alpha-L-fucosyltransferase (EC 2.4.1.69) (Xyloglucan alpha-(1,2)-fucosyltransferase) (AtFUT1).	20		17597000	7734700	12665850					inf
Os02g0773200 UspA domain containing protein.	95		18438000	11423000	14930500					inf
Os02g0805200 Proliferating cell nuclear antigen (PCNA) (Cyclin).	168		68700000	51674000	60187000					inf
Os03g0255500 Similar to Phosphoenolpyruvate carboxykinase 4 (EC 4.1.1.49) (Fragment).	655		10674000	17632000	14153000					inf
Os03g0294900 Similar to Ubiquitin-activating enzyme E1.	564		21683000	16439000	19061000					inf
Os03g0687000 Similar to Nitrate transporter.	420		66816000	28436000	47626000					inf
Os03g0721200 Armadillo-like helical domain containing protein.	901		13202000	7583900	10392950					inf
Os03g0737900 Similar to predicted protein.	406		28224000	11534000	19879000					inf
Os03g0800800 Forkhead-associated domain containing protein.	48		8837000	54838000	31837500					inf
Os03g0820600 Similar to Actin-depolymerizing factor 3 (ADF 3) (ZmABP3) (ZmADF3).	45		18117000	12761000	15439000					inf
Os04g0186400 Pi transporter, Pi homeostasis, Embryo development, Seed germination	247	26636000	33255000	31586000	3.04923e+07					inf
Os04g0451200 UDP-glucuronosyl/UDP-glucosyltransferase family protein.	489	64300000	79133000	87950000	7.71277e+07	22533000	18526000		20529500	3.75692	0.00820463
Os04g0453400 Similar to Monosaccharide transporter 1.	252	43135000	44986000	16703000	3.49413e+07					inf
Os04g0518100 Phenylalanine ammonia-lyase.	491	37153000	86485000	52489000	58709000					inf
Os04g0518100 Phenylalanine ammonia-lyase.	600		51037000	34131000	42584000					inf
Os04g0606200 Similar to OSIGBa0113I13.1 protein.	21	65155000	120130000	86057000	9.04473e+07					inf
Os04g0606500 Similar to OSIGBa0113I13.4 protein.	287		28288000	25306000	26797000					inf
Os05g0105000 Similar to Methionine S-methyltransferase (EC 2.1.1.12) (AdoMet:Met S- methyltransferase) (Hv-MMT1).	691	107430000	228900000	172470000	169600000	11291000	15309000		13300000	12.7519	0.040999
Os05g0188100 Conserved hypothetical protein.	69		20271000	10899000	15585000					inf
Os05g0503000 Similar to Secretory carrier membrane protein.	70		22027000	15333000	18680000					inf
Os06g0594400 Kelch-type beta propeller domain containing protein.	78	187510000	225650000	124770000	179310000	83811000	9119500	44480000	45803500	3.91477	0.0215706
Os06g0601100 Conserved hypothetical protein.	35		11549000	15691000	13620000					inf
Os07g0186000 H-type thioredoxin, Regulation of the apoplastic reactive oxygen species, Stress response	71	305290000	543000000	455930000	434740000	277200000	74461000	78202000	1.43288e+08	3.03404	0.0391115
Os07g0639600 Peptidase C15, pyroglutamyl peptidase I family protein.	150		70773000	75273000	73023000	15396000	25004000		20200000	3.615	0.00993532
Os07g0673400 Rossmann-like alpha/beta/alpha sandwich fold domain containing protein.	136		58175000	37607000	47891000					inf
Os08g0127100 Amino acid transporter, transmembrane family protein.	21		98824000	111180000	105002000	25624000	8600500		17112250	6.13607	0.0140197
Os08g0157500 Similar to Caffeic acid 3-O-methyltransferase (EC 2.1.1.68) (S-adenosysl-L- methionine:caffeic acid 3-O-methyltransferase) (COMT) (CAOMT).	286	94731000	135080000	128520000	1.19444e+08	37900000	51968000		44934000	2.6582	0.0218819
Os08g0157500 Similar to Caffeic acid 3-O-methyltransferase (EC 2.1.1.68) (S-adenosysl-L- methionine:caffeic acid 3-O-methyltransferase) (COMT) (CAOMT).	56	5534200000	8424400000	3734500000	5897700000	1934400000	2029700000	838930000	1601010000	3.68374	0.0388106
Os08g0157500 Similar to Caffeic acid 3-O-methyltransferase (EC 2.1.1.68) (S-adenosysl-L- methionine:caffeic acid 3-O-methyltransferase) (COMT) (CAOMT).	72	199240000	131320000	117500000	1.49353e+08	18054000	54544000		36299000	4.11453	0.0493433
Os08g0157500 Similar to Caffeic acid 3-O-methyltransferase (EC 2.1.1.68) (S-adenosysl-L- methionine:caffeic acid 3-O-methyltransferase) (COMT) (CAOMT).	68	62812000	133750000	117490000	104684000					inf
Os08g0410500 Similar to carbohydrate transporter/ sugar porter/ transporter.	199		25729000	30700000	28214500					inf
Os09g0483300 EF hand domain containing protein.	9		10633000	16186000	13409500					inf
Os09g0483500 EF-Hand type domain containing protein.	9		44029000	36699000	40364000					inf
Os10g0329300 Similar to Mevalonate kinase (EC 2.7.1.36) (MK).	251		11446000	12269000	11857500					inf
Os10g0397400 Dim/dwf1 protein, Cell elongation protein DIMINUTO/Dwarf1, Brassinosteroid (BR) biosynthesis	80		196190000	150840000	173515000	51810000	22133000		36971500	4.69321	0.0372029
Os10g0417600 NAD(P)-binding domain containing protein.	317	141020000	142410000	107870000	1.30433e+08	37547000	21690000		29618500	4.40378	0.00769107
Os11g0210300 Alcohol dehydrogenase 1.	6	18714000	35142000	28931000	2.75957e+07	15754000	11082000	12420000	1.30853e+07	2.1089	0.0436819
Os11g0530600 Similar to Chalcone synthase C2 (EC 2.3.1.74) (Naringenin-chalcone synthase C2).	324		753000000	791090000	772045000	340160000	190270000		265215000	2.91102	0.0224951
Os11g0587600 Similar to PDR-like ABC transporter.	306	49590000	65488000	63503000	59527000	16646000	19600000	19003000	1.84163e+07	3.23229	0.00126912
Os11g0587600 Similar to PDR-like ABC transporter.	109		11237000	11817000	11527000					inf
Os12g0489100 Similar to Ubiquitin-specific protease 12.	202	30168000	36382000	47113000	3.78877e+07	15394000	17482000		16438000	2.30488	0.0446374
Os12g0552500 Rossmann-like alpha/beta/alpha sandwich fold domain containing protein.	140		31059000	14230000	22644500					inf
Os12g0552500 Rossmann-like alpha/beta/alpha sandwich fold domain containing protein.	84		273360000	161770000	217565000					inf
chitin-induced 2 folds up
Os01g0212700 Similar to RING-H2 finger protein ATL2K.	230		9991500	7028400	8509950					inf
Os01g0238500 Similar to Branched-chain-amino-acid aminotransferase-like protein 3, chloroplast precursor.	261	49883000	56933000	45176000	50664000	6388600	9894700		8141650	6.22282	0.00267844
Os01g0254900 Similar to Syntaxin 22 (AtSYP22) (AtVAM3).	120		21208000	18891000	20049500	6379700	7377200		6878450	2.91483	0.00904629
Os01g0558600 Ras-related protein RIC1.	160		14738000	9859100	12298550					inf
Os01g0673600 Similar to Ubiquitin-conjugating enzyme E2.	84	5475500000	5921900000	4492700000	5296700000	2260900000	3169700000	1279500000	2236700000	2.36809	0.0113796
Os01g0718300 Receptor serine/threonine kinase, Organ development through controlling cell division and elongation	1081		40834000	37092000	38963000	19481000	18299000		18890000	2.06263	0.00942013
Os01g0731000 Similar to ubiquitin domain containing 1.	52	58352000	43488000		50920000	18707000	13970000		16338500	3.11657	0.0472978
Os01g0734466 Similar to NAD(P)H oxidase (Fragment).	464		30001000	24673000	27337000					inf
Os01g0810300 Similar to Calmodulin-like protein.	31		11617000	8475500	10046250					inf
Os01g0815800 Similar to 60S ribosomal protein L24-A (L30A) (RP29) (YL21).	96		15797000	12315000	14056000					inf
Os01g0817700 Similar to 2,3-bisphosphoglycerate-independent phosphoglycerate mutase (EC 5.4.2.1) (Phosphoglyceromutase) (BPG-independent PGAM) (PGAM-I).	418		166000000	126010000	146005000					inf
Os01g0840100 Heat shock protein Hsp70 family protein.	517		234050000	188600000	211325000	81454000	79490000		80472000	2.62607	0.0289129
Os01g0889900 Serine/threonine protein kinase-related domain containing protein.	527		12795000	15530000	14162500					inf
Os01g0904400 Similar to Chromosome assembly protein homolog.	691		10204000	16794000	13499000					inf
Os02g0114700 Similar to Phosphorylation regulatory protein HP-10.	121		13141000	18972000	16056500					inf
Os02g0114700 Similar to Phosphorylation regulatory protein HP-10.	122		13141000	18972000	16056500					inf
Os02g0177600 Similar to 4-coumarate--CoA ligase 1 (EC 6.2.1.12) (4CL 1) (4-coumaroyl-CoA synthase 1) (Clone 4CL14) (Fragment).	296		20431000	12875000	16653000					inf
Os02g0177600 Similar to 4-coumarate--CoA ligase 1 (EC 6.2.1.12) (4CL 1) (4-coumaroyl-CoA synthase 1) (Clone 4CL14) (Fragment).	320		44803000	51758000	48280500					inf
Os02g0285300 DREPP plasma membrane polypeptide family protein.	111		20776000	12459000	16617500					inf
Os02g0489400 Similar to 40S ribosomal protein S8.	201		14705000	5213000	9959000					inf
Os02g0503400 Similar to 60S ribosomal protein L35.	25		9394600	7341800	8368200					inf
Os02g0626100 Similar to Phenylalanine ammonia-lyase.	524	283950000	274910000	316790000	2.91883e+08	111400000	46875000		79137500	3.68831	0.00529665
Os02g0626100 Similar to Phenylalanine ammonia-lyase.	61	512750000	394820000	528980000	478850000	268100000	186640000	177140000	2.10627e+08	2.27345	0.00634178
Os02g0626100 Similar to Phenylalanine ammonia-lyase.	579		41159000	39608000	40383500					inf
Os02g0678400 NAD(P)-binding domain containing protein.	294		12499000	14878000	13688500					inf
Os02g0697300 ENTH/VHS domain containing protein.	113		12739000	5218500	8978750					inf
Os02g0699000 TGF-beta receptor, type I/II extracellular region family protein.	291		9114500	7543200	8328850					inf
Os02g0803700 Similar to 26S protease regulatory subunit 6A homolog (TAT-binding protein homolog 1) (TBP-1).	61	46290000		81708000	63999000					inf
Os03g0109500 Similar to 40S ribosomal protein S17-4.	19		12210000	10385000	11297500					inf
Os03g0116400 Similar to Membrane protein.	10		262340000	260960000	261650000	161800000	29838000	96662000	96100000	2.72268	0.0435402
Os03g0138700 TGF-beta receptor, type I/II extracellular region family protein.	285	114690000	39492000		77091000					inf
Os03g0177400 EF-1 alpha.	261		14292000	12847000	13569500					inf
Os03g0226200 Non-symbiotic hemoglobin 2 (rHb2) (ORYsa GLB1b).	70		91030000	81554000	86292000	32188000	35360000		33774000	2.55498	0.00892998
Os03g0251500 Similar to T-cell immune regulator 1 transcript variant 3 (Fragment).	188		32515000	42372000	37443500	9105000	13090000		11097500	3.37405	0.0383852
Os03g0274800 Similar to Protein kinase APK1A, chloroplast precursor (EC 2.7.1.-).	246		9150200	9096200	9123200					inf
Os03g0276500 Similar to Heat shock protein 70.	603		31324000	29001000	30162500	7265400	12527000		9896200	3.04789	0.0195472
Os03g0278000 UDP-glucuronic acid decarboxylase.	29		58818000	49675000	54246500	30084000	21395000		25739500	2.10752	0.0456197
Os03g0350300 Similar to SAR DNA-binding protein-like protein.	204		27594000	31217000	29405500	15015000	12081000		13548000	2.17047	0.0209322
Os03g0367900 Peptidase C15, pyroglutamyl peptidase I family protein.	40	162980000	60779000	163000000	1.2892e+08					inf
Os03g0429800 Similar to Xanthine dehydrogenase 1 (EC 1.1.1.204).	659		23860000	31145000	27502500					inf
Os03g0582200 SCAMP family protein.	95		15722000	9282400	12502200					inf
Os03g0787300 Similar to DnaJ homolog.	161		130190000	161920000	146055000	16403000	30300000		23351500	6.25463	0.0193477
Os03g0807800 Similar to 40S ribosomal protein S2 (Fragment).	258	1733500000	3608600000	2757800000	2.69997e+09	1083000000	1173800000	427960000	894920000	3.01699	0.0378319
Os03g0821100 Similar to Non-cell-autonomous heat shock cognate protein 70.	519		234050000	188600000	211325000	81454000	79490000		80472000	2.62607	0.0289129
Os03g0821100 Similar to Non-cell-autonomous heat shock cognate protein 70.	253		12838000	7749800	10293900					inf
Os04g0308500 Similar to H0211A12.12 protein.	46		33692000	11162000	22427000					inf
Os04g0320700 UDP-glucuronosyl/UDP-glucosyltransferase domain containing protein.	122		54061000	50049000	52055000	16482000	14361000		15421500	3.37548	0.00381461
Os04g0430600 Similar to OSIGBa0160I14.1 protein.	88		11127000	8228700	9677850					inf
Os04g0457800 Similar to SERK1 (Fragment).	461		35247000	51943000	43595000	17262000	23055000	21160000	2.04923e+07	2.12738	0.0394728
Os04g0459000 Multidrug-resistance(MDR)-like ATP Binding Cassette B (ABCB) transporter, P-glyco-protein, Auxin transport, Iron homeostasis	22		90305000	100150000	95227500	29807000	28065000	22522000	26798000	3.55353	0.000675013
Os04g0501600 AT hook, DNA-binding, conserved site domain containing protein.	681		4582700	5260700	4921700					inf
Os04g0518100 Phenylalanine ammonia-lyase.	35	179720000	140730000	122930000	1.47793e+08	61412000	18065000		39738500	3.71915	0.0280057
Os04g0518100 Phenylalanine ammonia-lyase.	670		210320000	143150000	176735000	27865000	26783000		27324000	6.46812	0.0470054
Os04g0560700 Conserved hypothetical protein.	30		7608700	6824000	7216350					inf
Os04g0585000 Similar to RING-H2 finger protein ATL1R.	74		14453000	3370900	8911950					inf
Os04g0656100 Similar to Plasma membrane H+ATPase-like protein (Fragment).	343		26156000	16120000	21138000					inf
Os05g0295800 Similar to Glyoxalase I (EC 4.4.1.5).	28		21244000	17540000	19392000					inf
Os05g0414700 Similar to BRASSINOSTEROID INSENSITIVE 1-associated receptor kinase 1.	284		13973000	15067000	14520000					inf
Os05g0429400 Phosphatidylinositol transfer protein-like, N-terminal domain containing protein.	408	30147000		26800000	28473500					inf
Os06g0113900 Major facilitator superfamily, general substrate transporter domain containing protein.	24		40163000	37855000	39009000					inf
Os06g0142200 Early nodulin.	29		13155000	11660000	12407500					inf
Os06g0264300 Similar to RAD23, isoform I.	76		15706000	14837000	15271500					inf
Os06g0506600 Similar to Ubiquitin carrier protein.	56	262250000	209370000	209998000	227206000	108643000	117090000	102300000	1.09344e+08	2.07789	0.00283503
Os07g0186000 H-type thioredoxin, Regulation of the apoplastic reactive oxygen species, Stress response	55	24030000	18422000	29240000	2.38973e+07	11627000	6497200		9062100	2.63706	0.0449121
Os07g0186000 H-type thioredoxin, Regulation of the apoplastic reactive oxygen species, Stress response	23		48077000	35588000	41832500					inf
Os07g0206700 Cycloartenol-C-24-methyltransferase 1 (EC 2.1.1.41) (24-sterol C- methyltransferase 1) (Sterol C-methyltransferase 1).	16		31046000	33743000	32394500	11733000	15546000		13639500	2.37505	0.0151516
Os07g0544800 Similar to Oxygen-evolving enhancer protein 3-2, chloroplast precursor (OEE3) (16 kDa subunit of oxygen evolving system of photosystem II) (OEC 16 kDa subunit) (Ferredoxin-NADP reductase binding protein) (BP).	215		7890500	9717400	8803950					inf
Os08g0160500 MLG (mixed-linkage glucan) synthase, Biosynthesis of MLG (cell wall polysaccharide)	571	563430000	624910000	459870000	5.49403e+08	3185300	279110000		141147650	3.8924	0.0425395
Os08g0160500 MLG (mixed-linkage glucan) synthase, Biosynthesis of MLG (cell wall polysaccharide)	289	20508000	63590000	76423000	53507000					inf
Os08g0497600 WD40 subfamily protein, Salt stress	295		11516000	16622000	14069000					inf
Os10g0356000 Similar to ribulose-1,5-bisphosphate carboxylase/oxygenase large subunit.	183		56627000	31539000	44083000					inf
Os10g0377400 Similar to Ras-related protein Rab11D.	197		23047000	15044000	19045500					inf
Os10g0390500 Alanine aminotransferase, Starch synthesis in developing seeds	120		20768000	22360000	21564000	5419200	9502900		7461050	2.89021	0.0233066
Os10g0417600 NAD(P)-binding domain containing protein.	327	77072000	101400000	48630000	7.57007e+07	10773000	9713000		10243000	7.39048	0.0449065
Os10g0417600 NAD(P)-binding domain containing protein.	29		34759000	12760000	23759500					inf
Os10g0444400 Similar to Appr-1-p processing enzyme family protein.	586		93968000	99944000	96956000	27402000	24374000		25888000	3.74521	0.00221418
Os11g0104866 Similar to Clathrin heavy chain.	258		12557000	12321000	12439000					inf
Os11g0115100 Similar to Lipid transfer protein.	67		32208000	14835000	23521500					inf
Os11g0210500 Similar to Alcohol dehydrogenase.	6		35142000	28931000	32036500	15754000	11082000		13418000	2.38758	0.0409084
Os11g0629300 Similar to RING-H2 finger protein RHB1a.	130		15227000	12936000	14081500					inf
Os12g0640600 Similar to Carotenoid cleavage dioxygenase (Fragment).	384		113880000	146630000	130255000	59477000	51132000		55304500	2.35523	0.0472574
flg22-induced 2 folds up
Os01g0120800 Similar to Eukaryotic translation initiation factor 3 subunit 10 (eIF-3 theta) (Eukaryotic translation initiation factor 3 large subunit) (eIF3a).	613	17902000		16617000	17259500					inf
Os01g0238500 Similar to Branched-chain-amino-acid aminotransferase-like protein 3, chloroplast precursor.	274	68247000		74416000	71331500	21069000	21663000		21366000	3.33855	0.0038242
Os01g0323600 Similar to S-adenosylmethionine synthase 2.	391		23421000	23710000	23565500					inf
Os01g0504500 Multi antimicrobial extrusion protein MatE family protein.	31	13041000	11665000	19276000	1.46607e+07					inf
Os01g0560200 Similar to Vesicle transport v-SNARE 13 (AtVTI13) (Vesicle transport v-SNARE protein VTI13) (Vesicle soluble NSF attachment protein receptor 13).	181	13700000		14883000	14291500					inf
Os01g0574800 Harpin-induced 1 domain containing protein.	11	142950000	156120000	140970000	146680000	60047000	117330000	33184000	70187000	2.08985	0.0388742
Os01g0812200 Cyclin-like F-box domain containing protein.	263	11562000		15713000	13637500					inf
Os01g0874700 GOLD domain containing protein.	34	9124200		2826400	5975300					inf
Os01g0881300 MtN3 and saliva related transmembrane protein family protein.	236	58878000		46046000	52462000	6410200	19149000		12779600	4.10514	0.0481843
Os01g0897600 Glycoside hydrolase, family 1 protein.	479	41430000	54340000	59353000	5.17077e+07	5754200	3904700		4829450	10.7067	0.00659172
Os02g0247200 Similar to T-complex protein 1, gamma subunit (TCP-1-gamma) (CCT-gamma) (Matricin) (mTRiC-P5).	308	18326000		11283000	14804500					inf
Os02g0247200 Similar to T-complex protein 1, gamma subunit (TCP-1-gamma) (CCT-gamma) (Matricin) (mTRiC-P5).	251		46395000	10710000	28552500					inf
Os02g0519900 Similar to Elongation factor EF-2 (Fragment).	827	29142000		31658000	30400000	3346300	3616300		3481300	8.73237	0.00220186
Os02g0534800 Similar to 40S ribosomal protein S14 (Clone MCH2).	11	6884300		15148000	11016150					inf
Os02g0573500 Similar to Monosaccharide transporter 1.	263	49905000	55246000	53621000	52924000	14354000	26158000		20256000	2.61276	0.0066794
Os02g0611800 Similar to Hydroxyanthranilate hydroxycinnamoyltransferase 3.	227	11641000		29640000	20640500					inf
Os02g0626100 Similar to Phenylalanine ammonia-lyase.	323	1010000000	694090000	1147100000	9.50397e+08	127640000	28335000	88627000	81534000	11.6564	0.00318286
Os02g0626100 Similar to Phenylalanine ammonia-lyase.	551	856590000	1049200000	933740000	946510000	461520000	216570000	102400000	2.60163e+08	3.63814	0.00459741
Os02g0626100 Similar to Phenylalanine ammonia-lyase.	43	4378600000	2810400000	3337600000	3.50887e+09	1256300000	675230000	241300000	7.24277e+08	4.84465	0.00700801
Os02g0626100 Similar to Phenylalanine ammonia-lyase.	664	304100000	437840000	342540000	3.61493e+08	81319000	16783000		49051000	7.36974	0.0117544
Os02g0626100 Similar to Phenylalanine ammonia-lyase.	334	1061600000	939390000	1434500000	1.14516e+09	212070000	120750000		166410000	6.88158	0.0152801
Os02g0626100 Similar to Phenylalanine ammonia-lyase.	520	154590000	216460000	193480000	1.88177e+08	88083000	42922000		65502500	2.87282	0.0236232
Os02g0626100 Similar to Phenylalanine ammonia-lyase.	662	156420000	150390000	85506000	130772000	28730000	16870000		22800000	5.73561	0.0356624
Os02g0626100 Similar to Phenylalanine ammonia-lyase.	359	2980300000		2810700000	2895500000	1370600000	521970000		946285000	3.05986	0.0459122
Os02g0626100 Similar to Phenylalanine ammonia-lyase.	9	34385000		59213000	46799000					inf
Os02g0626400 Phenylalanine ammonia-lyase (EC 4.3.1.5).	347	119310000	116550000	224090000	1.53317e+08	51539000	42920000	47220000	4.72263e+07	3.24642	0.0403423
Os02g0732500 Similar to ADP-ribosylation factor-like protein.	107		9220300	5033700	7127000					inf
Os02g0741500 Ribbon-helix-helix domain containing protein.	307	5204200	6517600		5860900					inf
Os02g0750600 Membrane-anchored ubiquitin-fold protein, HCG-1 domain containing protein.	24	11705000	23449000		17577000					inf
Os02g0760500 Similar to ER6 protein (Fragment).	92	14761000	15321000	8005400	12695800					inf
Os02g0778400 Similar to UMP/CMP kinase a (EC 2.7.1.48).	84	11558000	16744000	9397600	1.25665e+07					inf
Os02g0783700 Similar to Lysine ketoglutarate reductase/saccharopine dehydrogenase.	99	13144000		7056400	10100200					inf
Os03g0276500 Similar to Heat shock protein 70.	560	10964000		7529300	9246650					inf
Os03g0277300 Heat shock protein 70.	568	13160000		11652000	12406000					inf
Os03g0345700 Similar to Heavy metal-associated domain containing protein, expressed.	90	6611300	1585700	4847600	4348200					inf
Os03g0429800 Similar to Xanthine dehydrogenase 1 (EC 1.1.1.204).	279	21677000	17511000	10380000	1.65227e+07					inf
Os03g0610650 Similar to cDNA clone:002-125-A07, full insert sequence.	270	46829000	27973000	34890000	36564000	12948000	12323000		12635500	2.89375	0.0436118
Os03g0648400 Similar to DnaJ protein homolog (DNAJ-1).	44	67028000	68638000	54009000	63225000	18340000	13778000		16059000	3.93704	0.00474929
Os03g0798400 Prenylated rab acceptor PRA1 family protein.	26	9233900	18589000		13911450					inf
Os03g0821100 Similar to Non-cell-autonomous heat shock cognate protein 70.	568	13160000		11652000	12406000					inf
Os03g0843300 Late embryogenesis abundant protein 2 family protein.	39	23023000		10252000	16637500					inf
Os04g0186400 Pi transporter, Pi homeostasis, Embryo development, Seed germination	250	15485000	84192000	35958000	4.52117e+07					inf
Os04g0487200 Serine/threonine protein kinase domain containing protein.	354	20084000		3949100	12016550					inf
Os04g0511200 EFA27 for EF hand, abscisic acid, 27kD.	8	10330000		6398600	8364300					inf
Os04g0518100 Phenylalanine ammonia-lyase.	537	1259000000	1063000000	972790000	1.09826e+09	453870000	316200000	297720000	355930000	3.08562	0.0016157
Os04g0518100 Phenylalanine ammonia-lyase.	115	1438200000	1576000000	1203400000	1.40587e+09	339300000	155430000		247365000	5.68337	0.00507559
Os04g0518100 Phenylalanine ammonia-lyase.	65	211860000	169060000	208940000	196620000	68268000	41647000		54957500	3.57767	0.00612333
Os04g0564600 Similar to HMG1 protein.	78	31561000		39104000	35332500					inf
Os05g0105000 Similar to Methionine S-methyltransferase (EC 2.1.1.12) (AdoMet:Met S- methyltransferase) (Hv-MMT1).	690	69195000		73505000	71350000					inf
Os05g0105050 Hypothetical conserved gene.	31	61850000	69224000	52191000	6.10883e+07	19340000	23450000		21395000	2.85526	0.00901041
Os05g0114000 Similar to PRLI-interacting factor F (Fragment).	18		43182000	23524000	33353000					inf
Os05g0151300 Rubber elongation factor family protein.	22	15569000		31476000	23522500					inf
Os05g0409000 UBA-like domain containing protein.	322	9039400		13664000	11351700					inf
Os05g0427400 Similar to Phenylalanine ammonia-lyase.	345	15054000	23349000	48576000	28993000					inf
Os06g0151900 Phosphofructokinase family protein.	119	16621000	16192000	26432000	1.97483e+07					inf
Os06g0194900 Sucrose synthase 2 (EC 2.4.1.13).	319	3670300		2905500	3287900					inf
Os06g0594400 Kelch-type beta propeller domain containing protein.	38	22448000	48595000		35521500					inf
Os06g0594400 Kelch-type beta propeller domain containing protein.	194	8805200		13551000	11178100					inf
Os07g0424400 Similar to Cellulose synthase-7.	722	13672000	18378000	25466000	19172000					inf
Os07g0537500 Serine/threonine protein kinase-related domain containing protein.	407	17977000		9808400	13892700					inf
Os08g0117200 Similar to 40S ribosomal protein S13 (Fragment).	46	3357200		29702000	16529600					inf
Os08g0160500 MLG (mixed-linkage glucan) synthase, Biosynthesis of MLG (cell wall polysaccharide)	575	684620000	773060000	500450000	652710000	390570000	30565000	65104000	1.6208e+08	4.02709	0.0247928
Os08g0160500 MLG (mixed-linkage glucan) synthase, Biosynthesis of MLG (cell wall polysaccharide)	560	13190000	47679000	32906000	3.12583e+07					inf
Os08g0160500 MLG (mixed-linkage glucan) synthase, Biosynthesis of MLG (cell wall polysaccharide)	562	13190000	47679000	32906000	3.12583e+07					inf
Os08g0203600 Similar to SHR5-receptor-like kinase (Fragment).	375	19197000	21199000	19343000	19913000					inf
Os08g0205200 Delayed-early response protein/equilibrative nucleoside transporter family protein.	62	7282900	5970600	16192000	9.81517e+06					inf
Os08g0326600 Similar to GMP synthetase.	214		5601800	6076800	5839300					inf
Os08g0500700 Similar to Heat shock protein 82.	544	19996000	22315500	24635000	22315500	11746000	7901200	9823600	9823600	2.27162	0.00199072
Os08g0500700 Similar to Heat shock protein 82.	518	5477100		5613700	5545400					inf
Os08g0511400 Conserved hypothetical protein.	29	6898100		5024900	5961500					inf
Os08g0513700 Similar to Squamosa promoter-binding-like protein 15.	482	14933000		13166000	14049500					inf
Os09g0407200 Similar to RAD23, isoform I.	78	6312100		1867300	4089700					inf
Os09g0553900 Conserved hypothetical protein.	475	34344000	31506000	39247000	3.50323e+07					inf
Os09g0553900 Conserved hypothetical protein.	822	16205000	21887000		19046000					inf
Os10g0417600 NAD(P)-binding domain containing protein.	345	104120000	103140000	164210000	1.23823e+08	20753000	27169000		23961000	5.1677	0.0316968
Os10g0518200 Cytochrome b5 domain containing protein.	58	24247000	17681000	5298900	15742300					inf
Os10g0579200 Sugar/inositol transporter domain containing protein.	14	6944800		11561000	9252900					inf
Os11g0168200 60S ribosomal protein L3.	359	66879000		70090000	68484500	16053000	10247000		13150000	5.20795	0.00357492
Os11g0283500 TGF-beta receptor, type I/II extracellular region family protein.	275	140640000	122310000	89969000	1.1764e+08	52642000	6942700		29792350	3.94865	0.0415226
Os11g0289700 Cytochrome P450 family protein.	343	10766000		12562000	11664000					inf
Os11g0289700 Cytochrome P450 family protein.	154	12353000	7459700	18177000	1.26632e+07					inf
Os11g0289700 Cytochrome P450 family protein.	405	43087000	42555000	43415000	43019000					inf
Os11g0530600 Similar to Chalcone synthase C2 (EC 2.3.1.74) (Naringenin-chalcone synthase C2).	56	5362600	54097000	8622500	2.2694e+07					inf
Os11g0568700 START-like domain domain containing protein.	300	10775000		25329000	18052000					inf
Os12g0150200 Cytochrome P450 enzyme, Salt tolerance	266	8291600	10481000	9007900	9.26017e+06					inf
Os12g0514000 Similar to Sorbitol transporter.	487	12795000		15731000	14263000					inf
Os12g0623600 Protein of unknown function DUF1637 family protein.	91	10229000		17700000	13964500					inf
Os12g0623600 Protein of unknown function DUF1637 family protein.	254	6931400		6729100	6830250					inf
down overlap
Os01g0276000 Similar to 60S ribosomal protein L30.	106					7518400	7299900		7409150	0
Os01g0607900 Serine/threonine protein kinase-related domain containing protein.	470		15470000	15724100	15597050	30028000	43634000	38840000	3.75007e+07	0.415914	0.0237595
Os01g0636400 Alpha/beta hydrolase family protein.	259					15291000	50215000		32753000	0
Os01g0659200 Similar to Vacuolar ATP synthase subunit E (EC 3.6.3.14) (V-ATPase E subunit) (Vacuolar proton pump E subunit).	93					11105000	16612000		13858500	0
Os01g0921600 Similar to Mitochondrial import receptor subunit TOM20 (Translocase of outer membrane 20 kDa subunit).	113					6188400	7254600		6721500	0
Os01g0957100 Protein kinase, core domain containing protein.	632					18842000	13136000		15989000	0
Os02g0121300 Cyclophilin, Peptidyl-prolyl cis-trans isomerase, Auxin signal transduction, Lateral root initiation, Stress tolerance	151		365720000	218935000	292327500	1609100000	1360900000		1485000000	0.196854	0.0143008
Os02g0164800 Zinc finger, C2H2-type domain containing protein.	65					15134000	15021000		15077500	0
Os02g0519900 Similar to Elongation factor EF-2 (Fragment).	830					3346300	3616300		3481300	0
Os02g0590800 Similar to Serine/threonine-protein kinase Nek6.	500					11518000	8604000		10061000	0
Os02g0622300 Ribosomal protein L14 family protein.	91		12125000	25637000	18881000	80302000	78868000		79585000	0.237243	0.0122954
Os02g0689900 TGF-beta receptor, type I/II extracellular region family protein.	303					14206000	16439000		15322500	0
Os02g0785800 Similar to Ribosomal protein L35A.	25					12857000	18611000		15734000	0
Os02g0821200 Ribosomal protein L28e domain containing protein.	20					19097000	14081000		16589000	0
Os03g0183300 Pathogenesis-related transcriptional factor and ERF domain containing protein.	117					20354000	24525000		22439500	0
Os03g0228800 Similar to LRK1 protein.	913		38566000	36724000	37645000	71447000	88470000		79958500	0.470807	0.0385828
Os03g0243300 Similar to 26S proteasome non-ATPase regulatory subunit 4 (26S proteasome regulatory subunit S5A) (Multiubiquitin chain binding protein).	390					13545000	19640000		16592500	0
Os03g0271600 Zinc finger, RING/FYVE/PHD-type domain containing protein.	117					16017000	42709000		29363000	0
Os03g0298400 Similar to 26S proteasome subunit 4-like protein (26S proteasome subunit AtRPT2a).	275					20804000	12152000		16478000	0
Os03g0401300 Sucrose synthase 2 (EC 2.4.1.13) (Sucrose-UDP glucosyltransferase 2).	358		17114000	20513000	18813500	51188000	60206000		55697000	0.337783	0.0166432
Os03g0409400 Similar to mps one binder kinase activator-like 1A.	49					17895000	41284000		29589500	0
Os03g0799000 Similar to Histone H1.	193					7314200	21627000		14470600	0
Os03g0836000 Similar to Actin 7 (Actin 2).	115					16652000	7789900		12220950	0
Os03g0850700 Similar to Phosphatidylinositol phosphatidylcholine transfer protein sec14 cytosolic-like protein.	243					5279600	4556100		4917850	0
Os04g0412800 Thioredoxin fold domain containing protein.	335					7046900	7722000		7384450	0
Os04g0504800 Similar to Poly(A)-binding protein.	185					15175000	16733000		15954000	0
Os04g0685600 Similar to H0723C07.3 protein.	131					7411500	5906200		6658850	0
Os05g0110000 Zinc finger, RING/FYVE/PHD-type domain containing protein.	121					32537000	33347000		32942000	0
Os05g0128200 Hypothetical conserved gene.	18					4590300	10784000		7687150	0
Os05g0132100 AMP-dependent synthetase and ligase domain containing protein.	649		62621000	41659000	52140000	125780000	149600000		137690000	0.378677	0.0327126
Os05g0318700 Similar to Resistance protein candidate (Fragment).	752		3551200	4932100	4241650	22989000	17182000		20085500	0.21118	0.033699
Os05g0402700 Similar to Fructose-bisphosphate aldolase, cytoplasmic isozyme (EC 4.1.2.13).	225					13633000	16092000		14862500	0
Os05g0449500 Component of the SCF E3 ubiquitin ligase complex, Jasmonate-regulated defense responses, Regulation of leaf senescence	347					21455000	22829000		22142000	0
Os05g0530500 Serine/threonine protein kinase, Sugar signaling	386					12262000	54023000		33142500	0
Os05g0541900 Similar to 60S ribosomal protein l28.	75					19097000	14081000		16589000	0
Os05g0543700 Similar to Chaperone protein dnaJ.	254					7806000	9385500		8595750	0
Os06g0113900 Major facilitator superfamily, general substrate transporter domain containing protein.	568	18327000	92771000	102310000	71136000	176050000	240970000		208510000	0.341163	0.0466176
Os06g0288300 C-glucosyltransferase, Flavone-C-glycoside synthesis	440					46903000	75657000		61280000	0
Os06g0550000 Similar to 60S ribosomal protein L11.	193					6421700	10725000		8573350	0
Os06g0712400 Protein of unknown function DUF544 family protein.	146		31339000	19086000	25212500	57112000	54380000		55746000	0.452275	0.039758
Os07g0150100 Protein of unknown function DUF221 domain containing protein.	252					59824000	49029000		54426500	0
Os07g0150200 Similar to 40S ribosomal protein S12-1.	90					7767900	10526000		9146950	0
Os07g0545300 Similar to Histone H2A.	126		35920000	27572000	31746000	59390000	71649000		65519500	0.484528	0.0449839
Os07g0606900 Hypothetical conserved gene.	220					7011700	13402000		10206850	0
Os07g0671800 Similar to Stress-related protein-like protein (Fragment).	133					6422200	4026400		5224300	0
Os08g0109000 ENTH/VHS domain containing protein.	295					5615600	5602500		5609050	0
Os08g0113100 Similar to Fructokinase (Fragment).	170					12466000	15621000		14043500	0
Os08g0117400 Similar to Calmodulin 1 (Fragment).	4					19181000	6587900		12884450	0
Os08g0162800 Acyl-CoA-binding protein , Stress response	78						10232000	21734000	15983000	0
Os08g0536300 Similar to Hd1.	174					8215600	13403000		10809300	0
Os08g0559200 Similar to Ribosomal protein S25 (40S ribosomal 25S subunit).	14					864300	2701000		1782650	0
Os09g0115400 Similar to Poly(A)-binding protein.	318					4376700	5930500		5153600	0
Os09g0419200 NAD(P)-binding domain containing protein.	285					34611000	36160000		35385500	0
Os09g0491676 Conserved hypothetical protein.	225		6943100	11547000	9245050	36061000	46818000		41439500	0.223098	0.0314719
Os09g0508300 Zinc finger, DHHC-type domain containing protein.	346					17162000	14008000		15585000	0
Os09g0525400 Similar to RING finger protein 13 (C-RZF).	132					8132900	14326000		11229450	0
Os10g0416800 Similar to Chitinase 2 (EC 3.2.1.14) (Tulip bulb chitinase-2) (TBC-2).	249					4337600	10489000		7413300	0
Os10g0488100 Similar to prefoldin subunit 5.	11						9239800	39798000	24518900	0
Os10g0512400 Cytochrome P450 family protein.	68					9805800	7444000		8624900	0
Os10g0554200 Nitrate transporter, Nitrate uptake, Nitrate transport	299					15955000	11969000		13962000	0
Os11g0199700 Similar to Seed protein B32E (Fragment).	379					22542000	25623000		24082500	0
Os11g0455800 Similar to Serine hydroxymethyltransferase.	435					13435000	13195000		13315000	0
Os11g0588300 Similar to Glutathione transferase AtGST 10 (EC 2.5.1.18).	208					10739000	12647000		11693000	0
Os12g0122000 SCARECROW.	590					9407200	10913000		10160100	0
chitin-induced 2 folds down
Os01g0103100 TGF-beta receptor, type I/II extracellular region family protein.	314						16217000	70886000	43551500	0
Os01g0120800 Similar to Eukaryotic translation initiation factor 3 subunit 10 (eIF-3 theta) (Eukaryotic translation initiation factor 3 large subunit) (eIF3a).	139		29356000	18007000	23681500	80158000	104210000		92184000	0.256894	0.0356773
Os01g0151700 Similar to Short-chain dehydrogenase Tic32.	83					9986700	10803000		10394850	0
Os01g0229200 VHS domain containing protein.	273					9611400	7868100		8739750	0
Os01g0233000 DREPP plasma membrane polypeptide family protein.	45					27719000	48783000		38251000	0
Os01g0260700 Similar to PUR ALPHA-1.	67					2506100	5423300		3964700	0
Os01g0276000 Similar to 60S ribosomal protein L30.	26					14675000	8168500		11421750	0
Os01g0633200 Similar to X1 (Fragment).	362					165720000	156040000		160880000	0
Os01g0672400 Drought induced 19 family protein.	14					11345000	10244000		10794500	0
Os01g0815800 Similar to 60S ribosomal protein L24-A (L30A) (RP29) (YL21).	95					16255000	23795000		20025000	0
Os01g0857700 Similar to G10.	129					20720000	25104000		22912000	0
Os01g0860300 Similar to Ribosomal protein L1.	3					17531000	13495000		15513000	0
Os01g0887700 Zinc finger, RING/FYVE/PHD-type domain containing protein.	173					899250	2067900		1483575	0
Os02g0121100 Zinc finger, CCHC-type domain containing protein.	40		51722000	44068000	47895000	87114000	104780000		95947000	0.499182	0.0378684
Os02g0146700 Similar to PSMD2 subunit (Fragment).	355		9470200	7198700	8334450	40612000	29369000		34990500	0.238192	0.0433054
Os02g0179300 Similar to RAD23 protein, isoform II.	28					12000000	13849000		12924500	0
Os02g0198600 Similar to DNA-damage inducible protein DDI1-like.	175					32369000	31624000		31996500	0
Os02g0244700 Similar to Phosphoenolpyruvate carboxylase 1 (EC 4.1.1.31) (PEPCase 1) (CP21).	7					27715000	39950000		33832500	0
Os02g0285300 DREPP plasma membrane polypeptide family protein.	38		15346000	14114000	14730000	43930000	40340000		42135000	0.349591	0.00476114
Os02g0461900 Similar to Actin associated protein.	172					15473000	38708000		27090500	0
Os02g0503400 Similar to 60S ribosomal protein L35.	64					10938000	11411000		11174500	0
Os02g0519900 Similar to Elongation factor EF-2 (Fragment).	571		14752000	15991000	15371500	27056000	33803000		30429500	0.505151	0.048166
Os02g0601300 Similar to Glyceraldehyde-3-phosphate dehydrogenase, cytosolic 3 (EC 1.2.1.12).	140					2286400	5485300		3885850	0
Os02g0612300 Similar to Nuclear cap binding protein subunit 2 (20 kDa nuclear cap binding protein) (NCBP 20 kDa subunit) (CBP20).	145					13011000	13040000		13025500	0
Os02g0690700 Clathrin coat associated protein AP-50 domain containing protein.	231					10376000	6541100		8458550	0
Os02g0697300 ENTH/VHS domain containing protein.	26		7506200	4333400	5919800	54087000	76214000		65150500	0.0908635	0.0338111
Os02g0723300 Hypothetical conserved gene.	76		126650000	27976000	77313000	375890000	317970000		346930000	0.222849	0.0421933
Os02g0742200 Small GTP-binding protein OsRac3.	169					40374000	36163000		38268500	0
Os02g0821800 Similar to Fibrillarin-2.	209					19063000	39404000		29233500	0
Os02g0830100 Similar to Oligopeptidase A.	249	18355000	18830000	32165000	2.31167e+07	91333000	90126000		90729500	0.254787	0.00139828
Os03g0111200 Similar to Remorin.	18					31828000	32698000		32263000	0
Os03g0140200 Similar to Cytochrome P450 86A1 (EC 1.14.-.-) (CYPLXXXVI) (P450-dependent fatty acid omega-hydroxylase).	134					14084000	19046000		16565000	0
Os03g0151800 Similar to Cell division control protein 48 homolog A (AtCDC48a).	620					20064000	5285200		12674600	0
Os03g0220100 Similar to Very-long-chain fatty acid condensing enzyme CUT1.	401					10522000	4198900		7360450	0
Os03g0220100 Similar to Very-long-chain fatty acid condensing enzyme CUT1.	328					26454000	17954000		22204000	0
Os03g0239200 Protein of unknown function DUF1423, plant domain containing protein.	395		13512000	21615000	17563500	35241000	39141000		37191000	0.472251	0.0486794
Os03g0246500 Protein of unknown function DUF869, plant family protein.	268					10435000	29859000		20147000	0
Os03g0266800 Protein kinase, core domain containing protein.	363					14017000	17138000		15577500	0
Os03g0267800 Zinc finger, LIM-type domain containing protein.	92					15775000	26985000		21380000	0
Os03g0278300 Transcriptional coactivator-like protein.	205					9330400	16012000		12671200	0
Os03g0401300 Sucrose synthase 2 (EC 2.4.1.13) (Sucrose-UDP glucosyltransferase 2).	447		31387000	18149000	24768000	60448000	57141000		58794500	0.421264	0.0379289
Os03g0401300 Sucrose synthase 2 (EC 2.4.1.13) (Sucrose-UDP glucosyltransferase 2).	743		15451000	17956000	16703500	122960000	86173000		104566500	0.15974	0.0413182
Os03g0401300 Sucrose synthase 2 (EC 2.4.1.13) (Sucrose-UDP glucosyltransferase 2).	755					12443000	7138900		9790950	0
Os03g0448600 WD40 repeat-like domain containing protein.	95					8935600	7973600		8454600	0
Os03g0650800 Protein of unknown function DUF593 family protein.	361						16598000	106760000	61679000	0
Os03g0687000 Similar to Nitrate transporter.	280					49171000	33770000		41470500	0
Os03g0721300 Protein of unknown function DUF946, plant family protein.	108					37757000	91765000		64761000	0
Os03g0738600 Lipoxygenase, Seed germination and longevity	803					13768000	10919000		12343500	0
Os03g0751600 Similar to Circumsporozoite protein.	46					31748000	70469000		51108500	0
Os03g0817900 Protein of unknown function DUF231, plant domain containing protein.	3					12431000	15857000		14144000	0
Os04g0584600 Similar to Calcium-dependent protein kinase.	426					20382000	16845000		18613500	0
Os04g0605500 P-type IIB Ca(2+) ATPase, Stress tolerance	747					36569000	52207000		44388000	0
Os04g0663100 Similar to OSIGBa0099L20.2 protein.	72					18842000	17901000		18371500	0
Os04g0670800 UBX domain containing protein.	299					1004200	7181900		4093050	0
Os04g0684900 Component of the CCR4-NOTcomplex, Deadenylase, Component of the plant P-body, Deadenylation (poly(A) tail shortening), Development and stress response	266					21436000	11561000		16498500	0
Os04g0691800 C2 domain containing protein.	363					16142000	8057600		12099800	0
Os05g0108800 Cytochrome b5.	16					19817000	31107000		25462000	0
Os05g0116100 Dehydroascorbate reductase.	69					28044000	31044000		29544000	0
Os05g0135700 S-adenosylmethionine synthetase 1 (EC 2.5.1.6) (Methionine adenosyltransferase 1) (AdoMet synthetase 1).	70		46876000	25169000	36022500	72118000	70145000	59428500	67230500	0.535806	0.0469445
Os05g0386900 Hypothetical conserved gene.	18					1948400	5412500		3680450	0
Os06g0130800 Winged helix repressor DNA-binding domain containing protein.	137					142200000	235100000		188650000	0
Os06g0152100 Similar to Profilin-2.	87		40361000	61019000	50690000	110530000	100280000		105405000	0.480907	0.0416555
Os06g0308300 Similar to 65kD microtubule associated protein.	78		43039000	44279000	43659000	202340000	149740000		176040000	0.248006	0.037296
Os06g0531200 ThiJ/PfpI domain containing protein.	349					15795000	6234900		11014950	0
Os06g0589500 Conserved hypothetical protein.	263					1424400	15284000		8354200	0
Os06g0650100 Similar to Ubiquitin-NEDD8-like protein RUB2.	130					1459200000	1488300000	38452000	9.95317e+08	0
Os06g0707200 Glycosyltransferase AER61, uncharacterized domain containing protein.	2					15099000	41413000		28256000	0
Os07g0166700 Similar to Transmembrane protein kinase.	456		29638000	15559000	22598500	83230000	65257000		74243500	0.304384	0.0455451
Os07g0236800 Snf7 family protein.	41					20616000	17924000		19270000	0
Os07g0448100 Similar to Plasma membrane integral protein ZmPIP2-6.	3		23757000	15417000	19587000	77597000	68070000		72833500	0.268928	0.0138437
Os07g0450000 Similar to 60S ribosomal protein L44.	86					15497000	30709000		23103000	0
Os07g0529800 Protein translation factor SUI1 homolog (GOS2 protein).	111					9703400	9658900		9681150	0
Os07g0606900 Hypothetical conserved gene.	96					16987000	21301000		19144000	0
Os07g0606900 Hypothetical conserved gene.	218					7011700	13402000		10206850	0
Os08g0102700 Harpin-induced 1 domain containing protein.	4					2955700	2422500		2689100	0
Os08g0110800 K Homology, type 1, subgroup domain containing protein.	169					7571000	11033000		9302000	0
Os08g0113100 Similar to Fructokinase (Fragment).	296	11242000	51649000	36745000	33212000	80674000	118560000		99617000	0.333397	0.0494293
Os08g0130500 60S acidic ribosomal protein P0.	169					3443300	6789500		5116400	0
Os08g0162800 Acyl-CoA-binding protein , Stress response	68		8822600	11095000	9958800	19481000	20200000	21734000	2.04717e+07	0.486467	0.00317322
Os08g0308100 Similar to TGF-beta receptor-interacting protein 1.	146					11262000	14635000		12948500	0
Os08g0440000 Vesicle transport v-SNARE family protein.	170					5252700	5561100		5406900	0
Os08g0480800 Similar to TaWIN2.	259					13504000	19281000		16392500	0
Os08g0490900 Similar to Histone H2B.2.	93					1694400	4952800		3323600	0
Os08g0500700 Similar to Heat shock protein 82.	230					12276000	30119000		21197500	0
Os08g0502800 SWIB/MDM2 domain containing protein.	351					8336600	9523000		8929800	0
Os08g0540300 Zinc finger, C6HC-type domain containing protein.	604					17833000	39448000		28640500	0
Os08g0548900 Similar to Proteasome subunit alpha type 7 (EC 3.4.25.1) (20S proteasome alpha subunit D) (20S proteasome subunit alpha-4).	53					49670000	58589000		54129500	0
Os08g0549100 Similar to Peroxisome type ascorbate peroxidase.	28					14023000	10655000		12339000	0
Os09g0396900 Vacuolar membrane transporter, Fe and Zn translocation between flag leaves and seeds	3					19463000	14271000		16867000	0
Os09g0521400 Similar to HMG-CoA synthase.	232					27893000	31750000		29821500	0
Os09g0525900 Peptidase S54, rhomboid domain containing protein.	9					249710000	300190000		274950000	0
Os09g0551600 Similar to HMGd1 protein (Nucleasome/chromatin assembly factor D protein NFD101).	92					16141000	15273000		15707000	0
Os10g0317900 Chrysoeriol 5'-Hydroxylase, Flavonoid B-ring hydroxylase, Tricin biosynthesis	278					7042300	11448000		9245150	0
Os10g0442600 Similar to Cell division control protein 48-like protein e (Fragment).	98		25284000	19650000	22467000	103330000	100900000		102115000	0.220017	0.00148031
Os10g0467800 Similar to Cellulose synthase (Fragment).	413					18698000	22083000		20390500	0
Os10g0478200 Cytoplasmic malate dehydrogenase.	311					19207000	21267000		20237000	0
Os10g0478200 Cytoplasmic malate dehydrogenase.	312					19207000	21267000		20237000	0
Os10g0486100 Cytochrome P450-like protein (CYP86B1).	296					7439000	6230900		6834950	0
Os11g0102900 Similar to predicted protein.	573					6956700	12367000		9661850	0
Os11g0151400 Cytochrome P450 family protein.	141					12345000	22936000		17640500	0
Os11g0455500 Similar to Adenosylhomocysteinase.	192					25291000	51785000		38538000	0
Os12g0540800 Galactose oxidase/kelch, beta-propeller domain containing protein.	403					2887200	9880000		6383600	0
Os12g0631100 Small GTPase, Storage protein trafficking	170					24240000	15950000		20095000	0
flg22-induced down only
Os01g0170300 Serine/threonine protein kinase-related domain containing protein.	1075	40198000		31380000	35789000	133240000	131250000	88745000	117745000	0.303953	0.0230132
Os01g0177200 Similar to Ubiquitin-specific protease 14.	763					42692000	63134000		52913000	0
Os01g0185300 Transferase family protein.	404					16910000	19093000		18001500	0
Os01g0253100 Similar to Avr9/Cf-9 induced kinase 1.	611					11622000	27128000		19375000	0
Os01g0267900 Similar to Calmodulin NtCaM3 (Calmodulin NtCaM4) (Calmodulin NtCaM5) (Calmodulin NtCaM6) (Calmodulin NtCaM7) (Calmodulin NtCaM8) (Calmodulin NtCaM11) (Calmodulin NtCaM12).	31	34960000	45850000	52182000	4.43307e+07	86779000	100860000		93819500	0.47251	0.00959288
Os01g0502700 Similar to Histone H2A.	118	49516000	15722000	34272000	33170000	79399000	103860000		91629500	0.362001	0.0329764
Os01g0507700 Heavy metal transport/detoxification protein domain containing protein.	64					6248100	13255000		9751550	0
Os01g0560200 Similar to Vesicle transport v-SNARE 13 (AtVTI13) (Vesicle transport v-SNARE protein VTI13) (Vesicle soluble NSF attachment protein receptor 13).	53					8790100	8673300		8731700	0
Os01g0607900 Serine/threonine protein kinase-related domain containing protein.	443	63008000	47739000	52744000	54497000	139130000	95447000		117288500	0.464641	0.0359124
Os01g0821800 Nucleic acid-binding, OB-fold-like domain containing protein.	191					2049900	2733900		2391900	0
Os01g0857700 Similar to G10.	129					20720000	25104000		22912000	0
Os01g0866100 Similar to Actin 4.	51	24944000	23646000	57742000	35444000	122720000	222270000		172495000	0.205478	0.0411239
Os01g0866100 Similar to Actin 4.	62	187620000	92747000	137350000	139239000	268970000	398340000		333655000	0.417314	0.0474515
Os02g0121300 Cyclophilin, Peptidyl-prolyl cis-trans isomerase, Auxin signal transduction, Lateral root initiation, Stress tolerance	89	20553000	27102000	10529000	1.93947e+07	49475000	47585000	41027000	46029000	0.421358	0.00815513
Os02g0180000 Similar to Protein phosphatase type-2C.	211	18006000	10161000	10524000	12897000	40742000	51730000		46236000	0.278938	0.00794067
Os02g0186500 Similar to Protein kinase-like protein.	190		4447300	8211700	6329500	31857000	37718000		34787500	0.181948	0.0146502
Os02g0285300 DREPP plasma membrane polypeptide family protein.	55	14101000	11342000	16869000	14104000	40256000	37665000		38960500	0.362008	0.00164094
Os02g0312600 Rac-like GTP-binding protein 7.	167	31181000	21017000	36057000	2.94183e+07	80853000	83046000		81949500	0.358981	0.00281088
Os02g0601300 Similar to Glyceraldehyde-3-phosphate dehydrogenase, cytosolic 3 (EC 1.2.1.12).	253	66101000	43681000	72521000	6.07677e+07	167310000	131050000		149180000	0.407345	0.0152113
Os02g0625500 Similar to Adenosine kinase-like protein (Fragment).	67					6066900	7489800		6778350	0
Os02g0750600 Membrane-anchored ubiquitin-fold protein, HCG-1 domain containing protein.	46					9774500	8192100		8983300	0
Os02g0821200 Ribosomal protein L28e domain containing protein.	29	24742000	23985000	54509000	34412000	102020000	87744000		94882000	0.362682	0.0229707
Os02g0821200 Ribosomal protein L28e domain containing protein.	10					9508400	13431000		11469700	0
Os02g0834000 Rac-like GTP-binding protein 5.	167	8325100		11875000	10100050	21985000	25337000		23661000	0.426865	0.0309112
Os03g0109500 Similar to 40S ribosomal protein S17-4.	72					4709200	7716800		6213000	0
Os03g0123100 Similar to SUMO E2 conjugating enzyme SCE1.	154					17479000	11576000		14527500	0
Os03g0151800 Similar to Cell division control protein 48 homolog A (AtCDC48a).	294	58416000		57624000	58020000	138690000	130060000		134375000	0.431777	0.00320507
Os03g0180400 Proteasome subunit alpha type 6 (EC 3.4.25.1) (20S proteasome alpha subunit A) (20S proteasome subunit alpha-1).	181	25561000	10482000	5408500	1.38172e+07	61992000	72202000		67097000	0.205928	0.00872495
Os03g0240500 Similar to Toc34-2 protein.	248					19553000	18585000		19069000	0
Os03g0243300 Similar to 26S proteasome non-ATPase regulatory subunit 4 (26S proteasome regulatory subunit S5A) (Multiubiquitin chain binding protein).	57	18956000		32565000	25760500	61558000	63205000		62381500	0.412951	0.0332911
Os03g0278200 NAD(P)-binding domain containing protein.	275					5760000	15197000		10478500	0
Os03g0281900 ATP-binding cassette (ABC) transporter, Hypodermal suberization of roots, Salt stress tolerance	405					12386000	10714000		11550000	0
Os03g0285700 Similar to L-ascorbate peroxidase.	223	5909200		6705000	6307100	20646000	19011000		19828500	0.318083	0.00449092
Os03g0298400 Similar to 26S proteasome subunit 4-like protein (26S proteasome subunit AtRPT2a).	268					2234900	5345600		3790250	0
Os03g0344100 Similar to Alternative splicing regulator.	128					17388000	44428000		30908000	0
Os03g0367101 Similar to cytochrome P450 flavonoid 3',5'-hydroxylase.	100					31178000	36262000		33720000	0
Os03g0388900 Peptidase C14, caspase catalytic domain containing protein.	113					13201000	12038000		12619500	0
Os03g0401300 Sucrose synthase 2 (EC 2.4.1.13) (Sucrose-UDP glucosyltransferase 2).	327	9838600	14598000	11702000	12046200	24378000	31604000		27991000	0.43036	0.0159716
Os03g0401300 Sucrose synthase 2 (EC 2.4.1.13) (Sucrose-UDP glucosyltransferase 2).	215					48010000	59200000		53605000	0
Os03g0424500 Similar to 40S ribosomal protein S19-3.	112					3893400	13697000		8795200	0
Os03g0657100 Armadillo-like helical domain containing protein.	192	134890000	80215000	113220000	1.09442e+08	278990000	271270000		275130000	0.397782	0.004083
Os03g0712400 Similar to atypical receptor-like kinase MARK.	62					12518000	31166000		21842000	0
Os03g0712400 Similar to atypical receptor-like kinase MARK.	63					12518000	31166000		21842000	0
Os03g0755100 Half-size ABC transporter, Internal detoxification of aluminum	436	26950000	22415000		24682500	60674000	71718000		66196000	0.37287	0.020057
Os03g0757900 Similar to UDP-glucose 6-dehydrogenase (EC 1.1.1.22) (UDP-Glc dehydrogenase) (UDP-GlcDH) (UDPGDH).	432					13175000	35663000		24419000	0
Os03g0791800 Rad6 (Ubiquitin carrier protein).	134	114930000		131370000	123150000	265610000	236070000		250840000	0.49095	0.0170762
Os03g0820600 Similar to Actin-depolymerizing factor 3 (ADF 3) (ZmABP3) (ZmADF3).	39	18312000		13476000	15894000	42399000	50799000		46599000	0.34108	0.0240179
Os03g0820600 Similar to Actin-depolymerizing factor 3 (ADF 3) (ZmABP3) (ZmADF3).	24	107680000	48414000	58045000	7.13797e+07	157960000	204570000		181265000	0.393786	0.0333652
Os04g0419600 Histone H3.	175	5691600	2457900	2096900	3.41547e+06	48472000	37537000		43004500	0.0794211	0.00277339
Os04g0486600 Similar to Glyceraldehyde-3-phosphate dehydrogenase, cytosolic 3 (EC 1.2.1.12).	253	66101000	43681000	72521000	6.07677e+07	167310000	131050000		149180000	0.407345	0.0152113
Os04g0502300 Similar to 40S ribosomal protein S11.	57	12335000		11243000	11789000	30609000	35208000		32908500	0.358236	0.0122929
Os04g0502300 Similar to 40S ribosomal protein S11.	58					11188000	19726000		15457000	0
Os04g0546400 Similar to ubiquitin carboxyl-terminal hydrolase isozyme L3.	50					26285000	21793000		24039000	0
Os04g0546400 Similar to ubiquitin carboxyl-terminal hydrolase isozyme L3.	51					26285000	21793000		24039000	0
Os04g0551800 Similar to T-complex protein 1, alpha subunit (TCP-1-alpha) (CCT-alpha).	538					32268000	39504000		35886000	0
Os04g0556300 Glutathione peroxidase.	94	16625000	28455000	19838000	2.16393e+07	62686000	98840000		80763000	0.267936	0.0253197
Os04g0559700 Similar to Aquaporin PIP1.1.	14	176660000	145120000	141810000	154530000	339050000	311620000		325335000	0.474987	0.00232705
Os04g0613600 Similar to 40S ribosomal protein S11.	142					5017900	18846000		11931950	0
Os04g0648500 Zinc finger, RING/FYVE/PHD-type domain containing protein.	382					63688000	72173000		67930500	0
Os04g0648500 Zinc finger, RING/FYVE/PHD-type domain containing protein.	362					14522000	16609000		15565500	0
Os04g0656100 Similar to Plasma membrane H+-ATPase-like protein (Fragment).	351	45529000	32036000	38451000	38672000	154230000	132930000		143580000	0.269341	0.00154071
Os04g0677500 Pyruvate kinase (EC 2.7.1.40).	307					16770000	16895000		16832500	0
Os05g0135700 S-adenosylmethionine synthetase 1 (EC 2.5.1.6) (Methionine adenosyltransferase 1) (AdoMet synthetase 1).	219	31372000	14674000	9705500	1.85838e+07	52395000	66703000		59549000	0.312076	0.02631
Os05g0227700 Similar to Eukaryotic translation initiation factor 3 subunit 6-interacting protein.	503	13238000	12276000	11431000	12315000	49648000	28963000	53901000	4.41707e+07	0.278805	0.0145365
Os05g0508500 Similar to Thioredoxin H.	62	79545000	68048000	55350000	6.76477e+07	192950000	168140000		180545000	0.374686	0.003154
Os05g0556100 Similar to SDL5A.	438		20871000	23968000	22419500	44749000	57011000		50880000	0.440635	0.045988
Os06g0126500 Ubiquitin domain containing protein.	185	22109000	32406000	35900000	3.01383e+07	81653000	93226000		87439500	0.344676	0.00360853
Os06g0175500 Epsin-like, N-terminal domain containing protein.	319	56359000	27845000	50048000	4.47507e+07	95017000	86475000		90746000	0.493142	0.0287101
Os06g0211300 Short-chain dehydrogenase/reductase SDR domain containing protein.	7					11873000	4540300		8206650	0
Os06g0226600 TB2/DP1 and HVA22 related protein family protein.	161					6132800	15322000		10727400	0
Os06g0233400 Defective in cullin neddylation domain containing protein.	24					19082000	26043000		22562500	0
Os06g0473800 Oleosin family protein.	138					9358400	28733000		19045700	0
Os06g0554800 Similar to ABC transporter (PDR5-like) isolog (PDR1 ABC transporter).	860	12350000		10329000	11339500	28235000	25553000		26894000	0.421637	0.0114533
Os06g0568200 Vacuolar ATPase B subunit.	476	16674000		15345000	16009500	34721000	30447000		32584000	0.49133	0.0177472
Os06g0668200 Similar to Phosphoglycerate kinase, cytosolic (EC 2.7.2.3).	342					15031000	42168000		28599500	0
Os06g0728000 HMG1 protein (HMGB1).	112					21594000	23647000		22620500	0
Os07g0172500 Similar to DNA-directed RNA polymerase II 13.6 kDa polypeptide (EC 2.7.7.6).	117	8437200		11274000	9855600	21790000	21174000		21482000	0.458784	0.0152302
Os07g0186000 H-type thioredoxin, Regulation of the apoplastic reactive oxygen species, Stress response	25					32777000	57638000		45207500	0
Os07g0208500 Similar to Cellulose synthase-4.	9					11476000	16038000		13757000	0
Os07g0545300 Similar to Histone H2A.	121	237830000	133730000	369520000	2.47027e+08	718230000	542080000		630155000	0.392009	0.03983
Os07g0545300 Similar to Histone H2A.	120	237830000	133730000	387920000	253160000	718230000	542080000		630155000	0.401742	0.0471673
Os07g0545300 Similar to Histone H2A.	97					17527000	31860000		24693500	0
Os07g0674700 Similar to 60S ribosomal protein L18.	106					11260000	6137800		8698900	0
Os08g0113100 Similar to Fructokinase (Fragment).	202	31322000	27636000	28069000	29009000	62049000	64725000		63387000	0.457649	0.000314866
Os08g0113100 Similar to Fructokinase (Fragment).	315	53878000	49494000	67732000	5.70347e+07	366250000	556830000		461540000	0.123575	0.0108828
Os08g0139200 Similar to F-171-b1_1 (Fragment).	51					8283800	11514000		9898900	0
Os08g0224700 Similar to 26S proteasome subunit RPN2a.	886					12681000	16235000		14458000	0
Os08g0230500 Protein of unknown function DUF537 family protein.	6					12852000	9629400		11240700	0
Os08g0250900 Conserved hypothetical protein.	579					3871700	4979600		4425650	0
Os08g0326400 60S ribosomal protein L7a.	68					6959300	10102000		8530650	0
Os08g0500700 Similar to Heat shock protein 82.	535	19732000	26808000	17742000	2.14273e+07	59631000	42712000		51171500	0.418736	0.0260799
Os08g0500700 Similar to Heat shock protein 82.	599					39665000	36121000		37893000	0
Os08g0525600 Similar to Peptidylprolyl isomerase	102	21084000	20020000	13717000	1.82737e+07	44985000	41369000		43177000	0.423227	0.00465598
Os08g0540300 Zinc finger, C6HC-type domain containing protein.	487	54217000	38220000	43587000	4.53413e+07	123780000	143810000		133795000	0.338887	0.00272067
Os09g0297100 Similar to CROC-1-like protein (Fragment).	129					9620300	7450100		8535200	0
Os09g0314300 Peroxin-3 family protein.	58					21086000	14910000		17998000	0
Os09g0324000 Similar to Oleosin.	141	27604000	10769000	21181000	1.98513e+07	44512000	49610000		47061000	0.421821	0.025989
Os09g0482100 Similar to Heat shock protein 82.	254					6673900	8729400		7701650	0
Os09g0553200 UDPase, Pollen mother cell (PMC) meiosis, Pollen development	125					45895000	16429000		31162000	0
Os10g0160000 Similar to Ubiquitin carboxyl-terminal hydrolase 12 (EC 3.1.2.15) (Ubiquitin thiolesterase 12) (Ubiquitin-specific processing protease 12) (Deubiquitinating enzyme 12).	821					63610000	59343000		61476500	0
Os10g0356000 Similar to ribulose-1,5-bisphosphate carboxylase/oxygenase large subunit.	164					14701000	22057000		18379000	0
Os10g0397400 Dim/dwf1 protein, Cell elongation protein DIMINUTO/Dwarf1, Brassinosteroid (BR) biosynthesis	81					16316000	10944000		13630000	0
Os10g0410600 Similar to Phosphoprotein phosphatase 2A isoform 4.	34					60616000	63700000		62158000	0
Os10g0442600 Similar to Cell division control protein 48-like protein e (Fragment).	107	39882000	31211000	55422000	4.21717e+07	103330000	100900000		102115000	0.412982	0.00731698
Os10g0569200 Six-bladed beta-propeller, TolB-like domain containing protein.	668					9175800	27668000		18421900	0
Os11g0168200 60S ribosomal protein L3.	361	18184000	20470000	18583000	19079000	73922000	77107000		75514500	0.252653	4.09527e-05
Os11g0455500 Similar to Adenosylhomocysteinase.	83	49761000	14175000	47143000	3.70263e+07	161700000	128670000		145185000	0.255029	0.0111253
Os11g0456300 Similar to SKP1-like protein 1A.	54	23274000		27023000	25148500	64935000	87098000		76016500	0.330829	0.0455093
Os11g0629300 Similar to RING-H2 finger protein RHB1a.	136	17514000		20114000	18814000	35994000	44438000		40216000	0.467824	0.0400627
Os12g0143100 Similar to GRF zinc finger family protein.	35	15354000	11405000	8391000	1.17167e+07	41431000	40658000		41044500	0.285463	0.00152592
Os12g0143100 Similar to GRF zinc finger family protein.	47	76253000		103310000	89781500	213680000	186080000		199880000	0.449177	0.0294548
Os12g0168700 AMP-dependent synthetase and ligase domain containing protein.	687					21461000	18673000		20067000	0
Os12g0210400 Protein kinase, core domain containing protein.	634					15231000	15375000		15303000	0
Os12g0623900 Similar to Ethylene-responsive methionine synthase (Fragment).	469	13063000	12032000	16320000	13805000	36639000	30608000		33623500	0.410576	0.00579391
Os12g0632900 Serine/threonine protein kinase-related domain containing protein.	703					8831800	9974500		9403150	0
