# Supplementary material for: Proteomic Analysis of Ubiquitinated Proteins in Rice (Oryza sativa) After Treatment With Pathogen-Associated Molecular Pattern (PAMP) Elicitors
Source: Front Plant Sci. 2018 Jul 23;9:1064. doi: 10.3389/fpls.2018.01064 (PMC6064729; doi:10.3389/fpls.2018.01064)
Supplement: Supplementary file 9 [file Data_Sheet_9.XLSX]

## Sheet: Sheet1
Table S9. Primers used for quantitative RT-PCR
Gene	Primer sequence (5’→3’)
	Forward	Reverse
OsUBQ1	TTCTGGTCCTTCCACTTTCAG	ACGATTGATTTAACCAGTCCATGA
OsKS4	TCGCATTGCGTGTGCAA	TTGGAACTTCCGACATCGAAA
OsNAC4	TCCTGCCACCATTCTGAGATG	TTGCAGAATCATGCTTGCCAG
OsPAL1	AGGAGCTCGGCTGCGTATT	ATGCCGAGGAACACCTTGTT
OsPAL2	AGCTGGTCAACGAGTTCTAC	GAGGGAGTTGACGTCCTGGTT
